# Supplementary material for: A de novo assembled high-quality chromosome-scale Trifolium pratense genome and fine-scale phylogenetic analysis
Source: BMC Plant Biol. 2022 Jul 11;22:332. doi: 10.1186/s12870-022-03707-5 (PMC9277957; doi:10.1186/s12870-022-03707-5)
Supplement: Supplementary file 1 — Additional file 1: Table S1. GO, eggNOG, NR, KEGG and SP annotation results. [file 12870_2022_3707_MOESM1_ESM.zip › Additional file 1/Table S1.xlsx]

## Sheet: Annotation results
Table S1. GO, eggNOG, NR, KEGG and SP annotation results.
eggNOG
#Query_ID	Subject_ID	Query_len	Subject_len	Evalue	%Ident	%Pos	Align_len	Mismatch	Gap_opening	Query_start	Query_end	Subject_start	Subject_end	Score	Subject_Title
Chr01.g05919.m1	3847.GLYMA16G01060.1	513	536	7.7e-238	78.1	86.3	512	106	3	7	513	26	536	828.9	3847.GLYMA16G01060.1,Q,[Cytochrome p450],[flavonoid 3'-monooxygenase-like]
Chr01.g02405.m1	3847.GLYMA04G07540.1	434	436	5e-198	77.5	85.6	444	82	4	1	434	1	436	696.4	3847.GLYMA04G07540.1,Z,[Actins are highly conserved proteins that are involved in various types of cell motility and are ubiquitously expressed in all eukaryotic cells],[Actin-related protein]
Chr01.g02029.m1	39947.LOC_Os09g37850.1	302	320	9.7e-15	27.2	50	232	142	4	7	238	62	266	87	39947.LOC_Os09g37850.1,CL,[Retrotransposon protein],[ZnF_C2HC],[Inherit from KOG: Retrotransposon protein]
Chr01.g04259.m1	39947.LOC_Os05g24680.1	1618	1887	0	47.1	61.2	1338	607	16	301	1596	368	1646	1174.1	39947.LOC_Os05g24680.1,CAL,[Retrotransposon protein]
Chr01.g02972.m1	3847.GLYMA07G34380.1	97	97	8.4e-45	94.8	97.9	97	5	0	1	97	1	97	185.3	3847.GLYMA07G34380.1,O,[10 kda heat shock protein],[Binds to cpn60 in the presence of Mg-ATP and suppresses the ATPase activity of the latter (By similarity)],[10 kDa chaperonin-like]
Chr01.g01463.m1	3847.GLYMA09G07420.1	101	132	5.5e-47	88	96	100	12	0	1	100	21	120	192.6	3847.GLYMA09G07420.1,J,[Ribosomal protein S16],[30s ribosomal protein S16]
Chr01.g05741.m1	3847.GLYMA09G09750.1	134	504	3.8e-27	76.2	87.5	80	16	1	5	81	137	216	127.1	3847.GLYMA09G09750.1,T,[receptor-like protein kinase],[Serine Threonine protein kinase]
Chr01.g01813.m1	39947.LOC_Os09g21640.1	1659	1600	0	47.1	63.4	1448	707	12	32	1442	166	1591	1305.4	39947.LOC_Os09g21640.1,CAL,[Retrotransposon protein]
Chr01.g01521.m1	3847.GLYMA07G39671.1	107	116	6.6e-43	76.4	87.7	106	25	0	1	106	1	106	179.1	3847.GLYMA07G39671.1,G,[Glucan endo-1,3-beta-glucosidase],[glucan endo-1,3-beta-glucosidase],[glucan endo-1-3-beta-glucosidase]
Chr01.g05271.m1	3847.GLYMA18G08910.1	405	391	7.6e-156	74.6	81.9	409	82	8	1	405	1	391	556.2	3847.GLYMA18G08910.1,E,[serine acetyltransferase]
Chr01.g03758.m1	3694.POPTR_0018s07270.1	301	403	1.1e-58	50.8	69.7	195	94	2	62	254	181	375	233	3694.POPTR_0018s07270.1,SO,[RING finger) protein],[Ring finger protein],[IBR]
Chr01.g02135.m1	4081.Solyc05g053560.2.1	122	1037	2.4e-20	55.6	61.5	117	34	2	1	99	55	171	104.4	4081.Solyc05g053560.2.1,GM,[cellulose],[Glycosyl transferase, family 2],[Cellulose]
Chr01.g04433.m1	3847.GLYMA19G16980.1	441	856	5.4e-14	53.6	75.4	69	30	1	117	183	212	280	85.1	3847.GLYMA19G16980.1,AS,[NA]
Chr01.g01186.m1	3847.GLYMA13G21870.1	594	599	1.6e-295	86.1	92.6	598	78	1	1	593	1	598	1020.8	3847.GLYMA13G21870.1,J,[lysyl-trna synthetase]
Chr01.g06866.m1	3847.GLYMA17G11100.2	1532	1409	0	74.7	78.8	1544	243	12	1	1532	1	1409	1533.9	3847.GLYMA17G11100.2,TZS,[Formin-like protein],[Dishevelled associated activator of morphogenesis],[inverted formin, FH2 and WH2 domain containing]
Chr01.g00763.m1	3847.GLYMA12G36106.1	508	510	9e-239	96.1	98.9	456	18	0	51	506	7	462	832	3847.GLYMA12G36106.1,C,[Produces ATP from ADP in the presence of a proton gradient across the membrane. The alpha chain is a regulatory subunit (By similarity)],[Produces ATP from ADP in the presence of a proton gradient across the membrane],[Produces ATP from ADP in the presence of a proton gradient across the membrane (By similarity)]
Chr01.g02642.m1	3847.GLYMA16G06230.1	413	410	5.4e-141	61.5	76.8	413	154	5	1	412	1	409	506.9	3847.GLYMA16G06230.1,SI,[Alpha beta hydrolase],[lipase, family member],[Triacylglycerol lipase]
Chr01.g05879.m1	3847.GLYMA03G24720.1	902	664	8e-73	33.6	47.9	605	235	11	262	863	5	445	281.6	3847.GLYMA03G24720.1,CTL,[Retrotransposon protein]
Chr01.g04860.m1	3847.GLYMA09G04710.1	815	760	0	82.3	89.8	744	128	1	5	744	16	759	1297	3847.GLYMA09G04710.1,I,[acyl-CoA dehydrogenase],[Acyl-CoA dehydrogenase family member]
Chr01.g06720.m1	3847.GLYMA04G35230.1	72	73	9.7e-06	81.9	88.9	72	12	1	1	71	1	72	55.1	3847.GLYMA04G35230.1,O,[Deleted in split hand splt foot protein 1],[DSS1/SEM1 family]
Chr01.g04036.m1	3847.GLYMA09G05160.2	1645	1674	0	60.5	70.7	1687	608	21	1	1644	1	1672	1727.2	3847.GLYMA09G05160.2,S,[CW-type Zinc Finger]
Chr01.g01074.m1	3847.GLYMA15G17010.1	210	135	1.2e-59	90.2	94	133	13	0	1	133	1	133	235.7	3847.GLYMA15G17010.1,J,[60S ribosomal protein L27],[(ribosomal) protein]
Chr01.g01428.m1	3847.GLYMA06G09690.1	789	488	2.8e-207	77.5	83.8	489	94	3	1	474	1	488	728	3847.GLYMA06G09690.1,SO,[protein odr-4 homolog],[chromosome 1 open reading frame 27]
Chr01.g07087.m1	39947.LOC_Os05g12620.1	2231	1111	3.4e-266	51.9	66.8	912	309	10	837	1746	328	1111	925.2	39947.LOC_Os05g12620.1,CL,[Retrotransposon protein]
Chr01.g03435.m1	3847.GLYMA19G29660.2	289	280	1.7e-56	50.8	58	307	104	6	1	287	1	280	225.7	3847.GLYMA19G29660.2,K,[homeobox],[WUSCHEL-related homeobox],[wuschel-related homeobox]
Chr01.g06924.m1	3847.GLYMA05G00250.1	317	336	1.3e-97	61	68.6	344	99	7	1	317	1	336	362.5	3847.GLYMA05G00250.1,TS,[Rhomboid family],[rhomboid family],[presenilin associated, rhomboid-like]
Chr01.g06962.m1	3847.GLYMA03G22450.1	665	666	0	92.5	97	666	49	1	1	665	1	666	1216.4	3847.GLYMA03G22450.1,Z,[Fimbrin-like protein],[lymphocyte cytosolic protein 1 (L-plastin)],[Microtubule associated monoxygenase, calponin and LIM domain containing]
Chr01.g05195.m1	4081.Solyc00g025650.1.1	596	490	9.8e-35	41.1	56.5	285	137	4	99	383	19	272	154.5	4081.Solyc00g025650.1.1,CL,[Retrotransposon protein],[Inherit from KOG: Retrotransposon protein]
Chr01.g05060.m1	3847.GLYMA19G27722.1	675	784	4.4e-217	62.8	77.5	570	208	2	34	603	164	729	760.4	3847.GLYMA19G27722.1,S,[Protein of unknown function (DUF 659)]
Chr01.g03643.m1	3847.GLYMA15G23240.3	317	315	3.4e-34	46.9	53.1	335	140	11	1	317	1	315	151.8	3847.GLYMA15G23240.3,S,[NA]
Chr01.g06707.m1	4081.Solyc03g078170.1.1	177	191	1.8e-08	25.5	48.2	137	85	2	2	138	71	190	65.5	4081.Solyc03g078170.1.1,SV,[Retrotransposon protein]
Chr01.g00888.m1	4113.PGSC0003DMT400094705	131	185	1.3e-37	97.7	97.7	86	2	0	46	131	100	185	161.8	4113.PGSC0003DMT400094705,S,[NA],[RRNA intron-encoded homing endonuclease]
Chr01.g03954.m1	3847.GLYMA03G24720.1	865	664	2.7e-41	27.5	41.4	604	288	12	109	708	7	464	176.8	3847.GLYMA03G24720.1,CTL,[Retrotransposon protein]
Chr01.g03195.m1	3847.GLYMA09G31770.1	819	826	0	83	90.9	713	112	4	100	811	119	823	1177.2	3847.GLYMA09G31770.1,QS,[lysine-specific histone demethylase 1],[amine oxidase]
Chr01.g05600.m1	3847.GLYMA07G06040.1	280	444	6.1e-72	54.1	63.9	316	98	7	1	279	135	440	276.9	3847.GLYMA07G06040.1,S,[NA]
Chr01.g06944.m1	3847.GLYMA17G09020.1	650	649	7.3e-286	78.5	86	651	130	3	1	650	8	649	988.8	3847.GLYMA17G09020.1,OUK,[Signal peptide peptidase, SppA],[protease]
Chr01.g01714.m1	3694.POPTR_0003s09180.1	208	269	8.2e-13	63.6	80.3	66	24	0	1	66	78	143	80.1	3694.POPTR_0003s09180.1,S,[Tetraspanin family]
Chr01.g05585.m1	3847.GLYMA07G06100.1	475	473	6.3e-194	71.2	81.1	475	133	3	1	474	1	472	682.9	3847.GLYMA07G06100.1,O,[aspartic proteinase],[aspartic]
Chr01.g05997.m1	39947.LOC_Os12g44200.1	845	1198	1.8e-199	45	62.8	818	423	7	27	843	406	1197	702.2	39947.LOC_Os12g44200.1,S,[Retrotransposon protein]
Chr01.g04867.m1	39947.LOC_Os03g63124.1	1615	1969	2.6e-263	47.8	63.5	1037	490	9	613	1609	763	1788	915.2	39947.LOC_Os03g63124.1,CL,[Retrotransposon protein],[Transposase]
Chr01.g06749.m1	3847.GLYMA05G01790.1	403	394	9.5e-143	72.8	82.6	356	87	4	54	403	41	392	512.7	3847.GLYMA05G01790.1,SU,[wD repeat domain],[WD domain, G-beta repeat],[WD repeat-containing protein]
Chr01.g03931.m1	39947.LOC_Os11g44770.1	1651	1980	7.8e-292	35	53.1	1706	948	23	61	1651	321	1980	1010	39947.LOC_Os11g44770.1,CL,[Retrotransposon protein]
Chr01.g04432.m1	4081.Solyc00g025650.1.1	408	490	1e-35	48.5	70.1	167	85	1	99	265	19	184	157.1	4081.Solyc00g025650.1.1,CL,[Retrotransposon protein],[Inherit from KOG: Retrotransposon protein]
Chr01.g05522.m1	59689.Al_scaffold_0001_1499	241	586	2.9e-22	30.3	51.1	221	150	2	11	230	15	232	111.7	59689.Al_scaffold_0001_1499,DZS,[E3 Ubiquitin ligase],[protein regulator of cytokinesis]
Chr01.g00792.m1	3847.GLYMA13G12170.1	104	199	1.6e-54	99	100	104	1	0	1	104	1	104	217.6	3847.GLYMA13G12170.1,S,[Inherit from NOG: senescence-associated protein],[senescence-associated protein]
Chr01.g01954.m1	3847.GLYMA08G24630.1	284	1161	1.1e-73	68.9	74.2	244	54	1	55	276	5	248	282.7	3847.GLYMA08G24630.1,LA,[helicase],[ATP-dependent RNA helicase],[ATPdependent RNA helicase]
Chr01.g04960.m1	3694.POPTR_0011s01230.1	412	2098	4.6e-100	48.8	64	375	150	2	37	411	1088	1420	370.9	3694.POPTR_0011s01230.1,CL,[Retrotransposon protein],[ribonuclease H activity]
Chr01.g04853.m1	4558.Sb03g009770.1	152	1125	8.9e-09	59.2	79.6	49	20	0	104	152	18	66	66.2	4558.Sb03g009770.1,K,[CTLH]
Chr01.g04040.m1	39947.LOC_Os11g42630.1	1089	2096	1.4e-289	45.4	61.8	1118	459	6	45	1081	1045	2092	1001.9	39947.LOC_Os11g42630.1,CL,[Retrotransposon protein]
Chr01.g04585.m1	39947.LOC_Os08g28500.1	1599	1053	9e-168	38.1	55	963	505	17	1	895	1	940	597.8	39947.LOC_Os08g28500.1,CL,[Retrotransposon protein]
Chr01.g03252.m1	4641.GSMUA_Achr1P23250_001	218	143	1.3e-29	49.7	64.1	145	58	4	12	155	11	141	136	4641.GSMUA_Achr1P23250_001,GT,[wound-induced protein],[chitinase]
Chr01.g07114.m1	3847.GLYMA03G25510.1	428	455	2.9e-105	71.9	80.2	263	72	1	168	428	193	455	388.3	3847.GLYMA03G25510.1,SE,[whole genome shotgun sequence],[MORN],[MORN repeat containing]
Chr01.g06163.m1	39947.LOC_Os07g42234.1	461	1444	8.3e-58	31.3	47	470	297	10	1	457	966	1422	230.7	39947.LOC_Os07g42234.1,SV,[Reverse transcriptase (RNA-dependent DNA polymerase)],[Retrotransposon protein]
Chr01.g00906.m1	3847.GLYMA13G12010.1	502	244	3.3e-44	75.4	76.8	138	23	1	376	502	107	244	185.7	3847.GLYMA13G12010.1,S,[NA],[RRNA intron-encoded homing endonuclease]
Chr01.g04714.m1	3847.GLYMA15G16420.2	451	389	1e-76	56.3	76.8	254	109	2	108	359	78	331	293.5	3847.GLYMA15G16420.2,SK,[mitochondrial transcription termination],[mTERF]
Chr01.g04174.m1	3847.GLYMA09G08000.1	576	808	2.6e-32	58.3	69.3	163	45	5	431	573	297	456	146.4	3847.GLYMA09G08000.1,TS,[domain--containing protein],[DENN (AEX-3) domain-containing protein],[Domain-Containing protein],[DENN domain containing protein]
Chr01.g05492.m1	3847.GLYMA16G03060.1	222	222	1.3e-61	95.1	98.4	122	5	1	1	122	1	121	242.3	3847.GLYMA16G03060.1,S,[Inherit from euNOG: Mediator of RNA polymerase II transcription subunit],[Mediator of RNA polymerase II transcription subunit]
Chr01.g04956.m1	39947.LOC_Os05g01650.1	1431	1792	0	45	61.3	1430	653	17	33	1373	396	1780	1171	39947.LOC_Os05g01650.1,CL,[Retrotransposon protein]
Chr01.g06455.m1	3847.GLYMA16G32840.1	425	418	1.8e-147	65.6	77.2	425	139	2	1	425	1	418	528.5	3847.GLYMA16G32840.1,S,[box C D snoRNA protein 1-like],[Zinc finger, HIT-type containing 6]
Chr01.g01061.m1	3847.GLYMA07G05031.1	172	287	3.3e-28	45.3	61.3	181	85	4	1	171	1	177	131	3847.GLYMA07G05031.1,K,[transcription factor],[agamous-like MADS-box protein AGL62-like],[Transcription factor]
Chr01.g06103.m1	3847.GLYMA07G01090.1	578	564	2e-271	78.9	87.6	573	109	4	4	575	3	564	940.6	3847.GLYMA07G01090.1,G,[beta-fructofuranosidase],[Hydrolase]
Chr01.g06293.m1	3847.GLYMA13G43150.2	156	206	2.1e-45	68.9	78.8	151	41	4	1	147	34	182	188	3847.GLYMA13G43150.2,S,[Inherit from NOG: Avr9 Cf-9 rapidly elicited protein 146],[Avr9 Cf-9 rapidly elicited protein 146]
Chr01.g03393.m1	39946.BGIOSGA006617-PA	635	432	2e-09	32.9	46.3	149	80	4	94	229	169	310	70.5	39946.BGIOSGA006617-PA,S,[NA]
Chr01.g03123.m1	39947.LOC_Os02g19620.1	879	1608	2.1e-54	63.9	80.4	158	57	0	3	160	1365	1522	220.3	39947.LOC_Os02g19620.1,LC,[Retrotransposon protein]
Chr01.g06208.m1	3847.GLYMA06G18180.1	556	533	4.1e-229	75.9	86.6	528	126	1	29	556	7	533	800	3847.GLYMA06G18180.1,SP,[permease],[Xanthine uracil vitamin C permease],[adenine guanine permease]
Chr01.g01470.m1	3694.POPTR_0003s01910.1	555	1534	2.2e-81	34.9	50.9	501	268	5	4	450	903	1399	309.3	3694.POPTR_0003s01910.1,SV,[Retrotransposon protein]
Chr01.g02238.m1	39947.LOC_Os10g09460.1	1045	1778	2.9e-236	44.8	59.6	1026	496	12	58	1044	370	1364	824.7	39947.LOC_Os10g09460.1,CAL,[Retrotransposon protein]
Chr01.g05161.m1	39947.LOC_Os11g41780.1	716	1001	4.8e-153	47.6	66.2	538	267	5	11	547	279	802	547.7	39947.LOC_Os11g41780.1,S,[CACTA, En Spm sub-class],[Transposase family tnp2]
Chr01.g06742.m1	3694.POPTR_0001s15530.1	150	664	1.1e-56	85.7	90.2	133	19	0	10	142	257	389	225.3	3694.POPTR_0001s15530.1,I,[acyl-coenzyme A oxidase],[acyl-CoA dehydrogenase],[acyl-Coenzyme A oxidase]
Chr01.g05328.m1	39947.LOC_Os11g44770.1	1625	1980	3e-272	34.3	52	1707	932	25	61	1625	321	1980	944.9	39947.LOC_Os11g44770.1,CL,[Retrotransposon protein]
Chr01.g01478.m1	39947.LOC_Os01g31320.1	393	166	2.1e-09	41.1	54.4	90	52	1	75	164	71	159	69.7	39947.LOC_Os01g31320.1,LC,[retrotransposon],[Retrotransposon protein]
Chr01.g04992.m1	39947.LOC_Os04g36580.1	320	1376	1.9e-53	43.8	59.4	313	129	6	1	278	1	301	215.7	39947.LOC_Os04g36580.1,CL,[Retrotransposon protein]
Chr01.g06520.m1	3847.GLYMA12G30750.1	73	67	4.3e-25	83.3	90.9	66	11	0	8	73	2	67	119.4	3847.GLYMA12G30750.1,S,[Cytochrome c oxidase subunit VIIa]
Chr01.g05974.m1	39947.LOC_Os11g44770.1	1684	1980	7.8e-255	41.7	63.3	1079	614	6	612	1684	911	1980	887.1	39947.LOC_Os11g44770.1,CL,[Retrotransposon protein]
Chr01.g03748.m1	3847.GLYMA09G08670.1	291	333	7e-95	58.4	71.7	286	112	4	6	289	51	331	353.2	3847.GLYMA09G08670.1,SO,[RING finger) protein],[Ring finger protein],[IBR]
Chr01.g06604.m1	3847.GLYMA05G03110.4	501	576	8.4e-181	61.2	71.3	578	144	9	1	501	1	575	639.4	3847.GLYMA05G03110.4,T,[Cyclin-dependent kinase],[Cyclin-Dependent Kinase]
Chr01.g06010.m1	3847.GLYMA07G04040.1	255	253	3.7e-116	94.5	97.6	255	12	2	1	255	1	253	423.7	3847.GLYMA07G04040.1,S,[Domain of unknown function (DUF3594)]
Chr01.g03838.m1	39947.LOC_Os07g11400.1	616	1748	1e-111	34.3	55.7	654	383	5	1	616	1104	1748	410.2	39947.LOC_Os07g11400.1,CL,[Retrotransposon protein]
Chr01.g03420.m1	3847.GLYMA19G15580.1	189	182	2.4e-56	76.7	85.2	189	37	1	1	189	1	182	224.6	3847.GLYMA19G15580.1,O,[chaperone protein DnaJ],[DNAj (Hsp40) homolog, subfamily B, member],[chaperone protein DNAJ],[ATP binding to DnaK triggers the release of the substrate protein, thus completing the reaction cycle. Several rounds of ATP-dependent interactions between DnaJ, DnaK and GrpE are required for fully efficient folding. Also involved, together with DnaK and GrpE, in the DNA replicat…
Chr01.g02538.m1	15368.BRADI3G04400.1	106	276	1.7e-06	31.2	54.5	77	53	0	29	105	105	181	58.2	15368.BRADI3G04400.1,SV,[Inherit from KOG: Retrotransposon protein],[Retrotransposon protein]
Chr01.g04345.m1	29760.VIT_07s0005g06030.t01	821	3024	3.5e-208	56.4	71.2	695	269	6	1	665	1	691	731.1	29760.VIT_07s0005g06030.t01,S,[Integrase core domain]
Chr01.g01133.m1	3711.Bra015746.1-P	1220	1361	2.6e-292	49	62.3	1313	534	16	36	1217	1	1308	1011.1	3711.Bra015746.1-P,CS,[Retrotransposon protein],[NA],[Reverse transcriptase (RNA-dependent DNA polymerase)]
Chr01.g06764.m1	3847.GLYMA17G10223.1	723	522	5e-158	54.1	62.6	649	161	4	1	649	1	512	564.3	3847.GLYMA17G10223.1,S,[NA]
Chr01.g06120.m1	3711.Bra012652.1-P	248	326	5.1e-46	75.8	82.3	124	30	0	123	246	65	188	190.7	3711.Bra012652.1-P,TDK,[receptor-like protein kinase],[casein kinase ii]
Chr01.g05108.m1	39947.LOC_Os10g21350.1	318	1230	8.6e-30	33.8	48.5	260	144	6	35	280	71	316	137.1	39947.LOC_Os10g21350.1,CL,[Retrotransposon protein]
Chr01.g03067.m1	3847.GLYMA08G04030.1	570	631	1.2e-212	65.3	77.8	550	176	9	25	570	93	631	745.3	3847.GLYMA08G04030.1,S,[glyoxal or galactose oxidase],[Glyoxal oxidase],[glyoxal oxidase-related]
Chr01.g02068.m1	3847.GLYMA15G17550.1	175	203	4.4e-44	54	66.3	202	65	5	1	175	1	201	183.7	3847.GLYMA15G17550.1,K,[Inherit from euNOG: Transcription factor transcription regulator],[Transcription factor transcription regulator]
Chr01.g06101.m1	3847.GLYMA07G01090.1	348	564	3.1e-113	66.4	76	342	106	5	5	345	231	564	414.5	3847.GLYMA07G01090.1,G,[beta-fructofuranosidase],[Hydrolase]
Chr01.g04306.m1	3847.GLYMA01G36290.1	183	241	5e-83	84.2	94	183	29	0	1	183	59	241	313.2	3847.GLYMA01G36290.1,MOS,[phosphatidylinositol glycan anchor biosynthesis, class H],[GPI-GlcNAc transferase complex, PIG-H component]
Chr01.g03373.m1	39947.LOC_Os06g35600.1	850	714	3.3e-60	28.6	44	653	384	16	42	681	27	610	239.6	39947.LOC_Os06g35600.1,S,[Retro-transposon],[Retrotransposon gag protein ],[Retrotransposon]
Chr01.g04204.m1	3847.GLYMA09G12050.1	569	569	2.3e-259	80.2	91.1	572	105	3	1	568	1	568	900.6	3847.GLYMA09G12050.1,S,[Nodulin-like]
Chr01.g03844.m1	3847.GLYMA15G19970.1	253	253	2e-106	80.2	88.3	257	43	3	1	253	1	253	391.3	3847.GLYMA15G19970.1,O,[10 kda heat shock protein],[Chaperonin],[Binds to cpn60 in the presence of Mg-ATP and suppresses the ATPase activity of the latter (By similarity)]
Chr01.g05922.m1	3847.GLYMA16G01040.1	716	715	0	82.4	86.9	731	95	12	1	715	1	713	1140.2	3847.GLYMA16G01040.1,TK,[HD domain containing protein],[Region found in RelA / SpoT proteins],[In eubacteria ppGpp (guanosine 3'-diphosphate 5-' diphosphate) is a mediator of the stringent response that coordinates a variety of cellular activities in response to changes in nutritional abundance (By similarity)],[HD domain containing 3]
Chr01.g02192.m1	39947.LOC_Os11g44770.1	1369	1980	5.8e-216	34.7	53.1	1336	773	19	61	1341	321	1611	757.7	39947.LOC_Os11g44770.1,CL,[Retrotransposon protein]
Chr01.g03885.m1	4558.Sb04g027285.1	547	689	2.9e-49	26.4	46.3	553	357	10	9	542	14	535	202.6	4558.Sb04g027285.1,SV,[Inherit from KOG: Retrotransposon protein],[Retrotransposon protein]
Chr01.g01326.m1	3847.GLYMA09G06750.1	472	443	2.7e-165	77.4	86.5	407	82	4	68	472	45	443	587.8	3847.GLYMA09G06750.1,AS,[Poly(RC)-binding protein],[mRNA transport],[poly(rC)-binding protein],[PolyrC binding protein]
Chr01.g06159.m1	3847.GLYMA08G20710.2	756	776	7e-272	72	79.8	639	129	6	1	593	127	761	942.6	3847.GLYMA08G20710.2,I,[Hydrolyzes glycerol-phospholipids at the terminal phosphodiesteric bond (By similarity)],[Catalyzes the reversible phosphatidyl group transfer from one phosphatidylglycerol molecule to another to form cardiolipin (CL) (diphosphatidylglycerol) and glycerol (By similarity)]
Chr01.g04610.m1	3847.GLYMA10G35140.2	150	2026	1.5e-32	79.6	82.7	98	19	1	10	106	1659	1756	145.2	3847.GLYMA10G35140.2,ZS,[Cytoskeleton associated protein 5],[CLASP N terminal],[Microtubule organization 1],[microtubule binding]
Chr01.g03241.m1	3847.GLYMA18G48170.1	174	618	2.8e-06	65.7	82.9	35	12	0	6	40	31	65	58.2	3847.GLYMA18G48170.1,T,[Serine Threonine protein kinase],[probably inactive leucine-rich repeat receptor-like protein kinase]
Chr01.g05166.m1	3711.Bra008452.1-P	1402	1230	7.4e-251	38.6	55.1	1261	649	11	221	1389	3	1230	873.6	3711.Bra008452.1-P,S,[Reverse transcriptase (RNA-dependent DNA polymerase)],[Retrotransposon protein]
Chr01.g06292.m1	39947.LOC_Os12g29700.1	1035	1621	2.5e-203	35.8	52.9	1122	608	16	9	1034	377	1482	715.3	39947.LOC_Os12g29700.1,S,[Retrotransposon protein],[Reverse transcriptase (RNA-dependent DNA polymerase)]
Chr01.g05804.m1	3847.GLYMA07G14995.1	1126	1165	0	82.7	90	1130	186	6	5	1126	38	1165	1878.2	3847.GLYMA07G14995.1,K,[DNA-dependent RNA polymerase catalyzes the transcription of DNA into RNA using the four ribonucleoside triphosphates as substrates (By similarity)],[DNA-directed RNA Polymerase],[dna-directed RNA polymerase]
Chr01.g04685.m1	3847.GLYMA15G16420.2	408	389	8e-97	48.9	69	378	180	3	31	407	21	386	360.1	3847.GLYMA15G16420.2,SK,[mitochondrial transcription termination],[mTERF]
Chr01.g04493.m1	3847.GLYMA10G05930.1	184	349	5.3e-24	67	76	100	28	2	36	133	175	271	117.1	3847.GLYMA10G05930.1,OS,[zinc finger],[RING finger],[zinc finger, C3HC4 type, domain containing protein, expressed]
Chr01.g02318.m1	39947.LOC_Os10g21350.1	373	1230	3.6e-35	28.5	46.4	379	221	9	30	365	93	464	155.2	39947.LOC_Os10g21350.1,CL,[Retrotransposon protein]
Chr01.g05150.m1	3847.GLYMA09G03750.1	361	360	5.1e-188	86.7	92.8	361	47	1	1	361	1	360	662.9	3847.GLYMA09G03750.1,S,[F-box domain],[f-box family]
Chr01.g02392.m1	3847.GLYMA06G29530.1	285	282	6.4e-109	72.5	81.9	287	69	3	2	285	3	282	399.8	3847.GLYMA06G29530.1,P,[Heme oxygenase]
Chr01.g06124.m1	3711.Bra039006.1-P	545	920	4.3e-37	50.7	68.7	150	74	0	283	432	526	675	162.2	3711.Bra039006.1-P,CQS,[Retrotransposon protein],[oxidoreductase, 2OG-Fe(II) oxygenase family protein],[Integrase core domain]
Chr01.g04945.m1	3694.POPTR_0001s18100.1	199	1028	3.2e-22	40.2	54.2	179	60	4	63	199	427	600	111.3	3694.POPTR_0001s18100.1,S,[Reverse transcriptase (RNA-dependent DNA polymerase)]
Chr01.g01319.m1	39947.LOC_Os10g29650.1	962	1682	4.5e-231	46.2	60.2	979	441	8	47	962	169	1124	807.4	39947.LOC_Os10g29650.1,CASL,[Retrotransposon protein],[ATP-binding cassette, sub-family E]
Chr01.g05240.m1	3847.GLYMA07G07830.1	412	413	8.2e-166	74.3	82.9	409	96	3	10	412	8	413	589.3	3847.GLYMA07G07830.1,S,[UPF0187 protein],[UPF0187 protein At3g61320]
Chr01.g04769.m1	3847.GLYMA09G05050.2	293	269	1.3e-45	64.7	71.2	295	76	8	1	293	1	269	189.5	3847.GLYMA09G05050.2,PS,[Heavy metal-associated domain containing protein],[Heavy-metal-associated domain],[heavy metal transport detoxification protein]
Chr01.g01304.m1	3847.GLYMA15G17850.1	430	424	1.5e-114	59.7	75.3	385	143	8	49	428	47	424	419.1	3847.GLYMA15G17850.1,K,[rna polymerase],[polymerase (RNA) I polypeptide E],[RNA Polymerase]
Chr01.g07135.m1	3847.GLYMA12G12950.2	346	379	1.3e-183	89.8	96.8	344	35	0	1	344	34	377	648.3	3847.GLYMA12G12950.2,F,[dihydroorotase],[Dihydroorotase]
Chr01.g02014.m1	3847.GLYMA19G16980.1	370	856	2.8e-16	50.6	66.3	89	43	1	117	204	200	288	92.4	3847.GLYMA19G16980.1,AS,[NA]
Chr01.g03920.m1	39947.LOC_Os05g01650.1	1311	1792	9e-275	40.6	56	1363	596	19	37	1216	396	1728	953	39947.LOC_Os05g01650.1,CL,[Retrotransposon protein]
Chr01.g03427.m1	3847.GLYMA05G12780.1	713	741	3.2e-274	68.6	76.8	745	198	9	1	713	1	741	950.3	3847.GLYMA05G12780.1,TU,[ArfGAP with FG repeats],[ADP-ribosylation factor GTPase-activating protein]
Chr01.g01046.m1	3847.GLYMA09G05540.1	589	589	6.2e-268	80.3	90.3	588	114	2	1	587	1	587	929.1	3847.GLYMA09G05540.1,E,[Cationic amino acid transporter],[amino acid],[cationic amino acid transporter]
Chr01.g03733.m1	3847.GLYMA09G08830.1	685	685	0	89.3	93.6	685	73	0	1	685	1	685	1136.3	3847.GLYMA09G08830.1,AOU,[small nuclear ribonucleoprotein],[translocation protein SEC63]
Chr01.g01416.m1	3847.GLYMA15G18473.1	1458	1299	0	65.8	70.8	1080	281	10	452	1458	234	1298	1104.7	3847.GLYMA15G18473.1,T,[receptor-like protein kinase],[Serine Threonine protein kinase],[receptor-like serine threonine-protein kinase ALE2-like]
Chr01.g06022.m1	4113.PGSC0003DMT400028491	551	354	8.3e-81	50.2	68.3	281	135	2	247	527	64	339	307.4	4113.PGSC0003DMT400028491,S,[Transposase family tnp2]
Chr01.g05895.m1	3847.GLYMA16G01180.1	511	507	3.3e-249	86.5	93.1	495	66	1	18	511	13	507	866.7	3847.GLYMA16G01180.1,SU,[Transmembrane protein 87A],[lung seven transmembrane domain containing protein],[lung seven transmembrane]
Chr01.g01862.m1	3847.GLYMA09G07120.1	515	513	3.2e-260	93.6	97.1	456	27	1	59	512	58	513	903.3	3847.GLYMA09G07120.1,SB,[retinoblastoma binding protein],[WD-40 repeat-containing protein]
Chr01.g01217.m1	3847.GLYMA09G06470.1	329	329	7.3e-117	76.7	83.1	326	73	3	2	325	4	328	426.4	3847.GLYMA09G06470.1,U,[Inherit from KOG: Metaxin 3],[Metaxin 3]
Chr01.g02618.m1	3694.POPTR_0014s11240.1	620	381	1.2e-99	55.2	73.2	317	141	1	213	528	63	379	370.2	3694.POPTR_0014s11240.1,G,[pectinesterase]
Chr01.g04912.m1	3847.GLYMA17G03280.2	255	268	2.3e-86	63.2	76.2	269	79	4	1	255	4	266	324.7	3847.GLYMA17G03280.2,O,[Heat Shock Protein],[heat shock protein],[Heat shock protein]
Chr01.g06683.m1	3847.GLYMA17G09460.2	368	294	2.6e-118	74.7	84.4	289	73	0	80	368	1	289	431.4	3847.GLYMA17G09460.2,SO,[UAS]
Chr01.g06191.m1	3847.GLYMA08G20770.1	1095	1465	0	80.9	90.4	1112	193	4	1	1094	354	1464	1751.1	3847.GLYMA08G20770.1,QV,[ATP-binding cassette, sub-family C (CFTR MRP), member],[(ABC) transporter],[ABC transporter C family member]
Chr01.g02360.m1	4081.Solyc03g062860.1.1	726	899	2.8e-28	26.8	42	586	330	17	223	726	5	573	133.3	4081.Solyc03g062860.1.1,L,[Tkp5 protein]
Chr01.g03388.m1	3847.GLYMA19G30150.1	179	642	6.9e-53	61.5	73.6	174	65	2	1	174	1	172	213	3847.GLYMA19G30150.1,G,[alpha-l-arabinofuranosidase],[Alpha-N-arabinofuranosidase (EC 3.2.1.55)]
Chr01.g05168.m1	3847.GLYMA15G14620.1	328	341	1.2e-106	74.4	77	348	62	10	1	328	1	341	392.5	3847.GLYMA15G14620.1,K,[Myblike DNAbinding domain containing protein],[Transcription factor],[transcription factor]
Chr01.g00833.m1	3847.GLYMA13G11980.1	251	19344	1.1e-80	68.5	71.7	286	51	5	1	247	3981	4266	305.8	3847.GLYMA13G11980.1,S,[Inherit from NOG: senescence-associated protein],[senescence-associated protein]
Chr01.g07109.m1	3847.GLYMA07G13330.1	477	520	8e-189	64.6	77.2	523	133	4	4	477	1	520	666	3847.GLYMA07G13330.1,Q,[Cytochrome p450],[cytochrome P450]
Chr01.g05259.m1	3847.GLYMA05G07640.3	529	630	7.3e-260	89	93.9	511	53	3	20	528	99	608	902.1	3847.GLYMA05G07640.3,J,[Phenylalanyl-tRNA synthetase beta],[Phenylalanyl-tRNA synthetase, beta],[phenylalanyl-tRNA synthetase (beta subunit)]
Chr01.g02207.m1	3847.GLYMA08G09450.1	430	500	2.6e-146	62.6	75.7	412	130	3	33	430	92	493	524.6	3847.GLYMA08G09450.1,Q,[Cytochrome p450]
Chr01.g03450.m1	39947.LOC_Os10g29650.1	631	1682	3.6e-80	43.1	57.4	401	194	4	213	583	228	624	305.4	39947.LOC_Os10g29650.1,CASL,[Retrotransposon protein],[ATP-binding cassette, sub-family E]
Chr01.g03389.m1	4081.Solyc09g014660.1.1	638	693	3.5e-38	34.6	54.8	283	161	7	258	532	353	619	166	4081.Solyc09g014660.1.1,S,[NA]
Chr01.g02291.m1	39947.LOC_Os05g12620.1	2258	1111	3.8e-273	47.6	60.7	1096	377	18	952	2044	210	1111	948.3	39947.LOC_Os05g12620.1,CL,[Retrotransposon protein]
Chr01.g05173.m1	3847.GLYMA15G14591.1	2517	1031	0	85.8	92.2	980	129	4	1547	2517	53	1031	1687.2	3847.GLYMA15G14591.1,O,[ubiquitin protein ligase],[Ubiquitin-protein ligase],[ubiquitin-protein ligase]
Chr01.g03311.m1	3694.POPTR_0014s05620.1	220	391	2.8e-11	40.5	57.7	111	52	4	2	98	40	150	75.1	3694.POPTR_0014s05620.1,K,[B3]
Chr01.g03477.m1	3847.GLYMA10G11031.1	89	239	1.4e-17	79.7	85.9	64	13	0	25	88	69	132	94.7	3847.GLYMA10G11031.1,S,[lob domain-containing protein]
Chr01.g07150.m1	3847.GLYMA10G23630.1	620	620	6.4e-247	71.9	81.6	636	146	9	1	619	1	620	859.4	3847.GLYMA10G23630.1,SP,[GRAM domain-containing protein 1A-like],[GRAM domain containing]
Chr01.g02670.m1	3847.GLYMA19G22520.1	499	502	8.5e-226	78.4	85.9	504	102	3	1	499	1	502	788.9	3847.GLYMA19G22520.1,SV,[Rubisco LSMT substrate-binding],[SET domain containing],[set domain containing]
Chr01.g01427.m1	3847.GLYMA15G18500.1	191	192	1.2e-87	87	90.6	192	24	1	1	191	1	192	328.6	3847.GLYMA15G18500.1,J,[Density-regulated protein],[Translation machinery-associated protein],[translation initiation factor]
Chr01.g03977.m1	4113.PGSC0003DMT400092742	245	334	5.7e-66	60.3	65.1	229	56	3	1	221	1	202	256.9	4113.PGSC0003DMT400092742,S,[NA]
Chr01.g05531.m1	39947.LOC_Os11g45530.1	647	862	3e-178	53.8	68.4	589	221	5	27	567	47	632	631.3	39947.LOC_Os11g45530.1,S,[Protein FAR-RED IMPAIRED RESPONSE],[FAR1 DNA-binding domain]
Chr01.g06476.m1	3847.GLYMA05G04520.2	350	413	2.1e-170	86.9	93.4	350	45	1	1	350	65	413	604.4	3847.GLYMA05G04520.2,C,[L-lactate dehydrogenase],[Catalyzes the reversible oxidation of malate to oxaloacetate (By similarity)]
Chr01.g04832.m1	39947.LOC_Os02g05220.1	580	1531	2.6e-93	36.6	52.7	598	304	9	1	579	384	925	349	39947.LOC_Os02g05220.1,CL,[Retrotransposon protein]
Chr01.g02926.m1	4538.ORGLA12G0191200.1	532	450	1.1e-122	54.8	69.6	385	171	2	145	528	64	446	446.4	4538.ORGLA12G0191200.1,S,[transposon protein],[Transposon protein]
Chr01.g02505.m1	3847.GLYMA05G10865.1	436	579	3.8e-113	49.4	60.8	510	166	8	1	436	88	579	414.5	3847.GLYMA05G10865.1,K,[Double-stranded RNA binding motif]
Chr01.g01936.m1	39947.LOC_Os06g38240.1	826	1038	9.1e-31	28.2	49.4	340	194	7	305	616	357	674	141.7	39947.LOC_Os06g38240.1,CL,[Retrotransposon protein]
Chr01.g06182.m1	3847.GLYMA08G20770.1	1353	1465	0	77.9	88.3	1356	283	4	3	1352	119	1464	2065	3847.GLYMA08G20770.1,QV,[ATP-binding cassette, sub-family C (CFTR MRP), member],[(ABC) transporter],[ABC transporter C family member]
Chr01.g04177.m1	39947.LOC_Os08g28500.1	1416	1053	2.7e-152	36.1	52.6	962	505	15	1	870	1	944	546.2	39947.LOC_Os08g28500.1,CL,[Retrotransposon protein]
Chr01.g00965.m1	3847.GLYMA13G12170.1	104	199	1.6e-54	99	100	104	1	0	1	104	1	104	217.6	3847.GLYMA13G12170.1,S,[Inherit from NOG: senescence-associated protein],[senescence-associated protein]
Chr01.g02777.m1	3847.GLYMA13G19981.1	181	1558	7.1e-21	40	56.5	170	83	6	12	164	1060	1227	106.7	3847.GLYMA13G19981.1,O,[Ubiquitin-protein ligase],[ubiquitin protein ligase]
Chr01.g05457.m1	3847.GLYMA03G14615.1	151	1127	2e-37	51.7	65.1	172	55	2	4	147	953	1124	161.4	3847.GLYMA03G14615.1,ST,[TMV resistance protein N-like],[resistance protein]
Chr01.g03815.m1	3847.GLYMA15G20060.1	190	216	5.8e-58	63	80.7	192	66	3	1	189	1	190	229.9	3847.GLYMA15G20060.1,S,[21 kDa protein-like]
Chr01.g01637.m1	3847.GLYMA15G19570.1	354	356	7.3e-171	89.6	94.1	356	35	1	1	354	1	356	605.9	3847.GLYMA15G19570.1,S,[NA]
Chr01.g01453.m1	3847.GLYMA15G18580.2	517	538	9.1e-146	63.3	74.3	510	153	15	28	517	42	537	523.1	3847.GLYMA15G18580.2,KS,[transcription factor bHLH041-like],[Transcription factor]
Chr01.g06919.m1	3847.GLYMA17G08701.1	54	54	1.6e-16	79.6	88.9	54	11	0	1	54	1	54	90.5	3847.GLYMA17G08701.1,SU,[mitochondrial import receptor subunit tom5 homolog]
Chr01.g02801.m1	3847.GLYMA01G34890.1	437	510	4.1e-200	73.1	82.4	499	72	4	1	437	1	499	703.4	3847.GLYMA01G34890.1,GJ,[Transporter],[transporter],[sugar transport protein],[Sugar transport protein]
Chr01.g02562.m1	3847.GLYMA19G16960.1	322	320	1e-94	56.4	72.4	319	137	2	1	319	1	317	352.8	3847.GLYMA19G16960.1,G,[peroxidase]
Chr01.g03687.m1	39947.LOC_Os04g51590.1	416	1026	1.2e-39	29.7	48.9	370	217	10	4	361	595	933	170.2	39947.LOC_Os04g51590.1,S,[Retrotransposon protein],[Reverse transcriptase (RNA-dependent DNA polymerase)]
Chr01.g04112.m1	39947.LOC_Os11g14090.1	493	2122	1.2e-41	35.8	56.3	302	171	8	14	295	252	550	177.2	39947.LOC_Os11g14090.1,CL,[Retrotransposon protein]
Chr01.g04374.m1	39947.LOC_Os08g10710.1	258	1150	3.8e-60	41.7	56.2	331	118	3	1	256	819	1149	237.7	39947.LOC_Os08g10710.1,S,[Retrotransposon protein]
Chr01.g04424.m1	39947.LOC_Os10g16560.1	1408	2447	1.3e-146	50.7	68	538	245	7	695	1227	1905	2427	527.3	39947.LOC_Os10g16560.1,CL,[Retrotransposon protein]
Chr01.g02828.m1	3847.GLYMA09G31840.1	504	511	3.7e-192	64.4	79.9	508	169	4	1	498	1	506	677.2	3847.GLYMA09G31840.1,Q,[Cytochrome p450],[cytochrome P450]
Chr01.g06300.m1	3847.GLYMA07G01960.2	347	409	1.5e-123	74.8	80.1	357	70	6	1	347	63	409	448.7	3847.GLYMA07G01960.2,K,[gata transcription factor],[transcription factor],[Transcription factor]
Chr01.g01439.m1	3847.GLYMA10G39150.1	208	621	2e-11	37	62	100	63	0	7	106	274	373	75.5	3847.GLYMA10G39150.1,S,[Seed storage protein. Accumulates during seed development and is hydrolyzed after germination to provide a carbon and nitrogen source for the developing seedling],[nutrient reservoir activity]
Chr01.g03613.m1	3847.GLYMA09G11840.2	348	348	5.5e-179	86.2	95.1	348	48	0	1	348	1	348	632.9	3847.GLYMA09G11840.2,DKT,[Cell cycle control protein],[ALA-Interacting Subunit],[ala-interacting subunit]
Chr01.g01535.m1	3847.GLYMA20G30460.1	287	333	2.1e-96	59.5	73.4	304	96	5	1	280	1	301	358.2	3847.GLYMA20G30460.1,G,[chitinase]
Chr01.g06110.m1	3847.GLYMA08G20550.2	304	325	2.7e-81	57.8	65.9	296	116	4	10	303	36	324	308.1	3847.GLYMA08G20550.2,S,[lob domain-containing protein]
Chr01.g02224.m1	3847.GLYMA10G35220.1	373	632	7.1e-100	72.1	77.7	283	47	4	4	265	216	487	370.2	3847.GLYMA10G35220.1,S,[Ubox domain-containing protein],[U-box domain-containing protein]
Chr01.g06197.m1	3847.GLYMA07G01430.1	265	272	6.1e-122	80.7	88.8	259	49	1	1	259	1	258	443	3847.GLYMA07G01430.1,ST,[phosphatase],[Phosphatase],[PHOsphatase]
Chr01.g02846.m1	3847.GLYMA09G31960.1	345	389	1.9e-107	72.6	82.5	263	67	2	33	292	73	333	395.2	3847.GLYMA09G31960.1,FL,[Nudix hydrolase],[thiamin pyrophosphokinase-related protein]
Chr01.g01830.m1	3847.GLYMA13G12010.1	180	244	2.1e-57	76.1	78.5	163	23	2	34	180	82	244	228	3847.GLYMA13G12010.1,S,[NA],[RRNA intron-encoded homing endonuclease]
Chr01.g06493.m1	3847.GLYMA05G04300.1	404	398	1.4e-170	86.1	91.6	359	45	3	51	404	40	398	605.1	3847.GLYMA05G04300.1,G,[Transaldolase is important for the balance of metabolites in the pentose-phosphate pathway (By similarity)],[transaldolase EC 2.2.1.2],[K00616 transaldolase EC 2.2.1.2]
Chr01.g05966.m1	3847.GLYMA07G04170.1	399	399	1.1e-223	96.5	99.2	398	14	0	1	398	1	398	781.6	3847.GLYMA07G04170.1,TS,[developmentally regulated GTP binding protein 2],[developmentally regulated],[GTP-Binding protein]
Chr01.g04314.m1	3711.Bra017917.1-P	999	1504	9.5e-184	37.3	56.5	1014	543	16	18	999	7	959	650.2	3711.Bra017917.1-P,CAPL,[Retrotransposon protein],[Inherit from strNOG: Retrotransposon protein]
Chr01.g01578.m1	3694.POPTR_0001s00740.1	972	1494	3.6e-55	28.8	44.6	673	345	18	294	838	615	1281	223	3694.POPTR_0001s00740.1,S,[Reverse transcriptase (RNA-dependent DNA polymerase)]
Chr01.g05264.m1	39947.LOC_Os12g41080.1	843	1448	2.2e-157	39.2	57.1	795	415	12	83	843	207	967	562.4	39947.LOC_Os12g41080.1,CL,[Retrotransposon protein]
Chr01.g01297.m1	39947.LOC_Os02g20470.1	1581	1637	2.2e-243	37.9	54.7	1523	863	28	113	1581	7	1500	849	39947.LOC_Os02g20470.1,CL,[Retrotransposon protein],[Transposase]
Chr01.g01129.m1	39947.LOC_Os05g01650.1	1448	1792	0	48.4	65.6	1414	682	13	42	1436	396	1780	1306.2	39947.LOC_Os05g01650.1,CL,[Retrotransposon protein]
Chr01.g07040.m1	3847.GLYMA07G12321.1	395	388	9.1e-114	55.3	68.8	398	158	9	1	390	1	386	416.4	3847.GLYMA07G12321.1,MG,[Glycoside hydrolase family 28],[polygalacturonase]
Chr01.g01609.m1	39947.LOC_Os05g28920.1	349	963	6.9e-89	66.7	80.5	231	77	0	119	349	593	823	333.6	39947.LOC_Os05g28920.1,CL,[Retrotransposon protein]
Chr01.g02942.m1	39947.LOC_Os03g41624.1	776	1300	1e-121	47.5	65.3	467	231	7	50	510	840	1298	443.7	39947.LOC_Os03g41624.1,CL,[Retrotransposon protein]
Chr01.g01332.m1	3847.GLYMA09G06791.1	507	404	3.3e-177	82.5	89.6	366	56	2	144	501	36	401	627.5	3847.GLYMA09G06791.1,ST,[Hydrolyzes cAMP to 5'-AMP. Plays an important regulatory role in modulating the intracellular concentration of cAMP, thereby influencing cAMP-dependent processes (By similarity)],[purple acid phosphatase],[inactive purple acid phosphatase]
Chr01.g04877.m1	4577.GRMZM2G102711_P01	553	1791	4.5e-10	23.1	38.9	321	220	7	3	303	732	1045	72.4	4577.GRMZM2G102711_P01,ATC,[Prp18 domain],[PRP18 pre-mRNA processing factor 18 homolog],[protein kinase domain containing protein],[Mitochondrial glycoprotein family protein],[pre-mRNA-splicing factor]
Chr01.g01204.m1	3847.GLYMA09G06350.1	328	328	3.4e-154	81.9	91.9	321	58	0	8	328	8	328	550.4	3847.GLYMA09G06350.1,G,[peroxidase]
Chr01.g02062.m1	29760.VIT_07s0005g06030.t01	235	3024	1.1e-42	54.3	67.3	223	91	4	1	223	126	337	179.5	29760.VIT_07s0005g06030.t01,S,[Integrase core domain]
Chr01.g05386.m1	4577.GRMZM2G041619_P01	728	468	4.1e-19	67.1	81.6	76	25	0	1	76	246	321	102.8	4577.GRMZM2G041619_P01,S,[protein-kinase, interferon-inducible double stranded RNA dependent inhibitor, repressor of (P58 repressor)],[ZnF_TTF]
Chr01.g05039.m1	3847.GLYMA15G41280.1	120	315	5e-15	76.8	85.7	56	9	1	52	103	41	96	86.7	3847.GLYMA15G41280.1,S,[peroxidase]
Chr01.g01764.m1	3847.GLYMA03G24720.1	705	664	6.1e-76	34.7	49.2	593	255	10	100	689	5	468	291.6	3847.GLYMA03G24720.1,CTL,[Retrotransposon protein]
Chr01.g03960.m1	39947.LOC_Os02g20470.1	1494	1637	1.9e-244	35.5	49.6	1632	802	23	79	1483	7	1614	852.4	39947.LOC_Os02g20470.1,CL,[Retrotransposon protein],[Transposase]
Chr01.g04566.m1	39947.LOC_Os08g22660.1	260	552	1.1e-62	43	56.3	316	112	2	1	248	201	516	246.1	39947.LOC_Os08g22660.1,CL,[Retrotransposon protein]
Chr01.g04479.m1	3694.POPTR_0001s04400.1	680	680	6e-113	43	53.6	584	240	11	17	510	90	670	414.5	3694.POPTR_0001s04400.1,CL,[Retrotransposon protein]
Chr01.g01111.m1	39947.LOC_Os04g16630.1	903	1222	3.1e-93	35.3	51.9	669	366	17	115	770	268	882	349.4	39947.LOC_Os04g16630.1,CS,[Retrotransposon protein],[Retro-transposon]
Chr01.g02856.m1	3847.GLYMA07G09751.1	718	681	2.4e-245	63.3	70.8	750	174	11	1	718	1	681	854.4	3847.GLYMA07G09751.1,TU,[(nsp (nuclear shuttle protein)-interacting gtpase)],[ArfGap]
Chr01.g03333.m1	3847.GLYMA19G40600.1	220	721	2.2e-101	64.5	68.4	304	23	1	2	220	392	695	374.4	3847.GLYMA19G40600.1,LA,[helicase],[Pre-mRNA-splicing factor ATP-dependent RNA],[atp-dependent rna helicase]
Chr01.g00785.m1	3702.ATCG00020.1	324	353	1.6e-180	90.9	91.5	353	3	1	1	324	1	353	637.9	3702.ATCG00020.1,C,[This is one of the two reaction center proteins of photosystem II]
Chr01.g06411.m1	3847.GLYMA15G16600.2	342	349	3.6e-66	59.1	75	252	83	10	92	342	117	349	258.1	3847.GLYMA15G16600.2,S,[NA]
Chr01.g05181.m1	3847.GLYMA09G28290.2	139	812	3e-19	70.3	85.9	64	19	0	54	117	627	690	100.9	3847.GLYMA09G28290.2,O,[dnaJ domain containing protein, expressed],[ATP binding to DnaK triggers the release of the substrate protein, thus completing the reaction cycle. Several rounds of ATP-dependent interactions between DnaJ, DnaK and GrpE are required for fully efficient folding. Also involved, together with DnaK and GrpE, in the DNA replication of plasmids through activation of initiation p…
Chr01.g03091.m1	3847.GLYMA07G09250.1	200	210	3.9e-105	95.5	97	200	9	0	1	200	2	201	386.7	3847.GLYMA07G09250.1,SZ,[GTP-binding Protein],[rac-like GTP-binding protein],[ras homolog family member]
Chr01.g04941.m1	15368.BRADI1G43020.1	1121	1194	3.6e-248	40.9	57.4	1132	560	9	93	1117	59	1188	864.4	15368.BRADI1G43020.1,S,[Retrotransposon protein]
Chr01.g06252.m1	39947.LOC_Os05g12620.1	1865	1111	1.6e-264	53	66.2	880	292	8	890	1768	353	1111	919.5	39947.LOC_Os05g12620.1,CL,[Retrotransposon protein]
Chr01.g06958.m1	3847.GLYMA18G25845.1	224	105	2.6e-33	83.1	86.7	83	13	1	140	222	23	104	148.3	3847.GLYMA18G25845.1,S,[NA]
Chr01.g05364.m1	39947.LOC_Os03g61660.1	1324	1335	1.1e-256	40.3	56.9	1378	701	17	11	1317	6	1332	892.9	39947.LOC_Os03g61660.1,S,[Retrotransposon protein]
Chr01.g00816.m1	3847.GLYMA13G11980.1	429	19344	2.2e-97	53.6	60	433	147	8	1	408	15712	16115	362.1	3847.GLYMA13G11980.1,S,[Inherit from NOG: senescence-associated protein],[senescence-associated protein]
Chr01.g04630.m1	39947.LOC_Os03g01684.1	2309	2124	4.9e-260	45.8	61.3	1084	533	12	556	1592	670	1745	904.8	39947.LOC_Os03g01684.1,CL,[Retrotransposon protein],[Transposase]
Chr01.g05944.m1	39947.LOC_Os09g29920.1	1738	1946	4.9e-244	31.1	49	1699	1066	26	12	1617	185	1871	851.3	39947.LOC_Os09g29920.1,SV,[Retrotransposon protein]
Chr01.g03357.m1	3847.GLYMA04G00460.1	270	286	7.9e-101	74.6	81.2	256	65	0	4	259	16	271	372.9	3847.GLYMA04G00460.1,QS,[short-chain dehydrogenase reductase],[Dehydrogenase reductase],[reductase]
Chr01.g06834.m1	3847.GLYMA17G10770.1	260	258	3.1e-94	76.3	87.3	228	45	3	1	227	1	220	350.9	3847.GLYMA17G10770.1,LS,[Testis-specific Y-encoded-like protein],[Nucleosome chromatin assembly]
Chr01.g03507.m1	3694.POPTR_0002s25430.1	151	138	1.6e-13	39	61	105	64	0	33	137	15	119	82	3694.POPTR_0002s25430.1,T,[response regulator],[REC]
Chr01.g02461.m1	3694.POPTR_0025s00240.1	1943	1755	1.7e-200	34.7	54.4	1105	680	13	20	1109	617	1694	706.8	3694.POPTR_0025s00240.1,S,[Reverse transcriptase (RNA-dependent DNA polymerase)]
Chr01.g02267.m1	39947.LOC_Os10g21350.1	429	1230	8.9e-30	33.8	47.3	260	144	5	158	403	71	316	137.5	39947.LOC_Os10g21350.1,CL,[Retrotransposon protein]
Chr01.g01825.m1	4081.Solyc11g050910.1.1	211	516	1.3e-37	50	68.9	164	82	0	3	166	337	500	162.5	4081.Solyc11g050910.1.1,CL,[Retrotransposon protein],[Chromo (CHRromatin Organisation MOdifier) domain]
Chr01.g07179.m1	3847.GLYMA07G14460.1	489	487	2.9e-258	89.6	95.4	483	50	0	7	489	5	487	896.7	3847.GLYMA07G14460.1,Q,[Cytochrome p450],[cytochrome P450]
Chr01.g06178.m1	39947.LOC_Os11g05840.1	1294	2340	0	45.8	62.9	1347	625	16	19	1292	224	1538	1145.6	39947.LOC_Os11g05840.1,CADL,[Retrotransposon protein],[5'-3' exoribonuclease]
Chr01.g05846.m1	29760.VIT_09s0002g00700.t01	133	126	6.2e-22	47.8	64.7	136	57	5	1	132	1	126	109.8	29760.VIT_09s0002g00700.t01,S,[auxin-repressed protein],[Dormancy/auxin associated protein]
Chr01.g04060.m1	39947.LOC_Os04g57570.1	2351	2277	8.6e-268	47	61	1080	539	7	614	1663	713	1789	930.6	39947.LOC_Os04g57570.1,CL,[Retrotransposon protein],[Transposase]
Chr01.g01458.m1	3847.GLYMA03G24720.1	771	664	1.6e-69	33.9	47.6	590	261	13	169	755	5	468	270.4	3847.GLYMA03G24720.1,CTL,[Retrotransposon protein]
Chr01.g04573.m1	4081.Solyc00g025650.1.1	263	490	2.1e-18	35.2	48.7	199	107	3	48	246	85	261	99	4081.Solyc00g025650.1.1,CL,[Retrotransposon protein],[Inherit from KOG: Retrotransposon protein]
Chr01.g01965.m1	59689.fgenesh1_pm.C_scaffold_5000120	582	519	2.9e-15	21.8	40	478	302	14	28	471	21	460	89.7	59689.fgenesh1_pm.C_scaffold_5000120,SUL,[beige BEACH domain containing protein],[Beige BEACH domain containing protein],[replication protein],[DNA replication]
Chr01.g01339.m1	39947.LOC_Os07g11240.1	785	1741	1.9e-110	40	54.2	613	312	8	219	783	483	1087	406.4	39947.LOC_Os07g11240.1,CL,[Retrotransposon protein]
Chr01.g06233.m1	3847.GLYMA01G35500.2	268	656	2.6e-35	73.1	81.7	104	28	0	163	266	136	239	155.2	3847.GLYMA01G35500.2,S,[beta-amylase]
Chr01.g03883.m1	3694.POPTR_0025s00240.1	635	1755	2.3e-106	38.1	54.6	582	337	10	12	587	1182	1746	392.5	3694.POPTR_0025s00240.1,S,[Reverse transcriptase (RNA-dependent DNA polymerase)]
Chr01.g07030.m1	3847.GLYMA16G08615.1	219	614	2.1e-83	71.2	84.4	212	60	1	3	214	1	211	314.7	3847.GLYMA16G08615.1,T,[Serine Threonine protein kinase],[probably inactive leucine-rich repeat receptor-like protein kinase]
Chr01.g05620.m1	3847.GLYMA07G05950.1	259	281	7.1e-91	67.8	74.5	286	60	10	1	259	1	281	339.7	3847.GLYMA07G05950.1,K,[dof zinc finger protein]
Chr01.g03470.m1	3847.GLYMA13G23920.1	170	169	7.6e-25	48.4	61.6	159	59	6	1	147	1	148	119.8	3847.GLYMA13G23920.1,S,[NA]
Chr01.g05909.m1	3847.GLYMA19G01280.1	126	246	3.5e-27	59	70.5	122	40	3	1	122	121	232	127.1	3847.GLYMA19G01280.1,KPU,[sugar transporter],[bidirectional sugar transporter]
Chr01.g05793.m1	3847.GLYMA07G17870.1	707	690	1.3e-256	65.2	77.1	713	218	5	1	707	1	689	891.7	3847.GLYMA07G17870.1,SU,[Pentatricopeptide repeat-containing protein]
Chr01.g01943.m1	3847.GLYMA09G06720.1	123	89	6.5e-34	77.5	86.5	89	19	1	36	123	1	89	149.4	3847.GLYMA09G06720.1,S,[NA]
Chr01.g03010.m1	3847.GLYMA16G08470.1	341	331	3.4e-173	85	91.2	341	41	1	1	341	1	331	613.6	3847.GLYMA16G08470.1,QS,[oxidoreductase, 2OG-Fe(II) oxygenase family protein],[2OGFe(II) oxygenase],[)-oxidoreductase]
Chr01.g02766.m1	3847.GLYMA07G10541.1	527	637	2e-161	57.3	70	534	209	9	1	527	106	627	575.1	3847.GLYMA07G10541.1,T,[receptor-like protein kinase],[Serine Threonine protein kinase]
Chr01.g00958.m1	3847.GLYMA13G11980.1	418	19344	3.5e-124	62.7	70	426	122	11	8	418	18941	19344	451.1	3847.GLYMA13G11980.1,S,[Inherit from NOG: senescence-associated protein],[senescence-associated protein]
Chr01.g05732.m1	3847.GLYMA11G17875.1	2089	2029	8.1e-185	31.8	50.5	1605	857	45	16	1524	15	1477	654.8	3847.GLYMA11G17875.1,TS,[resistance protein],[leucine Rich Repeat]
Chr01.g06541.m1	3847.GLYMA19G33590.1	87	410	2.6e-13	88.4	95.3	43	5	0	10	52	291	333	80.5	3847.GLYMA19G33590.1,DS,[BTB POZ and MATH domain-containing protein],[meprin and TRAF homology domain-containing protein MATH domain-containing protein]
Chr01.g06987.m1	39947.LOC_Os12g13780.1	724	732	1.8e-131	39.9	56	704	324	15	67	724	23	673	476.1	39947.LOC_Os12g13780.1,CL,[Retrotransposon protein]
Chr01.g06398.m1	3847.GLYMA17G15710.1	253	251	2e-93	64	80.4	250	88	2	1	250	1	248	348.2	3847.GLYMA17G15710.1,G,[expansin-like]
Chr01.g01044.m1	3847.GLYMA09G05571.1	587	642	1.4e-248	68.6	77.1	647	134	5	1	587	5	642	864.8	3847.GLYMA09G05571.1,SU,[Pentatricopeptide repeat-containing protein]
Chr01.g02161.m1	3847.GLYMA09G05681.1	310	420	1.1e-66	58.8	71.7	318	119	5	1	310	102	415	259.6	3847.GLYMA09G05681.1,OK,[ubiquitin protein ligase],[Inherit from KOG: E3 ubiquitin- protein ligase],[E3 ubiquitin- protein ligase]
Chr01.g04849.m1	39947.LOC_Os12g29700.1	584	1621	2e-72	29.2	47.3	596	359	14	12	556	1006	1589	279.6	39947.LOC_Os12g29700.1,S,[Retrotransposon protein],[Reverse transcriptase (RNA-dependent DNA polymerase)]
Chr01.g01960.m1	3847.GLYMA08G24630.1	259	1161	3.4e-40	51.6	56.6	244	71	3	55	251	5	248	171.4	3847.GLYMA08G24630.1,LA,[helicase],[ATP-dependent RNA helicase],[ATPdependent RNA helicase]
Chr01.g02673.m1	3847.GLYMA09G16800.1	453	936	9.8e-112	40.2	51.6	577	187	7	16	451	255	814	409.8	3847.GLYMA09G16800.1,S,[transposon protein],[Transposon protein]
Chr01.g06360.m1	3847.GLYMA01G40820.1	181	493	1.2e-44	51.4	69.9	173	81	3	8	179	10	180	185.7	3847.GLYMA01G40820.1,Q,[Cytochrome p450]
Chr01.g05140.m1	3847.GLYMA09G03832.1	120	120	2.7e-53	92.5	94.2	120	9	0	1	120	1	120	213.8	3847.GLYMA09G03832.1,S,[transmembrane protein 93],[ER membrane protein complex subunit 6]
Chr01.g06566.m1	3847.GLYMA05G03560.2	232	283	9e-61	56.9	67.6	253	78	8	6	232	36	283	239.6	3847.GLYMA05G03560.2,K,[Transcriptional activator that binds specifically to the DNA sequence 5'- AG CCGAC-3'. Binding to the C-repeat DRE element mediates high salinity- and dehydration-inducible transcription. Confers resistance to high salt, cold and drought stress (By similarity)]
Chr01.g03782.m1	3847.GLYMA15G20240.2	395	403	7.1e-175	78.4	85.7	384	78	3	14	394	18	399	619.4	3847.GLYMA15G20240.2,SI,[GDSL esterase lipase]
Chr01.g03495.m1	4081.Solyc09g014660.1.1	604	693	3.3e-38	34.6	54.8	283	161	7	232	506	353	619	166	4081.Solyc09g014660.1.1,S,[NA]
Chr01.g03043.m1	3847.GLYMA11G06761.1	357	391	1.5e-179	84	89.6	356	56	1	2	357	37	391	634.8	3847.GLYMA11G06761.1,G,[Pectate lyase],[pectate lyase activity]
Chr01.g02349.m1	3847.GLYMA15G24750.1	178	178	4.9e-83	84.3	94.4	178	28	0	1	178	1	178	313.2	3847.GLYMA15G24750.1,VS,[UTP20, small subunit (SSU) processome component, homolog (yeast)],[Protein of unknown function (DUF1068)]
Chr01.g02022.m1	39947.LOC_Os12g29700.1	918	1621	1.8e-75	31.8	47.8	556	356	9	348	890	1044	1589	290.4	39947.LOC_Os12g29700.1,S,[Retrotransposon protein],[Reverse transcriptase (RNA-dependent DNA polymerase)]
Chr01.g06363.m1	3847.GLYMA01G40820.1	528	493	1.3e-131	49.4	70	484	234	7	7	481	8	489	476.1	3847.GLYMA01G40820.1,Q,[Cytochrome p450]
Chr01.g06580.m1	3847.GLYMA17G13970.1	356	331	1.5e-94	61	67.2	326	100	8	1	303	1	322	352.4	3847.GLYMA17G13970.1,S,[Pfam:DUF579]
Chr01.g04256.m1	39947.LOC_Os05g01650.1	1074	1792	4.4e-243	44.8	61	1062	521	15	33	1074	360	1376	847.4	39947.LOC_Os05g01650.1,CL,[Retrotransposon protein]
Chr01.g03270.m1	3847.GLYMA07G10680.2	506	542	4.6e-142	82.9	90.8	292	50	0	213	504	245	536	510.8	3847.GLYMA07G10680.2,T,[receptor-like protein kinase],[Serine Threonine protein kinase]
Chr01.g05422.m1	3847.GLYMA09G05640.2	682	285	5.4e-21	73	83.8	74	14	2	609	682	218	285	109	3847.GLYMA09G05640.2,IM,[cytidylyltransferase],[Choline-phosphate cytidylyltransferase],[Cytidylyltransferase]
Chr01.g06043.m1	3847.GLYMA15G07710.1	507	602	3.7e-160	62.7	74.4	469	150	6	47	505	146	599	570.9	3847.GLYMA15G07710.1,S,[polyphenol oxidase]
Chr01.g02052.m1	3847.GLYMA06G10190.1	442	444	6.5e-153	64.7	77.8	445	146	9	1	435	1	444	546.6	3847.GLYMA06G10190.1,S,[Transferase family]
Chr01.g01580.m1	3847.GLYMA04G38515.1	261	462	1.4e-86	86.2	89.9	189	14	2	1	177	1	189	325.5	3847.GLYMA04G38515.1,KT,[cyclin-dependent kinase],[Cyclin-Dependent Kinase],[Cyclin-dependent kinase]
Chr01.g03601.m1	3847.GLYMA15G21480.1	1088	1869	0	60.9	74.8	1031	340	5	44	1037	1	1005	1305.8	3847.GLYMA15G21480.1,S,[CACTA, En Spm sub-class]
Chr01.g05472.m1	3847.GLYMA03G41530.1	405	403	6.4e-179	74.8	84.5	412	88	7	1	405	1	403	632.9	3847.GLYMA03G41530.1,S,[F-box kelch-repeat protein],[F-box Kelch-repeat protein]
Chr01.g06369.m1	3694.POPTR_0001s01010.1	557	510	1.3e-73	40.4	57.7	473	237	12	86	540	44	489	283.5	3694.POPTR_0001s01010.1,S,[VIT family]
Chr01.g03562.m1	3847.GLYMA06G30020.1	534	540	1.8e-237	82.4	86.7	540	89	2	1	534	1	540	827.8	3847.GLYMA06G30020.1,U,[central subunit of the protein translocation channel SecYE. Consists of two halves formed by TMs 1-5 and 6-10. These two domains form a lateral gate at the front which open onto the bilayer between TMs 2 and 7, and are clamped together by SecE at the back. The channel is closed by both a pore ring composed of hydrophobic SecY resides and a short helix (helix 2A) on the ext…
Chr01.g02790.m1	3847.GLYMA09G31640.1	345	354	2.9e-172	86.8	93.8	341	45	0	4	344	13	353	610.5	3847.GLYMA09G31640.1,I,[alpha beta hydrolase fold],[monoglyceride lipase-like],[Monoglyceride lipase],[Alpha beta fold family protein]
Chr01.g03854.m1	39947.LOC_Os03g37210.1	923	1759	1.4e-69	46.1	56.7	323	99	1	1	248	1267	1589	270.8	39947.LOC_Os03g37210.1,CL,[Retrotransposon protein]
Chr01.g06813.m1	3847.GLYMA17G10610.1	1079	553	2.5e-278	87.5	93.4	530	66	0	1	530	1	530	964.5	3847.GLYMA17G10610.1,EC,[dehydrogenase],[Dehydrogenase],[proline dehydrogenase, pyrroline-5-carboxylate dehydrogenase]
Chr01.g01758.m1	3847.GLYMA09G16800.1	252	936	1.5e-64	48.7	62.9	275	93	3	16	244	255	527	252.3	3847.GLYMA09G16800.1,S,[transposon protein],[Transposon protein]
Chr01.g01366.m1	3847.GLYMA15G18230.1	381	379	2.3e-183	87.9	93.4	381	44	1	1	381	1	379	647.5	3847.GLYMA15G18230.1,SEG,[solute carrier family 35 member],[Triose-phosphate Transporter family]
Chr01.g06796.m1	3847.GLYMA05G01443.1	554	611	1.1e-263	85.9	92.9	546	75	1	1	546	1	544	914.8	3847.GLYMA05G01443.1,E,[transporter]
Chr01.g05910.m1	3847.GLYMA07G26540.1	607	611	1.9e-251	85.4	88.8	616	76	4	1	607	1	611	874.4	3847.GLYMA07G26540.1,SZ,[Microtubule-associated protein],[microtubule-associated protein]
Chr01.g01541.m1	29760.VIT_04s0008g04320.t01	231	1013	1.6e-17	36.4	51.7	143	76	4	2	141	41	171	95.9	29760.VIT_04s0008g04320.t01,S,[Family of unknown function (DUF490)]
Chr01.g06029.m1	3847.GLYMA07G03970.2	702	731	5.4e-226	67.8	78	718	181	9	11	701	20	714	790	3847.GLYMA07G03970.2,T,[receptor-like protein kinase],[Serine Threonine protein kinase]
Chr01.g03712.m1	39947.LOC_Os03g01684.1	2351	2124	1.9e-254	45.8	61.3	1080	526	11	531	1561	670	1739	886.3	39947.LOC_Os03g01684.1,CL,[Retrotransposon protein],[Transposase]
Chr01.g07239.m1	3711.Bra017917.1-P	550	1504	4.8e-113	41	57.3	546	276	8	1	505	935	1475	414.5	3711.Bra017917.1-P,CAPL,[Retrotransposon protein],[Inherit from strNOG: Retrotransposon protein]
Chr01.g06977.m1	3694.POPTR_0019s10290.1	924	1186	5.6e-114	38	58	674	380	11	1	647	6	668	418.3	3694.POPTR_0019s10290.1,TS,[NB-ARC domain],[leucine Rich Repeat],[resistance protein]
Chr01.g06073.m1	3847.GLYMA07G00950.1	315	413	3.4e-95	60.2	69.4	314	62	2	1	314	128	378	354.4	3847.GLYMA07G00950.1,JL,[eukaryotic initiation factor],[purine NTP-dependent helicase activity],[ATP-dependent RNA helicase which is a subunit of the eIF4F complex involved in cap recognition and is required for mRNA binding to ribosome. In the current model of translation initiation, eIF4A unwinds RNA secondary structures in the 5'-UTR of mRNAs which is necessary to allow efficient binding of th…
Chr01.g07057.m1	3847.GLYMA03G24050.1	341	342	6.2e-159	80.4	90.6	342	66	1	1	341	1	342	566.2	3847.GLYMA03G24050.1,SL,[NADP-dependent alkenal double bond reductase],[alcohol dehydrogenase],[reductase]
Chr01.g06668.m1	3847.GLYMA05G02560.1	593	602	4.9e-204	65.2	80.4	586	191	7	13	589	19	600	716.8	3847.GLYMA05G02560.1,U,[armadillo beta-catenin repeat family protein],[Armadillo beta-catenin repeat family protein]
Chr01.g05360.m1	3847.GLYMA03G01153.1	300	2227	1.1e-21	74.3	82.4	74	19	0	100	173	986	1059	110.2	3847.GLYMA03G01153.1,K,[Component of the SRB8-11 complex. The SRB8-11 complex is a regulatory module of the Mediator complex which is itself involved in regulation of basal and activated RNA polymerase II- dependent transcription. The SRB8-11 complex may be involved in the transcriptional repression of a subset of genes regulated by Mediator. It may inhibit the association of the Mediator complex…
Chr01.g04078.m1	39947.LOC_Os11g44730.1	1395	1795	0	51.5	67.5	1362	608	14	2	1333	445	1783	1250	39947.LOC_Os11g44730.1,CAL,[Retrotransposon protein]
Chr01.g03598.m1	3694.POPTR_0001s00740.1	931	1494	1.6e-140	36	55.4	794	467	9	2	770	486	1263	506.5	3694.POPTR_0001s00740.1,S,[Reverse transcriptase (RNA-dependent DNA polymerase)]
Chr01.g02976.m1	3847.GLYMA01G01080.1	1268	1013	0	71.4	80.7	880	246	3	388	1266	134	1008	1232.2	3847.GLYMA01G01080.1,TS,[Serine Threonine protein kinase],[receptor-like protein kinase],[leucine Rich Repeat]
Chr01.g05502.m1	3847.GLYMA07G06570.1	284	290	1.8e-143	92.3	95.4	284	22	0	1	284	1	284	514.6	3847.GLYMA07G06570.1,UI,[3hydroxyisobutyrate dehydrogenase],[oxidoreductase GLYR1-like],[NAD binding domain of 6-phosphogluconate dehydrogenase],[Dehydrogenase]
Chr01.g05678.m1	39947.LOC_Os03g61660.1	1890	1335	1.8e-276	40.9	58	1341	729	12	6	1306	14	1331	959.1	39947.LOC_Os03g61660.1,S,[Retrotransposon protein]
Chr01.g06637.m1	3847.GLYMA05G02790.2	449	450	4.8e-212	81.6	90.9	450	82	1	1	449	1	450	743	3847.GLYMA05G02790.2,E,[Transmembrane amino acid transporter protein],[amino acid],[amino acid transport]
Chr01.g05653.m1	39947.LOC_Os06g50190.1	513	1975	1.2e-60	28.3	45.7	538	328	11	2	488	1417	1947	240.4	39947.LOC_Os06g50190.1,SV,[Retrotransposon protein]
Chr01.g07172.m1	4641.GSMUA_Achr3P01380_001	575	250	5e-12	36.8	57.6	125	66	2	453	571	133	250	79	4641.GSMUA_Achr3P01380_001,S,[expressed protein],[Expressed protein]
Chr01.g06751.m1	3847.GLYMA05G01770.1	503	488	1.8e-260	89.1	93.2	503	40	2	1	503	1	488	904	3847.GLYMA05G01770.1,C,[Dehydrogenase],[Aldehyde dehydrogenase]
Chr01.g03166.m1	3847.GLYMA09G31980.1	524	530	1.8e-258	86.4	91.9	531	57	3	1	524	1	523	897.5	3847.GLYMA09G31980.1,D,[Protein mrp homolog],[Component of the cytosolic iron-sulfur (Fe S) protein assembly (CIA) machinery. Required for maturation of extramitochondrial Fe-S proteins. The NBP35-CFD1 heterotetramer forms a Fe-S scaffold complex, mediating the de novo assembly of an Fe-S cluster and its transfer to target apoproteins],[ATP-binding protein]
Chr01.g07092.m1	3847.GLYMA07G13130.2	505	466	1.4e-175	68.4	79.7	462	141	2	47	505	7	466	622.1	3847.GLYMA07G13130.2,CGS,[hydroquinone glucosyltransferase-like],[UDP-Glycosyltransferase],[Transferase]
Chr01.g03034.m1	3694.POPTR_0018s12840.1	210	424	3.8e-18	71.9	87.5	64	18	0	54	117	47	110	97.8	3694.POPTR_0018s12840.1,Z,[Actins are highly conserved proteins that are involved in various types of cell motility and are ubiquitously expressed in all eukaryotic cells],[Actin-related protein]
Chr01.g06040.m1	29760.VIT_12s0035g00420.t01	292	737	1e-53	55.8	77	165	73	0	109	273	572	736	216.5	29760.VIT_12s0035g00420.t01,CTS,[Retrotransposon protein],[resistance protein],[Inherit from KOG: resistance protein],[NA],[Inherit from KOG: Retrotransposon protein]
Chr01.g05597.m1	3694.POPTR_0014s18180.1	481	1498	3e-74	46.5	64.2	299	160	0	176	474	767	1065	285.4	3694.POPTR_0014s18180.1,S,[Reverse transcriptase (RNA-dependent DNA polymerase)]
Chr01.g03098.m1	3847.GLYMA09G32460.1	807	839	3e-204	54.5	65.2	844	313	15	1	807	30	839	718	3847.GLYMA09G32460.1,S,[NA]
Chr01.g06645.m1	3847.GLYMA05G02710.1	694	703	0	79.3	86.8	704	121	5	1	685	1	698	1083.9	3847.GLYMA05G02710.1,HS,[Catalyzes the condensation of iminoaspartate with dihydroxyacetone phosphate to form quinolinate (By similarity)],[Quinolinate synthetase A protein],[Quinolinate synthetase A],[Fe-S metabolism associated]
Chr01.g01992.m1	39947.LOC_Os05g01650.1	1720	1792	0	49.5	66.2	1416	677	14	33	1441	396	1780	1323.5	39947.LOC_Os05g01650.1,CL,[Retrotransposon protein]
Chr01.g06896.m1	3847.GLYMA17G08480.2	513	580	2.9e-136	59.1	66.8	597	137	21	3	513	2	577	491.5	3847.GLYMA17G08480.2,SK,[Zinc finger protein],[ZnF_C2H2]
Chr01.g05834.m1	3847.GLYMA07G04901.1	804	811	0	76.4	84.3	809	178	4	5	804	7	811	1236.5	3847.GLYMA07G04901.1,TI,[Phosphatase],[SacI homology domain],[Phosphoinositide phosphatase family protein],[FIG4 homolog, SAC1 lipid phosphatase domain containing (S. cerevisiae)]
Chr01.g05083.m1	3847.GLYMA15G15110.1	592	593	8.9e-198	62.8	74.7	589	200	8	16	592	12	593	696	3847.GLYMA15G15110.1,K,[GRAS family transcription factor source]
Chr01.g05067.m1	39947.LOC_Os02g20470.1	1611	1637	2.2e-251	37.4	53.9	1550	888	24	113	1608	7	1527	875.5	39947.LOC_Os02g20470.1,CL,[Retrotransposon protein],[Transposase]
Chr01.g06538.m1	4113.PGSC0003DMT400077097	167	177	1.6e-35	51.8	69	168	74	3	1	161	1	168	155.2	4113.PGSC0003DMT400077097,S,[NA]
Chr01.g04927.m1	39947.LOC_Os07g05280.1	908	1303	5.2e-221	46.1	61.1	1007	419	9	16	908	6	1002	773.9	39947.LOC_Os07g05280.1,S,[Retrotransposon protein]
Chr01.g04392.m1	39947.LOC_Os02g20470.1	1608	1637	8.8e-256	38.2	54.8	1566	855	27	113	1606	7	1531	890.2	39947.LOC_Os02g20470.1,CL,[Retrotransposon protein],[Transposase]
Chr01.g02667.m1	3702.AT5G42905.1	347	258	1.6e-08	50	71.4	56	28	0	265	320	138	193	66.6	3702.AT5G42905.1,SV,[RNase H family protein],[Retrotransposon protein],[rnase H family protein]
Chr01.g05238.m1	3847.GLYMA03G01300.3	491	491	7e-265	91.4	96.3	491	42	0	1	491	1	491	918.7	3847.GLYMA03G01300.3,T,[serine threonine-protein kinase],[ATP binding binding protein kinase protein serine threonine kinase protein tyrosine kinase]
Chr01.g04213.m1	39947.LOC_Os12g24690.1	730	810	2.7e-111	61	71.3	362	97	3	2	323	340	697	409.1	39947.LOC_Os12g24690.1,CL,[Retrotransposon protein]
Chr01.g04152.m1	39947.LOC_Os09g05080.1	438	1629	1.9e-96	49	62.9	394	184	4	2	393	1210	1588	359	39947.LOC_Os09g05080.1,CL,[Retrotransposon protein]
Chr01.g01235.m1	3847.GLYMA01G30910.1	218	253	1.3e-66	70.6	81.1	201	58	1	18	218	54	253	258.8	3847.GLYMA01G30910.1,TO,[BCL-2-associated athanogene],[BAG domain]
Chr01.g04276.m1	3847.GLYMA15G21480.1	1047	1869	0	60.4	74.5	1032	341	7	6	996	1	1005	1302.7	3847.GLYMA15G21480.1,S,[CACTA, En Spm sub-class]
Chr01.g05984.m1	59689.fgenesh1_pm.C_scaffold_5000605	290	314	1.6e-62	64.8	74.6	193	62	3	102	290	118	308	245.7	59689.fgenesh1_pm.C_scaffold_5000605,SL,[transposon protein],[Inherit from KOG: transposon protein]
Chr01.g02797.m1	3847.GLYMA13G04230.1	1197	1236	0	51.9	69	1231	536	21	1	1196	1	1210	1136.3	3847.GLYMA13G04230.1,TS,[Disease resistance protein],[leucine Rich Repeat],[resistance protein]
Chr01.g06651.m1	3847.GLYMA05G02685.1	605	616	6.3e-199	70.2	77.2	618	151	11	1	605	19	616	699.9	3847.GLYMA05G02685.1,S,[NA]
Chr01.g05223.m1	39947.LOC_Os07g05280.1	1027	1303	8.6e-257	44.7	58.4	1249	439	10	1	1021	68	1292	892.9	39947.LOC_Os07g05280.1,S,[Retrotransposon protein]
Chr01.g03987.m1	39947.LOC_Os09g09050.1	680	1663	7.5e-148	53.5	69.6	484	224	1	31	514	1169	1651	530.4	39947.LOC_Os09g09050.1,CL,[Retrotransposon protein]
Chr01.g05486.m1	39947.LOC_Os03g63124.1	1294	1969	7.3e-237	46.7	61.1	967	476	6	355	1287	739	1700	827	39947.LOC_Os03g63124.1,CL,[Retrotransposon protein],[Transposase]
Chr01.g03401.m1	3702.AT1G70000.1	226	261	2.7e-25	43.1	58.6	181	87	6	3	170	1	178	121.7	3702.AT1G70000.1,K,[Transcription factor],[transcription factor],[ZnF_C2HC]
Chr01.g02662.m1	3847.GLYMA19G22320.2	883	1054	7.3e-305	56.7	65.9	1061	255	11	6	883	15	1054	1052.4	3847.GLYMA19G22320.2,S,[Inherit from NOG: Nucleolar protein],[Nucleolar protein]
Chr01.g02808.m1	39947.LOC_Os11g44770.1	1682	1980	0	37.1	55.9	1683	975	24	61	1682	321	1980	1078.5	39947.LOC_Os11g44770.1,CL,[Retrotransposon protein]
Chr01.g02486.m1	3847.GLYMA02G07990.1	236	268	8e-65	55.1	68.2	267	85	9	1	233	1	266	253.1	3847.GLYMA02G07990.1,S,[NA]
Chr01.g01734.m1	3847.GLYMA09G08210.1	755	759	1.5e-290	71.4	84.1	710	191	6	1	702	1	706	1004.6	3847.GLYMA09G08210.1,S,[von Willebrand factor type A domain containing protein, expressed],[von Willebrand factor, type A]
Chr01.g03610.m1	39947.13113.m00186	1483	1767	0	46.4	60.7	1459	665	20	89	1480	347	1755	1230.3	39947.13113.m00186,CAL,[Retrotransposon protein]
Chr01.g01084.m1	39947.LOC_Os10g21850.1	141	1505	3.4e-18	43.5	66.7	108	61	0	33	140	851	958	97.4	39947.LOC_Os10g21850.1,SV,[Reverse transcriptase (RNA-dependent DNA polymerase)],[Retrotransposon protein]
Chr01.g03762.m1	3847.GLYMA04G03960.1	553	336	2.6e-82	82.9	92.8	181	31	0	1	181	100	280	312.4	3847.GLYMA04G03960.1,S,[Nodulation protein]
Chr01.g03831.m1	39947.LOC_Os06g43460.1	182	1954	1.3e-19	46.9	60.2	128	63	2	10	133	1759	1885	102.4	39947.LOC_Os06g43460.1,CL,[Retrotransposon protein]
Chr01.g01617.m1	4113.PGSC0003DMT400012749	457	165	1.2e-29	40.2	64	164	97	1	3	165	2	165	137.1	4113.PGSC0003DMT400012749,S,[NA]
Chr01.g01610.m1	4113.PGSC0003DMT400013041	254	205	4e-14	43	57	93	53	0	59	151	36	128	84.7	4113.PGSC0003DMT400013041,SV,[Pfam:RnaseH],[Retrotransposon protein]
Chr01.g02039.m1	3847.GLYMA09G06470.1	329	329	5.3e-115	82.9	88.1	252	41	2	2	252	4	254	420.2	3847.GLYMA09G06470.1,U,[Inherit from KOG: Metaxin 3],[Metaxin 3]
Chr01.g02930.m1	3847.GLYMA01G00730.1	238	238	1.4e-120	87.3	95.4	237	30	0	1	237	1	237	438.3	3847.GLYMA01G00730.1,QS,[o-methyltransferase],[O-methyltransferase]
Chr01.g05399.m1	3847.GLYMA19G04570.1	626	484	3.7e-178	71.5	82.8	424	121	0	2	425	56	479	630.9	3847.GLYMA19G04570.1,CGS,[UDP-glycosyltransferase],[UDP-Glycosyltransferase],[Transferase]
Chr01.g01086.m1	39946.BGIOSGA012843-PA	307	818	4.1e-13	25.9	45.6	239	157	5	7	229	583	817	81.6	39946.BGIOSGA012843-PA,S,[NA],[Reverse transcriptase (RNA-dependent DNA polymerase)]
Chr01.g07049.m1	4113.PGSC0003DMT400093822	384	297	3.3e-28	37	55	200	96	4	25	222	12	183	132.1	4113.PGSC0003DMT400093822,K,[NAC domain protein],[nac domain protein]
Chr01.g03809.m1	3711.Bra008641.1-P	586	1375	2.3e-65	33	50.1	473	216	8	9	392	4	464	256.1	3711.Bra008641.1-P,S,[Retrotransposon protein]
Chr01.g03100.m1	3847.GLYMA07G09345.1	253	256	2.7e-95	71.8	84.3	255	67	3	1	251	1	254	354.4	3847.GLYMA07G09345.1,STZ,[NA]
Chr01.g06531.m1	3847.GLYMA17G14420.1	371	353	6.9e-71	66.3	74.9	243	73	7	127	366	111	347	273.9	3847.GLYMA17G14420.1,S,[NA]
Chr01.g01857.m1	15368.BRADI3G26760.1	811	506	2e-30	28.7	40.4	342	115	1	328	540	15	356	140.6	15368.BRADI3G26760.1,CL,[Retrotransposon protein]
Chr01.g03416.m1	3847.GLYMA05G13600.2	133	115	9.2e-26	73.6	78.3	106	28	0	28	133	10	115	122.5	3847.GLYMA05G13600.2,PS,[Heavy metal-associated domain containing protein],[heavy metal transport detoxification protein],[Inherit from KOG: Heavy metal-associated domain containing protein]
Chr01.g00994.m1	3847.GLYMA13G11980.1	423	19344	1.9e-149	68	73.4	447	90	9	1	423	18927	19344	535	3847.GLYMA13G11980.1,S,[Inherit from NOG: senescence-associated protein],[senescence-associated protein]
Chr01.g04052.m1	39947.LOC_Os08g17750.1	1211	1387	0	58.3	70.2	1331	376	11	7	1209	108	1387	1480.7	39947.LOC_Os08g17750.1,CL,[Retrotransposon protein],[ZnF_C2HC]
Chr01.g02386.m1	3847.GLYMA04G22262.1	646	652	2.3e-303	81.2	88.9	656	106	4	1	644	1	651	1047	3847.GLYMA04G22262.1,S,[Pfam:DUF1630],[DENN MADD domain containing]
Chr01.g06061.m1	3847.GLYMA08G20250.1	817	868	0	66.5	79.8	860	238	5	6	817	11	868	1161	3847.GLYMA08G20250.1,S,[Plant lipoxygenase may be involved in a number of diverse aspects of plant physiology including growth and development, pest resistance, and senescence or responses to wounding (By similarity)]
Chr01.g05934.m1	3711.Bra017917.1-P	215	1504	2.2e-29	43.3	64.9	171	88	3	5	166	1154	1324	135.2	3711.Bra017917.1-P,CAPL,[Retrotransposon protein],[Inherit from strNOG: Retrotransposon protein]
Chr01.g03362.m1	3847.GLYMA05G14800.1	179	190	1e-48	75.8	86.3	124	30	0	1	124	1	124	199.1	3847.GLYMA05G14800.1,S,[Plastocyanin-like domain]
Chr01.g02178.m1	3847.GLYMA09G05610.1	493	498	2.5e-209	77.9	86	506	91	8	1	493	1	498	734.2	3847.GLYMA09G05610.1,S,[polygalacturonase QRT3-like]
Chr01.g07226.m1	3847.GLYMA18G44980.1	286	281	8e-144	91.1	95.7	282	22	1	5	286	3	281	515.8	3847.GLYMA18G44980.1,A,[mRNA processing],[KH domain-containing protein],[KH domain containing, RNA binding, signal transduction associated]
Chr01.g01098.m1	4081.Solyc00g025650.1.1	761	490	3.4e-32	44.9	60.8	245	113	3	80	324	39	261	146.4	4081.Solyc00g025650.1.1,CL,[Retrotransposon protein],[Inherit from KOG: Retrotransposon protein]
Chr01.g06331.m1	3847.GLYMA01G36080.2	143	543	4.9e-25	43.8	53	185	60	3	1	141	71	255	120.2	3847.GLYMA01G36080.2,I,[)-reductase]
Chr01.g07029.m1	3847.GLYMA16G08615.1	892	614	5.4e-271	79	88.4	614	125	4	3	614	1	612	939.9	3847.GLYMA16G08615.1,T,[Serine Threonine protein kinase],[probably inactive leucine-rich repeat receptor-like protein kinase]
Chr01.g01539.m1	3847.GLYMA20G02900.1	283	268	6.2e-88	64	75.2	258	55	4	1	222	7	262	330.1	3847.GLYMA20G02900.1,SBK,[Ser Thr-rich protein T10 in DGCR],[Chromosome 22 open reading frame 25]
Chr01.g04336.m1	39947.LOC_Os03g63124.1	2272	1969	9.9e-245	46.2	60.5	1083	516	10	585	1605	706	1783	854	39947.LOC_Os03g63124.1,CL,[Retrotransposon protein],[Transposase]
Chr01.g03675.m1	39947.LOC_Os08g29560.1	245	1294	2.6e-58	54	74	200	91	1	3	202	991	1189	231.5	39947.LOC_Os08g29560.1,CL,[Retrotransposon protein]
Chr01.g01503.m1	3847.GLYMA06G18820.1	830	807	7.3e-246	55.7	72	812	338	6	22	830	15	807	856.3	3847.GLYMA06G18820.1,P,[Sodium hydrogen exchanger],[antiporter]
Chr01.g06843.m1	3847.GLYMA17G10860.1	205	208	6.8e-44	56	63.3	218	67	5	1	205	1	202	183.3	3847.GLYMA17G10860.1,S,[Encodes a protein DOMINO1 that belongs to a plant-specific gene family sharing a common motif present in the tomato DEFECTIVE CHLOROPLASTS AND LEAVES (LeDCL) protein. DOMINO1 is located in the nucleus. Arabidopsis embryos carrying the domino1 mutation grow slowly in comparison with wild type embryos and reach only the globular stage at desiccation. The primary defect of th…
Chr01.g05812.m1	3847.GLYMA07G05145.1	591	1185	1.2e-242	79.9	88.4	528	101	3	67	590	71	597	845.1	3847.GLYMA07G05145.1,G,[pectinesterase]
Chr01.g06405.m1	3847.GLYMA05G05270.1	502	496	2.7e-211	76.1	85.5	502	99	5	4	502	13	496	740.7	3847.GLYMA05G05270.1,G,[glycerol-3-phosphate transporter],[Solute carrier family 37 (glycerol-3-phosphate transporter), member],[transporter]
Chr01.g03206.m1	3847.GLYMA07G10070.2	222	273	3.5e-38	62.2	70.9	148	45	4	79	222	133	273	164.5	3847.GLYMA07G10070.2,AT,[Inherit from KOG: PRP4 pre-mRNA processing factor 4 homolog B (yeast)],[PRP4 pre-mRNA processing factor 4 homolog B (yeast)]
Chr01.g01558.m1	39947.LOC_Os04g53590.1	1464	1851	0	57.7	73.1	966	403	5	498	1460	887	1849	1148.3	39947.LOC_Os04g53590.1,CAL,[Retrotransposon protein]
Chr01.g02628.m1	3847.GLYMA19G18330.1	255	393	1.1e-38	82.5	88.7	97	17	0	1	97	1	97	166.4	3847.GLYMA19G18330.1,CS,[sulfite oxidase],[The exact function is not known. Can catalyze the reduction of a variety of substrates like dimethyl sulfoxide, trimethylamine N-oxide, phenylmethyl sulfoxide and L-methionine sulfoxide. Cannot reduce cyclic N-oxides. Shows no activity as sulfite oxidase (By similarity)],[Nitrate reductase is a key enzyme involved in the first step of nitrate assimilatio…
Chr01.g03115.m1	3847.GLYMA09G32350.1	422	464	2e-135	59.6	72.4	468	139	10	1	422	1	464	488.4	3847.GLYMA09G32350.1,S,[NA]
Chr01.g06718.m1	3847.GLYMA05G02080.1	391	391	7e-199	87.7	91	391	48	0	1	391	1	391	699.1	3847.GLYMA05G02080.1,T,[Serine Threonine protein kinase],[serine threonine-protein kinase HT1-like],[protein kinase kinase kinase]
Chr01.g06210.m1	3847.GLYMA08G20920.1	179	1227	4.6e-65	73.4	80.4	184	41	3	1	179	1	181	253.4	3847.GLYMA08G20920.1,S,[NA]
Chr01.g05763.m1	3847.GLYMA16G01951.1	428	582	7.2e-72	67.3	72.4	257	42	8	67	283	82	336	277.3	3847.GLYMA16G01951.1,K,[B3 domain-containing],[B3]
Chr01.g05361.m1	39947.LOC_Os03g61660.1	1314	1335	7.8e-303	45.3	61.2	1360	648	18	10	1304	6	1334	1046.2	39947.LOC_Os03g61660.1,S,[Retrotransposon protein]
Chr01.g03534.m1	3694.POPTR_0012s00320.1	603	519	1e-84	35.3	53.1	524	292	10	26	523	3	505	320.5	3694.POPTR_0012s00320.1,SV,[Retrotransposon protein]
Chr01.g03526.m1	3847.GLYMA16G26890.2	607	617	2.3e-233	70.6	83.4	613	170	6	1	607	9	617	814.3	3847.GLYMA16G26890.2,S,[NA]
Chr01.g03262.m1	3847.GLYMA09G31450.1	496	489	4.9e-157	67.9	78.9	445	125	11	55	494	56	487	560.5	3847.GLYMA09G31450.1,S,[calmodulin binding],[Calmodulin binding]
Chr01.g06267.m1	3847.GLYMA07G01760.1	426	396	1.4e-144	75.7	84.8	420	69	15	1	417	1	390	518.8	3847.GLYMA07G01760.1,S,[IQ calmodulin-binding motif family protein, expressed]
Chr01.g02182.m3	3847.GLYMA09G05600.1	479	483	3.7e-234	86.7	92.4	474	63	0	6	479	9	482	816.6	3847.GLYMA09G05600.1,FE,[Allantoate deiminase],[succinyl-diaminopimelate desuccinylase activity]
Chr01.g06264.m1	3847.GLYMA08G21420.1	264	271	5.3e-110	70.1	83	264	77	1	1	264	10	271	403.3	3847.GLYMA08G21420.1,S,[stem 28 kDa],[Acid phosphatase]
Chr01.g03569.m1	4081.Solyc00g075040.1.1	318	639	8.5e-70	38.2	45.9	429	106	3	1	270	146	574	270	4081.Solyc00g075040.1.1,CL,[Retrotransposon protein]
Chr01.g02471.m1	3847.GLYMA16G04630.1	394	265	6.4e-83	66.9	79	257	63	4	10	245	7	262	313.9	3847.GLYMA16G04630.1,SQ,[Dehydrogenase reductase],[Short-chain type dehydrogenase],[reductase]
Chr01.g06646.m1	39947.LOC_Os11g44770.1	1109	1980	9.9e-174	34.3	51.5	1146	611	21	61	1106	321	1424	617.1	39947.LOC_Os11g44770.1,CL,[Retrotransposon protein]
Chr01.g05410.m1	3847.GLYMA16G03640.1	331	332	1.2e-143	82.6	88.9	333	55	3	1	331	1	332	515.4	3847.GLYMA16G03640.1,K,[Transcription factor]
Chr01.g02708.m1	39947.LOC_Os12g21970.1	460	178	2.1e-24	41.8	56.2	153	88	1	111	263	16	167	119.8	39947.LOC_Os12g21970.1,CL,[Retrotransposon protein]
Chr01.g05028.m1	3847.GLYMA15G15380.1	102	90	6.8e-37	84.6	90.1	91	13	1	12	102	1	90	159.1	3847.GLYMA15G15380.1,S,[cAMP-regulated phosphoprotein/endosulfine conserved region]
Chr01.g02855.m1	3847.GLYMA07G09760.1	135	135	1.7e-56	83	90.4	135	23	0	1	135	1	135	224.6	3847.GLYMA07G09760.1,PS,[Heavy metal-associated domain containing protein],[Heavy-metal-associated domain],[heavy metal transport detoxification protein]
Chr01.g00849.m1	3847.GLYMA13G11980.1	642	19344	4.2e-193	59.6	64.2	690	196	13	1	642	18690	19344	680.6	3847.GLYMA13G11980.1,S,[Inherit from NOG: senescence-associated protein],[senescence-associated protein]
Chr01.g02411.m1	3847.GLYMA18G22256.1	488	485	2.7e-240	83.1	89.9	485	77	4	7	488	3	485	837	3847.GLYMA18G22256.1,TI,[Diacylglycerol kinase],[diacylglycerol kinase],[DiacylGlycerol Kinase]
Chr01.g03711.m1	3847.GLYMA15G20550.1	525	528	2.8e-235	76.9	86.6	528	110	4	9	525	1	527	820.5	3847.GLYMA15G20550.1,G,[pectinesterase]
Chr01.g02171.m1	3847.GLYMA09G05640.2	289	285	7.3e-129	82.1	89	290	46	3	1	289	1	285	466.1	3847.GLYMA09G05640.2,IM,[cytidylyltransferase],[Choline-phosphate cytidylyltransferase],[Cytidylyltransferase]
Chr01.g04192.m1	4538.ORGLA10G0164700.1	321	296	1.2e-71	63	77.9	208	77	0	1	208	7	214	276.2	4538.ORGLA10G0164700.1,CL,[Retrotransposon protein]
Chr01.g06444.m1	3847.GLYMA05G04900.1	199	201	7.2e-75	73.5	82.8	204	46	5	1	199	1	201	286.2	3847.GLYMA05G04900.1,K,[Myblike DNAbinding domain containing protein],[Myb-like DNA-binding domain]
Chr01.g02075.m1	3847.GLYMA13G21870.1	594	599	1.6e-295	86.1	92.6	598	78	1	1	593	1	598	1020.8	3847.GLYMA13G21870.1,J,[lysyl-trna synthetase]
Chr01.g05883.m1	39947.LOC_Os01g02540.1	1272	1254	1.3e-310	48.1	61.3	1249	456	9	207	1268	3	1246	1072	39947.LOC_Os01g02540.1,CL,[Retrotransposon protein]
Chr01.g06670.m1	3847.GLYMA05G02550.2	362	370	2.5e-142	73	79.4	378	78	9	1	362	1	370	511.1	3847.GLYMA05G02550.2,K,[Myblike DNAbinding domain containing protein],[Myb-like DNA-binding domain]
Chr01.g05751.m1	3847.GLYMA07G05480.1	372	372	1.1e-153	72.5	84.2	374	99	3	1	372	1	372	548.9	3847.GLYMA07G05480.1,DS,[o-methyltransferase]
Chr01.g03548.m1	3847.GLYMA02G07690.1	482	472	7.7e-224	84.6	91.4	474	69	3	8	480	1	471	782.3	3847.GLYMA02G07690.1,FGO,[K14641 apyrase EC 3.6.1.5],[Ectonucleoside triphosphate diphosphohydrolase]
Chr01.g05007.m1	39947.LOC_Os05g45630.1	1259	1524	0	48.3	63.3	1256	580	13	32	1240	90	1323	1123.2	39947.LOC_Os05g45630.1,CAL,[Retrotransposon protein]
Chr01.g06008.m2	3847.GLYMA16G00765.1	638	628	2.1e-229	71.1	78.4	648	157	8	1	638	1	628	801.2	3847.GLYMA16G00765.1,AS,[Ataxin 2-like],[stress granule assembly],[Ctc-interacting domain]
Chr01.g05299.m1	39947.LOC_Os04g16630.1	1279	1222	5.8e-101	37.1	53.2	658	358	15	87	729	266	882	375.6	39947.LOC_Os04g16630.1,CS,[Retrotransposon protein],[Retro-transposon]
Chr01.g00840.m1	4081.Solyc01g007500.2.1	600	553	2.3e-302	97.2	98.8	506	14	0	1	506	1	506	1043.5	4081.Solyc01g007500.2.1,OGS,[One of the components of the core antenna complex of photosystem II. It binds chlorophyll and helps catalyze the primary light-induced photochemical processes of photosystem II (By similarity)],[Photosystem II]
Chr01.g04762.m1	3847.GLYMA15G15760.1	240	221	1.5e-106	96.6	99.5	207	7	0	1	207	1	207	391.7	3847.GLYMA15G15760.1,U,[Vesicle-associated membrane protein],[vesicle-associated membrane protein]
Chr01.g06890.m1	3847.GLYMA17G08420.2	593	566	1.5e-128	53.8	63.3	602	233	17	1	593	1	566	466.1	3847.GLYMA17G08420.2,S,[Plant calmodulin-binding domain]
Chr01.g04986.m1	3847.GLYMA09G04420.1	262	266	1.4e-118	84.4	91.3	263	39	2	1	262	5	266	431.8	3847.GLYMA09G04420.1,S,[Protein of unknown function (DUF1218)]
Chr01.g04534.m1	39947.LOC_Os09g08020.1	1005	1640	9.7e-245	47.3	64.6	939	455	8	82	1005	653	1566	852.8	39947.LOC_Os09g08020.1,CL,[Retrotransposon protein]
Chr01.g05282.m1	3847.GLYMA03G01210.1	340	429	3.9e-81	76.8	84.3	198	46	0	126	323	2	199	307.8	3847.GLYMA03G01210.1,I,[acyl-coenzyme A thioesterase 8-like],[Acyl-CoA thioesterase],[acyl-CoA thioesterase]
Chr01.g06143.m1	3847.GLYMA08G20710.2	760	776	0	77.4	86.9	770	162	6	1	760	9	776	1251.9	3847.GLYMA08G20710.2,I,[Hydrolyzes glycerol-phospholipids at the terminal phosphodiesteric bond (By similarity)],[Catalyzes the reversible phosphatidyl group transfer from one phosphatidylglycerol molecule to another to form cardiolipin (CL) (diphosphatidylglycerol) and glycerol (By similarity)]
Chr01.g06081.m1	3847.GLYMA10G32800.1	1146	1030	2e-241	49.7	66.2	969	434	17	79	1023	67	1006	842	3847.GLYMA10G32800.1,S,[leucine Rich Repeat]
Chr01.g05193.m1	3847.GLYMA15G28380.1	407	633	1.7e-94	83.5	89.3	206	20	1	110	301	66	271	352.4	3847.GLYMA15G28380.1,O,[peptidyl-prolyl cis-trans isomerase activity],[peptidylprolyl cistrans],[Peptidyl-prolyl cis-trans isomerase-like],[Peptidyl-prolyl cis-trans]
Chr01.g04090.m1	39947.LOC_Os11g32200.1	330	610	3.7e-76	51.5	69	274	131	2	54	326	332	604	291.2	39947.LOC_Os11g32200.1,CL,[Retrotransposon protein]
Chr01.g03212.m1	3847.GLYMA07G10116.1	201	313	2.7e-29	35.6	47.8	289	90	10	1	200	31	312	134.8	3847.GLYMA07G10116.1,SK,[AP2 domain]
Chr01.g02380.m1	3847.GLYMA05G12406.1	427	387	2.4e-27	37.7	57.7	220	112	6	222	423	175	387	129.4	3847.GLYMA05G12406.1,K,[Protein of unknown function, DUF573],[DNA-binding storekeeper protein-related]
Chr01.g06993.m1	3847.GLYMA03G22620.1	1702	1702	0	72.4	83.8	1711	450	14	3	1702	4	1702	2492.2	3847.GLYMA03G22620.1,SE,[NA],[Inherit from NOG: Catalyzes the reversible conversion of 3- phosphohydroxypyruvate to phosphoserine and of 3-hydroxy-2-oxo-4- phosphonooxybutanoate to phosphohydroxythreonine (By similarity)]
Chr01.g03468.m1	3847.GLYMA19G17230.1	594	584	2.3e-233	75.5	85.9	588	128	8	9	593	8	582	814.3	3847.GLYMA19G17230.1,P,[calcium exchanger],[exchanger]
Chr01.g03186.m1	4113.PGSC0003DMT400080715	1050	1386	1e-111	27	43.9	1115	674	20	1	991	243	1341	411	4113.PGSC0003DMT400080715,S,[Reverse transcriptase (RNA-dependent DNA polymerase)]
Chr01.g04631.m1	39947.LOC_Os03g44470.1	271	1441	3.2e-25	30.3	54.8	228	143	3	16	238	10	226	121.7	39947.LOC_Os03g44470.1,CL,[Retrotransposon protein]
Chr01.g03529.m1	3847.GLYMA16G04630.1	267	265	2.4e-102	75	86.9	260	62	2	10	267	7	265	377.9	3847.GLYMA16G04630.1,SQ,[Dehydrogenase reductase],[Short-chain type dehydrogenase],[reductase]
Chr01.g05726.m1	3847.GLYMA19G02140.1	1088	547	1.5e-86	39	54.8	462	206	6	582	1032	86	482	327.4	3847.GLYMA19G02140.1,S,[Pfam:MuDR]
Chr01.g04344.m1	39947.LOC_Os03g61660.1	1211	1335	1.3e-240	38	57.2	1251	691	15	1	1203	119	1332	839.3	39947.LOC_Os03g61660.1,S,[Retrotransposon protein]
Chr01.g02720.m1	3847.GLYMA07G10940.2	519	543	3.1e-210	70.7	79.7	542	133	6	1	517	1	541	737.3	3847.GLYMA07G10940.2,S,[NA]
Chr01.g03294.m1	3847.GLYMA07G10940.2	501	543	2e-198	68.5	77.1	537	130	7	2	499	5	541	698	3847.GLYMA07G10940.2,S,[NA]
Chr01.g04876.m1	3847.GLYMA02G04340.1	270	327	7.5e-51	85.1	96.5	114	17	0	157	270	214	327	206.8	3847.GLYMA02G04340.1,MOTS,[F-Box protein],[Sel-1 suppressor of lin-12-like],[Sel1 domain protein repeat-containing protein],[F-box protein]
Chr01.g07160.m1	3847.GLYMA10G42450.1	205	233	8.5e-55	56	69.9	209	68	4	15	205	8	210	219.5	3847.GLYMA10G42450.1,K,[Myb-like DNA-binding domain],[Transcription factor]
Chr01.g06814.m1	3847.GLYMA17G10630.3	608	600	9.7e-131	55	63	638	210	23	3	607	5	598	473.4	3847.GLYMA17G10630.3,K,[WRKY transcription factor]
Chr01.g06527.m1	3847.GLYMA05G04000.1	174	168	6.5e-48	63.6	72.2	176	54	6	1	174	1	168	196.4	3847.GLYMA05G04000.1,SU,[Inherit from KOG: Pentatricopeptide repeat-containing protein],[Pentatricopeptide repeat-containing protein]
Chr01.g06856.m1	3847.GLYMA14G39790.1	374	393	1e-159	76.6	85.1	363	72	4	17	368	28	388	568.9	3847.GLYMA14G39790.1,C,[12-oxophytodienoate reductase],[NADH flavin oxidoreductase, NADH oxidase]
Chr01.g02243.m1	39947.LOC_Os09g06150.1	1215	2010	1.2e-108	31.7	48.2	1044	575	19	127	1156	417	1336	401	39947.LOC_Os09g06150.1,CL,[Retrotransposon protein]
Chr01.g03372.m1	39947.LOC_Os07g05280.1	1324	1303	0	47.6	64.5	1310	634	14	10	1290	6	1291	1078.9	39947.LOC_Os07g05280.1,S,[Retrotransposon protein]
Chr01.g05132.m1	3847.GLYMA15G14810.1	217	228	1.4e-60	56.6	71.7	212	84	4	3	214	4	207	238.8	3847.GLYMA15G14810.1,FJS,[Exonuclease 3'-5' domain containing 2],[Pfam:3_5_exonuc]
Chr01.g04667.m1	3847.GLYMA01G34350.1	1146	1321	0	70.1	77	1141	205	12	131	1143	187	1319	1427.9	3847.GLYMA01G34350.1,LA,[helicase],[Helicase],[(RNA) helicase]
Chr01.g04574.m1	39947.LOC_Os10g26830.1	1354	1419	1e-244	37.7	54.1	1452	744	22	9	1348	9	1412	853.2	39947.LOC_Os10g26830.1,CL,[Retrotransposon protein],[Transposase]
Chr01.g04570.m1	39947.LOC_Os06g13540.1	1476	1450	4.9e-229	36.8	50.6	1525	781	23	16	1459	19	1441	801.2	39947.LOC_Os06g13540.1,CL,[Retrotransposon protein]
Chr01.g01199.m1	29760.VIT_07s0005g06030.t01	262	3024	2.1e-50	54.4	68.4	250	103	4	1	250	99	337	205.3	29760.VIT_07s0005g06030.t01,S,[Integrase core domain]
Chr01.g06207.m1	29760.VIT_07s0005g06030.t01	380	3024	8e-83	42.5	55.2	482	164	8	1	371	1	480	313.5	29760.VIT_07s0005g06030.t01,S,[Integrase core domain]
Chr01.g01005.m1	3847.GLYMA13G12010.1	185	244	8.5e-62	70.8	73.3	195	36	3	2	185	60	244	242.7	3847.GLYMA13G12010.1,S,[NA],[RRNA intron-encoded homing endonuclease]
Chr01.g05468.m1	3711.Bra017917.1-P	1006	1504	1.8e-270	47.1	63.8	1025	454	7	30	1000	513	1503	938.3	3711.Bra017917.1-P,CAPL,[Retrotransposon protein],[Inherit from strNOG: Retrotransposon protein]
Chr01.g01685.m1	39947.LOC_Os09g21640.1	1456	1600	0	47.6	64	1452	698	16	32	1444	166	1593	1310.4	39947.LOC_Os09g21640.1,CAL,[Retrotransposon protein]
Chr01.g06905.m1	3847.GLYMA05G00490.2	280	282	1.1e-118	75.5	85.1	282	67	1	1	280	1	282	432.2	3847.GLYMA05G00490.2,S,[Predicted membrane protein],[transmembrane protein, adipocyte asscociated 1]
Chr01.g02090.m1	3847.GLYMA15G17460.1	403	414	1e-181	80.1	89.4	387	75	2	14	400	27	411	642.1	3847.GLYMA15G17460.1,T,[Serine Threonine protein kinase],[G-type lectin S-receptor-like serine threonine-protein kinase]
Chr01.g06711.m1	3847.GLYMA17G09750.1	517	496	8.1e-179	72.1	78.6	519	120	3	1	517	1	496	632.9	3847.GLYMA17G09750.1,SU,[peroxisomal biogenesis factor 14],[peroxisomal membrane protein PEX14-like]
Chr01.g05378.m1	39947.LOC_Os03g01684.1	2151	2124	3.9e-267	45.9	61.8	1106	543	12	1087	2145	670	1767	928.3	39947.LOC_Os03g01684.1,CL,[Retrotransposon protein],[Transposase]
Chr01.g03765.m1	39946.BGIOSGA016018-PA	717	452	2.9e-33	33.5	52.7	281	160	8	2	273	4	266	149.8	39946.BGIOSGA016018-PA,S,[Transposase family tnp2]
Chr01.g05908.m1	3847.GLYMA16G01090.1	1004	773	0	76.2	86.4	748	166	5	32	775	26	765	1147.1	3847.GLYMA16G01090.1,O,[subtilase family],[peptidase (S8 and S53, subtilisin, kexin, sedolisin]
Chr01.g04938.m1	39947.LOC_Os11g42630.1	1942	2096	0	49.6	66.6	1121	489	7	44	1154	1020	2074	1140.2	39947.LOC_Os11g42630.1,CL,[Retrotransposon protein]
Chr01.g02613.m1	39947.LOC_Os03g61660.1	1317	1335	1.8e-259	40.8	57	1380	687	20	11	1312	6	1333	902.1	39947.LOC_Os03g61660.1,S,[Retrotransposon protein]
Chr01.g02747.m1	3847.GLYMA09G31320.1	299	300	7.7e-65	47.3	61.8	296	125	8	6	283	5	287	253.4	3847.GLYMA09G31320.1,T,[receptor-like protein kinase],[Serine Threonine protein kinase],[Inherit from KOG: receptor-like protein kinase]
Chr01.g06410.m1	3847.GLYMA12G30430.1	665	493	1.9e-172	65.6	76.6	491	145	9	194	665	8	493	612.1	3847.GLYMA12G30430.1,O,[aspartic],[aspartic proteinase-like protein]
Chr01.g04383.m1	3847.GLYMA09G09270.3	352	369	7.5e-184	89.2	96.3	351	38	0	1	351	1	351	649	3847.GLYMA09G09270.3,T,[Pyruvate dehydrogenase kinase],[Histidine kinase],[Pyruvate dehydrogenase]
Chr01.g06631.m1	39947.LOC_Os06g50190.1	1764	1975	2.2e-239	31.2	47.9	1751	1073	32	36	1745	296	1955	835.9	39947.LOC_Os06g50190.1,SV,[Retrotransposon protein]
Chr01.g02683.m1	3847.GLYMA19G22590.1	442	451	1.1e-211	81.1	92.5	439	83	0	4	442	13	451	741.9	3847.GLYMA19G22590.1,E,[lysine histidine transporter],[amino acid],[amino acid transport]
Chr01.g04099.m1	4641.GSMUA_Achr3P13690_001	437	287	2.6e-21	31.9	50.7	213	126	3	136	348	14	207	109.4	4641.GSMUA_Achr3P13690_001,CJL,[Retrotransposon protein],[60s ribosomal protein],[Inherit from strNOG: Retrotransposon protein]
Chr01.g07148.m1	3847.GLYMA03G26160.2	366	502	2.3e-135	69.9	82	356	102	3	12	365	149	501	488	3847.GLYMA03G26160.2,OS,[Ubiquitin-protein ligase],[RING finger protein 25]
Chr01.g05351.m1	3702.AT5G42905.1	164	258	1.5e-14	35.4	50.4	127	72	3	29	150	77	198	85.5	3702.AT5G42905.1,SV,[RNase H family protein],[Retrotransposon protein],[rnase H family protein]
Chr01.g05118.m1	4081.Solyc00g025650.1.1	726	490	5e-25	49.6	69.7	119	60	0	99	217	19	137	122.5	4081.Solyc00g025650.1.1,CL,[Retrotransposon protein],[Inherit from KOG: Retrotransposon protein]
Chr01.g05706.m1	3847.GLYMA07G05520.2	255	249	1.7e-84	70.2	84.6	208	62	0	48	255	42	249	318.5	3847.GLYMA07G05520.2,S,[Late embryogenesis abundant protein]
Chr01.g02253.m1	39947.LOC_Os12g20110.1	1450	1702	0	47.9	63.4	1425	691	15	58	1448	284	1691	1288.5	39947.LOC_Os12g20110.1,CAL,[Retrotransposon protein]
Chr01.g04425.m1	39947.LOC_Os10g21350.1	248	1230	1.2e-18	36.9	58.5	130	79	2	119	248	103	229	99.8	39947.LOC_Os10g21350.1,CL,[Retrotransposon protein]
Chr01.g05553.m1	3847.GLYMA16G02840.1	463	460	8.5e-228	84.4	90.2	461	71	1	3	463	1	460	795.4	3847.GLYMA16G02840.1,M,[Glycosyl transferase],[Glycosyl transferase (Group 1],[asparagine-linked glycosylation 11, alpha-1,2-mannosyltransferase homolog (yeast)],[glycosyl transferase]
Chr01.g04506.m1	39947.LOC_Os04g16630.1	1002	1222	4.7e-98	35.7	50.1	670	352	14	105	750	268	882	365.5	39947.LOC_Os04g16630.1,CS,[Retrotransposon protein],[Retro-transposon]
Chr01.g04224.m1	4081.Solyc00g025650.1.1	760	490	3.3e-35	40	56.2	265	137	3	99	363	19	261	156.4	4081.Solyc00g025650.1.1,CL,[Retrotransposon protein],[Inherit from KOG: Retrotransposon protein]
Chr01.g05735.m1	39946.BGIOSGA007279-PA	606	676	1.4e-68	31	53.8	480	298	7	40	516	1	450	266.9	39946.BGIOSGA007279-PA,S,[ZnF_PMZ],[SWIM zinc finger]
Chr01.g04552.m1	4558.Sb08g019630.1	410	372	6.3e-17	27.2	42.2	294	155	7	19	303	26	269	94.7	4558.Sb08g019630.1,S,[NA]
Chr01.g04391.m1	39947.LOC_Os05g36940.1	326	1435	2.7e-10	28.7	48.8	164	103	4	82	237	290	447	72.4	39947.LOC_Os05g36940.1,S,[Retrotransposon protein]
Chr01.g00766.m1	4081.Solyc01g007500.2.1	600	553	2.3e-302	97.2	98.8	506	14	0	1	506	1	506	1043.5	4081.Solyc01g007500.2.1,OGS,[One of the components of the core antenna complex of photosystem II. It binds chlorophyll and helps catalyze the primary light-induced photochemical processes of photosystem II (By similarity)],[Photosystem II]
Chr01.g00772.m1	4081.Solyc01g007640.2.1	1039	2278	3.1e-270	70.4	77.8	722	172	11	321	1030	1582	2273	937.6	4081.Solyc01g007640.2.1,S,[function. Its presence in a non-photosynthetic plant (Epifagus virginiana) and experiments in tobacco indicate that it has an essential function which is probably not related to photosynthesis]
Chr01.g06161.m1	3847.GLYMA08G20730.1	268	277	3.2e-118	79.5	86	278	45	2	1	267	1	277	430.6	3847.GLYMA08G20730.1,SA,[RNA binding protein with multiple splicing],[RNA recognition motif. (a.k.a. RRM, RBD, or RNP domain)]
Chr01.g02956.m1	3847.GLYMA07G15100.1	426	429	3.2e-181	75.7	82.8	436	89	8	1	426	1	429	640.6	3847.GLYMA07G15100.1,S,[stress-induced protein]
Chr01.g01163.m1	39947.LOC_Os04g16630.1	1001	1222	1.8e-97	35.5	50.8	657	371	13	89	734	268	882	363.6	39947.LOC_Os04g16630.1,CS,[Retrotransposon protein],[Retro-transposon]
Chr01.g02438.m1	3847.GLYMA16G26660.1	176	176	5.2e-85	83.3	93.1	174	29	0	2	175	3	176	319.7	3847.GLYMA16G26660.1,JS,[phosphatidylethanolamine-binding protein],[protein HEADING DATE]
Chr01.g04478.m1	3847.GLYMA03G24720.1	620	664	2e-35	35.7	53.5	258	138	5	229	486	234	463	156.8	3847.GLYMA03G24720.1,CTL,[Retrotransposon protein]
Chr01.g03001.m1	39947.LOC_Os03g61660.1	1313	1335	1.5e-301	45.3	61.4	1362	643	17	10	1302	6	1334	1042	39947.LOC_Os03g61660.1,S,[Retrotransposon protein]
Chr01.g02287.m1	39947.LOC_Os12g31920.1	526	1333	1.6e-105	33.9	46.5	719	231	7	46	525	620	1333	389.4	39947.LOC_Os12g31920.1,S,[Retrotransposon protein]
Chr01.g03271.m1	3847.GLYMA07G10680.2	454	542	9.1e-142	82.5	91.1	292	51	0	162	453	245	536	509.6	3847.GLYMA07G10680.2,T,[receptor-like protein kinase],[Serine Threonine protein kinase]
Chr01.g03192.m1	3847.GLYMA07G09960.1	457	510	1.6e-170	64.3	80.9	456	162	1	1	455	48	503	605.1	3847.GLYMA07G09960.1,Q,[Cytochrome p450],[cytochrome P450]
Chr01.g04701.m1	3847.GLYMA19G06110.2	331	730	3.2e-59	40.7	51.7	437	136	11	16	330	124	559	235	3847.GLYMA19G06110.2,S,[CONTAINS InterPro DOMAIN s DDT superfamily (InterPro IPR018501), DDT subgroup (InterPro IPR018500), Cell division cycle-associated protein (InterPro IPR018866)],[Cell division cycle associated 7]
Chr01.g07136.m1	3847.GLYMA06G44493.1	533	529	2.8e-227	81.1	90.2	460	87	0	74	533	70	529	793.9	3847.GLYMA06G44493.1,DT,[checkpoint serine threonine-protein kinase],[Budding uninhibited by benzimidazoles 1 homolog]
Chr01.g06650.m1	3847.GLYMA17G13390.1	206	208	2.3e-84	79.8	89.9	198	40	0	6	203	7	204	317.8	3847.GLYMA17G13390.1,GP,[Nitrate transporter]
Chr01.g06821.m1	3847.GLYMA04G34130.1	921	949	0	71.5	81.6	945	234	10	6	921	11	949	1322.4	3847.GLYMA04G34130.1,QV,[ATP-binding cassette sub-family A ABC1 member],[(ABC) transporter],[ABC transporter A family member]
Chr01.g03654.m1	3711.Bra017917.1-P	1436	1504	0	42.4	59	1411	721	16	51	1402	99	1476	1086.6	3711.Bra017917.1-P,CAPL,[Retrotransposon protein],[Inherit from strNOG: Retrotransposon protein]
Chr01.g05672.m1	4113.PGSC0003DMT400014095	213	200	6.1e-48	87.4	90.8	119	14	1	1	118	1	119	196.8	4113.PGSC0003DMT400014095,K,[GRF-interacting factor 2],[synovial sarcoma translocation gene on chromosome 18-like]
Chr01.g06383.m1	3694.POPTR_0001s15110.1	1835	1761	0	60.2	73.4	1755	676	13	97	1835	14	1761	2003	3694.POPTR_0001s15110.1,AJ,[SpoU rRNA Methylase family],[Methyltransferase],[Tar (HIV-1) RNA binding protein 1]
Chr01.g03878.m1	3847.GLYMA18G08980.2	480	497	9.3e-28	31.1	49.7	334	196	10	112	442	192	494	131	3847.GLYMA18G08980.2,S,[NA],[Plant transposase (Ptta/En/Spm family)]
Chr01.g04448.m1	39947.LOC_Os01g06700.1	1341	2070	4.9e-127	32.4	48.8	940	517	14	490	1340	473	1383	462.2	39947.LOC_Os01g06700.1,CL,[Retrotransposon protein],[Integrase core domain]
Chr01.g04127.m1	3847.GLYMA09G07786.1	1596	711	3.6e-68	29.5	50.6	532	328	12	531	1047	29	528	266.9	3847.GLYMA09G07786.1,S,[Retrotransposon protein]
Chr01.g00951.m1	3847.GLYMA13G11980.1	429	19344	1.2e-95	53.1	59.8	433	149	8	1	408	15712	16115	356.3	3847.GLYMA13G11980.1,S,[Inherit from NOG: senescence-associated protein],[senescence-associated protein]
Chr01.g02583.m1	3847.GLYMA19G15780.3	194	267	1.7e-73	70.9	85.2	196	53	2	1	194	68	261	281.6	3847.GLYMA19G15780.3,HS,[progesterone receptor membrane component],[membrane steroid-binding protein]
Chr01.g06912.m1	3847.GLYMA05G00400.1	243	274	3.2e-53	80.7	91.1	135	24	2	1	134	1	134	214.5	3847.GLYMA05G00400.1,SA,[Glycine-rich RNA-binding protein],[glycine-rich RNA-binding protein],[RNA recognition motif. (a.k.a. RRM, RBD, or RNP domain)]
Chr01.g05358.m1	3847.GLYMA07G07710.2	625	2225	1.7e-202	61.4	68.4	674	186	10	1	603	1523	2193	711.8	3847.GLYMA07G07710.2,K,[Component of the SRB8-11 complex. The SRB8-11 complex is a regulatory module of the Mediator complex which is itself involved in regulation of basal and activated RNA polymerase II- dependent transcription. The SRB8-11 complex may be involved in the transcriptional repression of a subset of genes regulated by Mediator. It may inhibit the association of the Mediator complex…
Chr01.g00921.m1	3847.GLYMA13G12010.1	730	244	4.8e-44	75.4	76.8	138	23	1	604	730	107	244	185.7	3847.GLYMA13G12010.1,S,[NA],[RRNA intron-encoded homing endonuclease]
Chr01.g05665.m1	3694.POPTR_0012s00320.1	562	519	7.2e-88	35	51.3	552	242	11	1	482	1	505	330.9	3694.POPTR_0012s00320.1,SV,[Retrotransposon protein]
Chr01.g03308.m1	3847.GLYMA06G40000.2	843	815	0	67.9	78.4	787	236	9	1	783	12	785	1065.8	3847.GLYMA06G40000.2,T,[Serine Threonine protein kinase]
Chr01.g06507.m1	4081.Solyc08g079250.2.1	150	272	1.1e-24	51.6	62.5	128	60	2	18	144	139	265	119	4081.Solyc08g079250.2.1,S,[lipid transfer-like protein]
Chr01.g02763.m1	4641.GSMUA_Achr1P23250_001	218	143	1.3e-29	49.7	64.1	145	58	4	12	155	11	141	136	4641.GSMUA_Achr1P23250_001,GT,[wound-induced protein],[chitinase]
Chr01.g04067.m1	3847.GLYMA18G47500.1	185	641	5.7e-42	59.2	69.6	191	60	7	1	183	1	181	176.8	3847.GLYMA18G47500.1,Q,[Cytochrome p450],[protein LUTEIN DEFICIENT 5, chloroplastic-like],[cytochrome P450]
Chr01.g02140.m1	39947.LOC_Os06g35000.1	1815	1018	1.5e-248	51.5	64.4	879	298	6	824	1701	266	1017	866.3	39947.LOC_Os06g35000.1,CL,[Retrotransposon protein],[retrotransposon]
Chr01.g00863.m1	3847.GLYMA13G11980.1	478	19344	9.7e-118	59.8	65.6	433	119	7	1	407	15712	16115	429.9	3847.GLYMA13G11980.1,S,[Inherit from NOG: senescence-associated protein],[senescence-associated protein]
Chr01.g01113.m1	39947.LOC_Os05g17630.1	270	1711	1.6e-77	54.1	73.9	257	106	2	23	267	1354	1610	295.4	39947.LOC_Os05g17630.1,CAL,[Retrotransposon protein]
Chr01.g04323.m1	39947.LOC_Os09g04260.1	975	1923	9.5e-104	62.2	77	296	112	0	679	974	796	1091	384.4	39947.LOC_Os09g04260.1,CL,[Retrotransposon protein]
Chr01.g01344.m1	29760.VIT_17s0000g04810.t01	106	514	1.9e-21	54.5	68.3	101	41	2	1	97	1	100	107.8	29760.VIT_17s0000g04810.t01,S,[DUF246 domain-containing protein]
Chr01.g01514.m1	4081.Solyc00g025650.1.1	737	490	8.4e-36	49.1	70.7	167	84	1	99	265	19	184	158.3	4081.Solyc00g025650.1.1,CL,[Retrotransposon protein],[Inherit from KOG: Retrotransposon protein]
Chr01.g02577.m1	3847.GLYMA19G29670.1	465	378	2.7e-48	42.6	58.8	272	123	4	222	463	108	376	199.1	3847.GLYMA19G29670.1,K,[transcription factor],[Myblike DNAbinding domain containing protein],[Transcription factor]
Chr01.g01174.m1	3694.POPTR_0018s07320.1	260	280	6.8e-17	43.7	55.6	135	64	4	75	199	73	205	94	3694.POPTR_0018s07320.1,S,[NA]
Chr01.g02451.m1	4113.PGSC0003DMT400041222	262	412	2.4e-14	30.1	49.7	163	114	0	95	257	188	350	85.5	4113.PGSC0003DMT400041222,SV,[Retrotransposon protein],[Conserved gene of]
Chr01.g02264.m1	39947.LOC_Os07g39170.1	434	1576	8.4e-145	57.4	71.7	448	170	1	1	427	1065	1512	519.6	39947.LOC_Os07g39170.1,CL,[Retrotransposon protein]
Chr01.g01881.m1	3847.GLYMA09G07040.1	137	133	5.5e-50	79.4	87.8	131	26	1	5	135	3	132	203	3847.GLYMA09G07040.1,O,[Glutaredoxin],[GLutaRedoXin]
Chr01.g01328.m1	3847.GLYMA15G18047.1	415	1171	4e-59	80.9	92.9	141	27	0	1	141	1	141	235	3847.GLYMA15G18047.1,L,[DNA ligase],[dna ligase]
Chr01.g01303.m1	39947.LOC_Os05g01650.1	1516	1792	0	48.8	65.6	1441	691	13	40	1459	366	1780	1331.6	39947.LOC_Os05g01650.1,CL,[Retrotransposon protein]
Chr01.g03172.m1	3847.GLYMA09G31960.1	282	389	5e-114	76.4	86.9	259	58	1	27	282	131	389	416.8	3847.GLYMA09G31960.1,FL,[Nudix hydrolase],[thiamin pyrophosphokinase-related protein]
Chr01.g02572.m1	4113.PGSC0003DMT400080715	1287	1386	2.2e-76	29.2	45.8	733	494	15	533	1252	620	1340	293.9	4113.PGSC0003DMT400080715,S,[Reverse transcriptase (RNA-dependent DNA polymerase)]
Chr01.g07088.m1	3847.GLYMA07G12990.2	318	359	7e-72	62.6	75.6	246	76	7	87	318	116	359	276.9	3847.GLYMA07G12990.2,O,[finger protein],[E3 ubiquitin-protein ligase],[zinc ion binding]
Chr01.g05313.m1	3847.GLYMA16G04030.1	292	1173	1.4e-15	27.5	41.7	240	126	8	54	248	797	1033	89.7	3847.GLYMA16G04030.1,JA,[Involved in mRNA degradation. Hydrolyzes single-stranded polyribonucleotides processively in the 3'- to 5'-direction (By similarity)],[polyribonucleotide],[polyribonucleotide nucleotidyltransferase]
Chr01.g01549.m1	3847.GLYMA09G07760.2	1196	1223	0	69.7	78	1233	306	23	1	1190	16	1223	1507.7	3847.GLYMA09G07760.2,S,[NA]
Chr01.g02446.m1	39947.LOC_Os11g05840.1	244	2340	1.5e-74	65.6	80.3	218	70	3	1	215	1046	1261	285.4	39947.LOC_Os11g05840.1,CADL,[Retrotransposon protein],[5'-3' exoribonuclease]
Chr01.g02830.m1	3711.Bra008452.1-P	1409	1230	2.4e-233	36.8	53.9	1271	665	12	209	1384	3	1230	815.5	3711.Bra008452.1-P,S,[Reverse transcriptase (RNA-dependent DNA polymerase)],[Retrotransposon protein]
Chr01.g02771.m1	39947.LOC_Os08g29980.1	379	1453	4.7e-91	44	63	405	191	5	1	373	961	1361	340.9	39947.LOC_Os08g29980.1,S,[Retrotransposon protein]
Chr01.g03165.m1	3847.GLYMA07G09800.3	644	719	0	83.8	89.1	642	95	6	4	642	82	717	1064.3	3847.GLYMA07G09800.3,S,[protein VERNALIZATION INSENSITIVE 3-like]
Chr01.g01266.m1	3847.GLYMA02G42920.1	74	833	1e-13	86.7	93.3	45	6	0	29	73	116	160	81.6	3847.GLYMA02G42920.1,TS,[Serine Threonine protein kinase],[Leucine-rich repeat receptor-like protein kinase],[leucine Rich Repeat]
Chr01.g03321.m1	3847.GLYMA09G31080.1	746	757	0	83.5	90.2	758	112	5	1	746	1	757	1266.5	3847.GLYMA09G31080.1,A,[poly(a) polymerase],[poly(A) polymerase-like],[polyA polymerase]
Chr01.g03130.m1	39947.LOC_Os05g12620.1	1747	1111	1.1e-262	52	66	906	302	11	761	1663	336	1111	913.3	39947.LOC_Os05g12620.1,CL,[Retrotransposon protein]
Chr01.g05856.m1	39947.LOC_Os10g21350.1	336	1230	1.1e-30	34.2	48.8	260	143	6	35	280	71	316	140.2	39947.LOC_Os10g21350.1,CL,[Retrotransposon protein]
Chr01.g04153.m1	39947.LOC_Os09g05080.1	302	1629	1.2e-108	57.7	71	338	96	2	2	292	727	1064	399.1	39947.LOC_Os09g05080.1,CL,[Retrotransposon protein]
Chr01.g06721.m1	3847.GLYMA17G09850.1	672	676	1.4e-244	67.5	81.4	681	184	7	8	664	3	670	851.7	3847.GLYMA17G09850.1,S,[U-box domain-containing protein],[Ubox domain-containing protein]
Chr01.g02876.m1	39947.LOC_Os11g05840.1	478	2340	8.7e-119	42.9	56	613	209	12	3	476	704	1314	433.3	39947.LOC_Os11g05840.1,CADL,[Retrotransposon protein],[5'-3' exoribonuclease]
Chr01.g03327.m1	3847.GLYMA09G31030.1	481	489	1.4e-209	79.2	88.6	481	97	2	2	481	11	489	734.9	3847.GLYMA09G31030.1,BV,[Mate efflux family protein]
Chr01.g06131.m1	3847.GLYMA07G01230.1	815	808	0	85.4	93.4	761	109	1	1	759	1	761	1311.6	3847.GLYMA07G01230.1,Z,[GTPase activity],[GTP-binding protein that may be involved in cell development (By similarity)],[Cooperates with the reticulon proteins and tubule- shaping DP1 family proteins to generate and maintain the structure of the tubular endoplasmic reticulum network. Has GTPase activity, which is required for its function in ER organization (By similarity)]
Chr01.g03159.m1	4113.PGSC0003DMT400095618	181	1053	9.9e-15	38	55	100	61	1	5	103	954	1053	86.3	4113.PGSC0003DMT400095618,SV,[Retrotransposon protein]
Chr01.g02607.m1	3847.GLYMA19G17920.1	249	249	5e-134	95.6	98	249	11	0	1	249	1	249	483	3847.GLYMA19G17920.1,O,[The proteasome is a multicatalytic proteinase complex which is characterized by its ability to cleave peptides with Arg, Phe, Tyr, Leu, and Glu adjacent to the leaving group at neutral or slightly basic pH. The proteasome has an ATP-dependent proteolytic activity (By similarity)]
Chr01.g01440.m1	39947.LOC_Os10g21350.1	546	1230	5.4e-48	29.7	46.2	431	249	9	118	504	71	491	198.4	39947.LOC_Os10g21350.1,CL,[Retrotransposon protein]
Chr01.g03940.m1	39947.LOC_Os07g05280.1	288	1303	1.3e-29	47	65.9	132	69	1	1	131	638	769	136.3	39947.LOC_Os07g05280.1,S,[Retrotransposon protein]
Chr01.g02208.m1	39947.LOC_Os01g61490.1	2093	1767	1e-142	31.3	44.4	1421	787	25	22	1313	17	1377	515	39947.LOC_Os01g61490.1,CL,[Retrotransposon protein]
Chr01.g01897.m1	39947.LOC_Os11g44830.1	1859	1682	0	44	58.2	1424	644	10	575	1856	270	1682	1166.8	39947.LOC_Os11g44830.1,DS,[helicase-like protein],[Helicase],[Inherit from euNOG: helicase-like protein]
Chr01.g07233.m1	3847.GLYMA03G00280.1	435	438	1.9e-213	84.4	91.3	436	66	1	1	434	1	436	747.7	3847.GLYMA03G00280.1,S,[NA]
Chr01.g05887.m1	3847.GLYMA0048S00330.1	147	136	3.4e-13	53.6	61.4	140	50	4	2	141	6	130	80.9	3847.GLYMA0048S00330.1,S,[NA]
Chr01.g04625.m1	39947.LOC_Os03g63124.1	1575	1969	6e-225	42.2	55.3	1079	498	9	614	1569	713	1788	787.7	39947.LOC_Os03g63124.1,CL,[Retrotransposon protein],[Transposase]
Chr01.g07196.m1	3847.GLYMA03G27030.1	423	420	6.6e-187	82	87.9	423	73	2	1	423	1	420	659.4	3847.GLYMA03G27030.1,O,[DnaJ (Hsp40) homolog, subfamily A, member],[DnaJ protein],[DnaJ protein homolog],[ATP binding to DnaK triggers the release of the substrate protein, thus completing the reaction cycle. Several rounds of ATP-dependent interactions between DnaJ, DnaK and GrpE are required for fully efficient folding. Also involved, together with DnaK and GrpE, in the DNA replication of plasm…
Chr01.g06175.m1	3847.GLYMA20G30130.1	1072	1098	0	73.1	78.4	1096	261	11	3	1072	11	1098	1085.9	3847.GLYMA20G30130.1,KS,[Methyltransferase like 14],[methyltransferase-like protein 1-like]
Chr01.g06017.m1	39947.LOC_Os05g12620.1	2334	1111	2.3e-265	53	66.1	880	292	8	891	1769	353	1111	922.5	39947.LOC_Os05g12620.1,CL,[Retrotransposon protein]
Chr01.g02778.m1	29760.VIT_14s0036g00080.t01	218	187	3e-34	40.5	55.9	220	79	5	6	218	9	183	151.4	29760.VIT_14s0036g00080.t01,S,[Protein of unknown function (DUF1639)],[expressed protein]
Chr01.g05965.m1	3847.GLYMA07G04180.2	114	114	6.6e-49	92.1	100	114	9	0	1	114	1	114	199.1	3847.GLYMA07G04180.2,S,[ELF4-Like],[early flowering]
Chr01.g04301.m1	3694.POPTR_0001s36990.1	923	1340	2.8e-145	36.6	54.8	757	421	10	6	721	566	1304	522.3	3694.POPTR_0001s36990.1,SV,[Retrotransposon protein]
Chr01.g01775.m1	39947.LOC_Os11g44770.1	1267	1980	3.9e-283	42.9	63.1	1181	648	10	8	1182	802	1962	980.7	39947.LOC_Os11g44770.1,CL,[Retrotransposon protein]
Chr01.g00832.m1	3847.GLYMA13G11980.1	246	19344	1.5e-82	84.9	88.1	185	26	2	33	216	17103	17286	312	3847.GLYMA13G11980.1,S,[Inherit from NOG: senescence-associated protein],[senescence-associated protein]
Chr01.g02389.m1	3694.POPTR_0001s00740.1	1036	1494	5.8e-160	38.8	57.4	792	466	6	31	820	323	1097	571.2	3694.POPTR_0001s00740.1,S,[Reverse transcriptase (RNA-dependent DNA polymerase)]
Chr01.g02070.m1	3702.AT5G48050.1	376	369	3.3e-20	35.1	55.2	154	99	1	48	201	53	205	105.5	3702.AT5G48050.1,CL,[Retrotransposon protein],[Inherit from KOG: Retrotransposon protein]
Chr01.g01482.m1	3847.GLYMA15G06740.2	184	404	4.2e-29	69.4	81.6	98	29	1	48	145	260	356	134	3847.GLYMA15G06740.2,S,[NA]
Chr01.g04903.m1	3847.GLYMA15G16330.1	638	640	5.4e-257	86.8	91.1	585	74	3	55	637	56	639	892.9	3847.GLYMA15G16330.1,IOTS,[Lipase 3 N-terminal region]
Chr01.g04234.m1	39947.LOC_Os05g01650.1	810	1792	1.8e-172	42.7	60.2	815	435	10	1	810	361	1148	612.5	39947.LOC_Os05g01650.1,CL,[Retrotransposon protein]
Chr01.g04260.m1	39947.LOC_Os05g01650.1	1280	1792	0	46.7	62.2	1313	587	14	33	1277	396	1663	1122.1	39947.LOC_Os05g01650.1,CL,[Retrotransposon protein]
Chr01.g03053.m1	3847.GLYMA06G47391.1	353	352	5.4e-158	85.2	91.6	357	44	4	1	353	1	352	563.1	3847.GLYMA06G47391.1,AJ,[dimethyladenosine],[Specifically dimethylates two adjacent adenosines (A1518 and A1519) in the loop of a conserved hairpin near the 3'-end of 16S rRNA in the 30S particle. May play a critical role in biogenesis of 30S subunits (By similarity)],[dimethyladenosine transferase]
Chr01.g04756.m1	29760.VIT_07s0005g06030.t01	355	3024	4e-76	50.4	71.8	262	126	2	60	319	262	521	291.2	29760.VIT_07s0005g06030.t01,S,[Integrase core domain]
Chr01.g01740.m1	39947.LOC_Os03g41624.1	1716	1300	2.6e-242	53.2	67.6	785	312	8	919	1699	545	1278	845.5	39947.LOC_Os03g41624.1,CL,[Retrotransposon protein]
Chr01.g07155.m1	3847.GLYMA03G26620.1	966	960	0	85.1	90.8	959	142	1	8	966	3	960	1607.4	3847.GLYMA03G26620.1,P,[Plasma membrane],[plasma membrane],[P-type atpase]
Chr01.g02917.m1	3847.GLYMA10G27420.2	124	410	4.3e-09	47.6	64.3	84	43	1	1	83	299	382	67	3847.GLYMA10G27420.2,S,[F-box domain containing protein]
Chr01.g01799.m1	4081.Solyc04g076160.1.1	502	1004	1.7e-40	42.5	61.1	221	115	3	2	219	348	559	173.3	4081.Solyc04g076160.1.1,DS,[helicase-like protein],[Inherit from euNOG: helicase-like protein]
Chr01.g02327.m1	4113.PGSC0003DMT400060687	960	1358	7.1e-128	30	47.3	966	613	14	7	913	305	1266	464.5	4113.PGSC0003DMT400060687,S,[Reverse transcriptase (RNA-dependent DNA polymerase)],[Non-LTR retroelement reverse transcriptase],[non-LTR retroelement reverse transcriptase]
Chr01.g01118.m1	3694.POPTR_2112s00200.1	306	816	5.2e-24	33.6	51.2	217	137	4	72	286	326	537	117.9	3694.POPTR_2112s00200.1,SV,[Inherit from KOG: Retrotransposon protein],[Retrotransposon protein]
Chr01.g01282.m1	3847.GLYMA13G12010.1	245	244	2.1e-44	75.4	76.8	138	23	1	119	245	107	244	185.3	3847.GLYMA13G12010.1,S,[NA],[RRNA intron-encoded homing endonuclease]
Chr01.g05786.m1	3847.GLYMA20G38710.1	104	411	2.9e-35	89.2	95.2	83	9	0	18	100	252	334	153.7	3847.GLYMA20G38710.1,HO,[protoheme IX farnesyltransferase],[Converts heme B (protoheme IX) to heme O by substitution of the vinyl group on carbon 2 of heme B porphyrin ring with a hydroxyethyl farnesyl side group (By similarity)],[Converts protoheme IX and farnesyl diphosphate to heme O (By similarity)]
Chr01.g04670.m1	39946.BGIOSGA016198-PA	754	1296	1.6e-87	33.4	52.7	659	405	13	16	645	313	966	330.1	39946.BGIOSGA016198-PA,SV,[Retrotransposon protein]
Chr01.g06439.m1	3847.GLYMA17G15330.1	328	333	2.6e-138	81.1	86.3	328	56	5	1	326	1	324	497.7	3847.GLYMA17G15330.1,K,[Myb family transcription factor],[Transcription factor],[MYB family transcription factor]
Chr01.g04287.m1	39947.LOC_Os02g38630.1	596	1412	3.5e-93	37.9	53.7	589	333	10	14	596	68	629	348.6	39947.LOC_Os02g38630.1,CL,[Retrotransposon protein]
Chr01.g03154.m1	3847.GLYMA09G32140.1	1358	1373	0	77.8	87.2	1358	287	4	1	1358	30	1373	2129.4	3847.GLYMA09G32140.1,SU,[and Sec7 domain],[pattern formation protein],[guanine nucleotide exchange factor]
Chr01.g01318.m1	3847.GLYMA03G23201.1	577	645	9.6e-213	62.2	70.2	641	140	7	12	572	20	638	745.7	3847.GLYMA03G23201.1,LS,[Pfam:hATC]
Chr01.g07229.m1	3847.GLYMA16G34780.1	394	383	7.5e-84	57.2	65.5	411	131	13	1	394	1	383	317	3847.GLYMA16G34780.1,S,[NA]
Chr01.g06782.m1	3847.GLYMA05G01530.1	749	715	5.6e-221	79.6	85.8	656	110	6	97	749	81	715	773.5	3847.GLYMA05G01530.1,ASL,[Inherit from KOG: aminoacyl-tRNA synthetase],[Aminoacyl-t-RNA synthetase],[aminoacyl-tRNA synthetase]
Chr01.g04445.m1	39947.LOC_Os09g21640.1	1465	1600	0	47.5	63.8	1451	713	14	32	1450	166	1599	1307.4	39947.LOC_Os09g21640.1,CAL,[Retrotransposon protein]
Chr01.g02191.m1	39947.LOC_Os06g15510.1	262	1302	3.1e-49	39.1	56.5	271	155	2	1	261	1031	1301	201.4	39947.LOC_Os06g15510.1,CL,[Retrotransposon protein]
Chr01.g03909.m1	39947.LOC_Os03g63124.1	1593	1969	1.4e-245	44.2	59.7	1094	537	12	556	1587	706	1788	856.3	39947.LOC_Os03g63124.1,CL,[Retrotransposon protein],[Transposase]
Chr01.g00925.m1	3847.GLYMA13G12170.1	104	199	1.6e-54	99	100	104	1	0	1	104	1	104	217.6	3847.GLYMA13G12170.1,S,[Inherit from NOG: senescence-associated protein],[senescence-associated protein]
Chr01.g01519.m1	3847.GLYMA13G16630.2	152	1295	1.9e-27	54.6	64.5	141	58	3	8	142	1119	1259	128.3	3847.GLYMA13G16630.2,S,[NA],[expressed protein]
Chr01.g02751.m1	3847.GLYMA09G31320.1	308	300	1e-64	47.3	61.5	296	125	8	6	283	5	287	253.1	3847.GLYMA09G31320.1,T,[receptor-like protein kinase],[Serine Threonine protein kinase],[Inherit from KOG: receptor-like protein kinase]
Chr01.g01076.m1	3847.GLYMA09G05735.1	1212	1227	0	68.9	77.6	1227	302	14	9	1212	52	1221	1561.6	3847.GLYMA09G05735.1,BKS,[set domain],[Set domain],[Histone-lysine N-methyltransferase]
Chr01.g04511.m1	39947.LOC_Os12g18840.1	468	1226	1.5e-134	46.6	62.5	528	211	2	6	462	237	764	485.7	39947.LOC_Os12g18840.1,CL,[Retrotransposon protein]
Chr01.g03080.m1	3847.GLYMA07G09180.1	327	334	6.4e-121	70.6	79	347	69	10	1	327	1	334	439.9	3847.GLYMA07G09180.1,S,[ethylene-responsive protein],[Ethylene-responsive protein]
Chr01.g06323.m1	3847.GLYMA08G46590.2	415	380	2.8e-36	35.5	47.2	400	216	16	26	411	3	374	159.1	3847.GLYMA08G46590.2,S,[F-box FBD LRR-repeat protein],[f-box family]
Chr01.g01751.m1	29760.VIT_11s0016g00790.t01	128	128	4.8e-56	84.4	93.8	128	20	0	1	128	1	128	223	29760.VIT_11s0016g00790.t01,AK,[U6 snRNA-associated Sm-like protein],[LSM1 homolog, U6 small nuclear RNA associated (S. cerevisiae)]
Chr01.g06658.m1	3847.GLYMA05G02631.1	245	878	4.6e-23	70.1	84.4	77	23	0	6	82	8	84	114.4	3847.GLYMA05G02631.1,SPLO,[ubiquitin-associated (UBA) TS-N domain-containing protein octicosapeptide Phox Bemp1 (PB1) domain-containing protein],[Chromosome 6 open reading frame 106],[mindbomb E3 ubiquitin protein ligase]
Chr01.g04354.m1	39947.LOC_Os03g20930.1	274	1057	6.4e-90	63.9	76.5	255	64	1	12	238	789	1043	336.7	39947.LOC_Os03g20930.1,CS,[Retrotransposon protein],[NA],[Inherit from euNOG: Retrotransposon protein]
Chr01.g03816.m1	39947.LOC_Os07g29460.1	644	799	2e-211	74	85.2	480	125	0	24	503	313	792	741.5	39947.LOC_Os07g29460.1,CL,[Retrotransposon protein]
Chr01.g02637.m1	39947.LOC_Os01g06700.1	2931	2070	5.3e-283	36.1	53.7	1636	900	28	1402	2930	473	2069	981.5	39947.LOC_Os01g06700.1,CL,[Retrotransposon protein],[Integrase core domain]
Chr01.g01915.m1	3847.GLYMA15G18170.3	244	272	1.1e-112	86.2	92.5	240	33	0	5	244	33	272	412.1	3847.GLYMA15G18170.3,J,[Ribosomal protein],[60s ribosomal protein],[60S ribosomal protein],[ribosomal large subunit biogenesis]
Chr01.g03487.m1	3847.GLYMA17G24130.1	866	889	0	73.7	83.4	898	195	16	1	866	1	889	1229.2	3847.GLYMA17G24130.1,J,[Exonuclease involved in the 3' processing of various precursor tRNAs. Initiates hydrolysis at the 3'-terminus of an RNA molecule and releases 5'-mononucleotides (By similarity)],[exosome component],[exosome component 10-like]
Chr01.g05174.m1	3847.GLYMA09G03670.1	1138	1143	0	80.9	88.3	1145	210	3	1	1138	1	1143	1791.2	3847.GLYMA09G03670.1,KI,[Fibronectin-binding A domain protein],[Nuclear export mediator factor],[nuclear export mediator factor]
Chr01.g06702.m1	3847.GLYMA04G35730.1	390	396	2.3e-133	81.8	90.4	303	55	0	86	388	90	392	481.5	3847.GLYMA04G35730.1,SG,[solute carrier family 35 member],[phosphate translocator]
Chr01.g03640.m1	39947.LOC_Os04g02180.1	972	1070	1.1e-83	46.8	62.6	385	177	7	593	971	59	421	317.8	39947.LOC_Os04g02180.1,CL,[Retrotransposon protein]
Chr01.g02447.m1	39947.LOC_Os12g31920.1	274	1333	9.6e-70	48.2	64.4	278	103	2	34	273	1059	1333	269.6	39947.LOC_Os12g31920.1,S,[Retrotransposon protein]
Chr01.g05343.m1	3847.GLYMA07G07550.1	2204	2226	0	79.4	84.9	2195	383	22	55	2203	54	2225	3142.1	3847.GLYMA07G07550.1,KL,[ATP-dependent helicase],[helicase],[SWI SNF related, matrix associated, actin dependent regulator of chromatin, subfamily a, member]
Chr01.g02477.m1	3847.GLYMA16G26900.1	383	381	6.7e-146	69.3	81.3	391	98	9	1	383	3	379	523.1	3847.GLYMA16G26900.1,S,[NA]
Chr01.g04662.m1	3847.GLYMA15G16420.2	521	389	4.9e-75	47.5	66.9	314	155	3	59	364	43	354	288.1	3847.GLYMA15G16420.2,SK,[mitochondrial transcription termination],[mTERF]
Chr01.g03588.m1	3694.POPTR_0001s00740.1	1032	1494	1.1e-171	35.9	53.1	990	580	11	31	1014	323	1263	610.1	3694.POPTR_0001s00740.1,S,[Reverse transcriptase (RNA-dependent DNA polymerase)]
Chr01.g05444.m1	3847.GLYMA19G44560.1	219	351	8.6e-29	33	37.3	303	32	1	82	213	46	348	133.3	3847.GLYMA19G44560.1,S,[NA]
Chr01.g04290.m1	39947.LOC_Os09g08020.1	1815	1640	2.4e-254	48.4	65.5	959	469	9	4	954	650	1590	885.6	39947.LOC_Os09g08020.1,CL,[Retrotransposon protein]
Chr01.g04100.m1	4577.GRMZM2G011557_P01	322	839	4e-51	34.7	48	346	174	7	12	308	367	709	208	4577.GRMZM2G011557_P01,CL,[Retrotransposon protein]
Chr01.g02042.m1	3847.GLYMA09G06450.1	680	675	1.2e-278	81.7	89	580	100	3	104	679	97	674	964.9	3847.GLYMA09G06450.1,JKT,[U3 small nucleolar RNA-associated protein],[DEAD-box RNA helicase-like protein required for pre-18S rRNA processing, specifically at sites A0, A1, and A2 (By similarity)]
Chr01.g02152.m1	3847.GLYMA15G17070.2	692	745	0	88	92.8	692	81	2	1	692	56	745	1177.2	3847.GLYMA15G17070.2,O,[ATP-dependent zinc],[Acts as a processive, ATP-dependent zinc metallopeptidase for both cytoplasmic and membrane proteins. Plays a role in the quality control of integral membrane proteins (By similarity)],[ATP-dependent zinc metalloprotease FtsH]
Chr01.g06619.m1	3847.GLYMA17G13600.1	377	380	1.6e-171	79	87	377	75	3	1	377	8	380	608.2	3847.GLYMA17G13600.1,SI,[GDSL esterase lipase]
Chr01.g00918.m1	3847.GLYMA13G11980.1	246	19344	1.4e-83	85.4	88.6	185	25	2	33	216	17103	17286	315.5	3847.GLYMA13G11980.1,S,[Inherit from NOG: senescence-associated protein],[senescence-associated protein]
Chr01.g04601.m1	4558.Sb10g005075.1	660	476	4.7e-06	30.7	48	127	85	3	64	189	79	203	59.3	4558.Sb10g005075.1,S,[Inherit from NOG: Putative gypsy type transposon],[Putative gypsy type transposon]
Chr01.g03219.m1	3694.POPTR_0001s36990.1	1933	1340	9.8e-270	34.9	52.2	1509	764	17	210	1713	2	1297	936.8	3694.POPTR_0001s36990.1,SV,[Retrotransposon protein]
Chr01.g01234.m1	4113.PGSC0003DMT400080715	517	1386	1.3e-75	38.2	58.9	421	253	6	93	510	240	656	290	4113.PGSC0003DMT400080715,S,[Reverse transcriptase (RNA-dependent DNA polymerase)]
Chr01.g06571.m1	29760.VIT_02s0025g04000.t01	678	656	2e-241	65.2	75	689	190	14	1	675	1	653	841.3	29760.VIT_02s0025g04000.t01,K,[Scarecrow-like protein],[GRAS domain family]
Chr01.g04134.m1	3694.POPTR_2112s00200.1	331	816	3.9e-25	31.8	52.7	239	147	7	1	233	462	690	121.7	3694.POPTR_2112s00200.1,SV,[Inherit from KOG: Retrotransposon protein],[Retrotransposon protein]
Chr01.g02300.m1	39947.LOC_Os06g28920.1	706	1069	4e-136	49.6	69	500	241	3	1	492	95	591	491.5	39947.LOC_Os06g28920.1,CL,[Retrotransposon protein]
Chr01.g06200.m1	3847.GLYMA07G01461.1	215	211	5.2e-63	68.6	76.5	226	45	7	1	215	1	211	246.9	3847.GLYMA07G01461.1,K,[Zinc finger protein]
Chr01.g02307.m1	3847.GLYMA15G24680.1	605	603	6.6e-265	82.7	90.6	556	92	3	47	602	51	602	919.1	3847.GLYMA15G24680.1,F,[Adenylate kinase family protein],[Catalyzes the reversible transfer of the terminal phosphate group between ATP and AMP. Plays an important role in cellular energy homeostasis and in adenine nucleotide metabolism (By similarity)],[adenylate kinase]
Chr01.g00946.m1	3847.GLYMA13G11980.1	429	19344	1.2e-95	53.1	59.8	433	149	8	1	408	15712	16115	356.3	3847.GLYMA13G11980.1,S,[Inherit from NOG: senescence-associated protein],[senescence-associated protein]
Chr01.g03025.m1	3847.GLYMA01G01260.1	220	173	4.1e-63	76.5	84.6	149	34	1	5	153	9	156	247.3	3847.GLYMA01G01260.1,S,[Polyketide cyclase / dehydrase and lipid transport]
Chr01.g06510.m1	3847.GLYMA05G04140.1	359	354	4.6e-157	84.7	88.9	359	50	2	1	359	1	354	560.1	3847.GLYMA05G04140.1,GS,[phosphate phosphate translocator],[solute carrier family 35 member]
Chr01.g04747.m1	3847.GLYMA15G16370.2	332	328	3.9e-166	89	93.6	328	35	1	5	332	2	328	590.1	3847.GLYMA15G16370.2,SC,[Solute carrier family 25],[mitochondrial thiamine pyrophosphate]
Chr01.g06945.m1	4113.PGSC0003DMT400064581	152	144	1.9e-06	54.3	61.4	70	31	1	1	69	1	70	58.5	4113.PGSC0003DMT400064581,S,[NA]
Chr01.g06939.m1	3847.GLYMA17G08980.1	569	566	4.1e-224	75	83.6	573	132	7	1	569	1	566	783.5	3847.GLYMA17G08980.1,K,[transcription factor],[Transcription factor]
Chr01.g03015.m1	3847.GLYMA19G06335.1	232	320	6.1e-33	42	60.2	181	104	1	11	190	97	277	147.1	3847.GLYMA19G06335.1,SL,[transposon protein]
Chr01.g05017.m1	3847.GLYMA09G04370.1	203	334	5.3e-25	41	56.3	229	94	13	1	203	120	333	120.6	3847.GLYMA09G04370.1,K,[Transcription factor],[Myblike DNAbinding domain containing protein]
Chr01.g01891.m1	3847.GLYMA08G10211.1	469	215	1.6e-16	32.4	47	185	93	3	20	204	29	181	93.6	3847.GLYMA08G10211.1,SV,[Retrotransposon protein]
Chr01.g06966.m1	3847.GLYMA03G22510.1	340	807	1.9e-123	71.4	83.2	297	83	2	1	296	138	433	448.4	3847.GLYMA03G22510.1,T,[G-type lectin S-receptor-like serine threonine-protein kinase]
Chr01.g05212.m1	39947.LOC_Os08g29420.1	1091	1042	5.1e-300	49.4	64.3	1063	442	7	57	1081	32	1036	1036.6	39947.LOC_Os08g29420.1,CL,[Retrotransposon protein]
Chr01.g06496.m1	39947.LOC_Os12g29700.1	1183	1621	4.9e-195	32.8	51.5	1212	754	15	2	1165	407	1606	688	39947.LOC_Os12g29700.1,S,[Retrotransposon protein],[Reverse transcriptase (RNA-dependent DNA polymerase)]
Chr01.g03707.m1	3847.GLYMA14G37315.1	235	358	7.2e-42	41.1	58.9	231	122	3	1	231	1	217	176.8	3847.GLYMA14G37315.1,S,[Endonuclease Exonuclease phosphatase],[Inherit from euNOG: Endonuclease Exonuclease Phosphatase],[Endonuclease Exonuclease Phosphatase]
Chr01.g06865.m1	3847.GLYMA05G00830.1	324	357	2.9e-126	78.7	86.1	324	59	5	1	318	35	354	457.6	3847.GLYMA05G00830.1,S,[expressed protein]
Chr01.g04770.m1	3847.GLYMA07G37730.1	490	520	1.8e-199	71.4	80.4	525	110	6	1	490	1	520	701.4	3847.GLYMA07G37730.1,T,[phosphatase 2C],[-phosphatase],[Phosphatase]
Chr01.g03022.m1	3847.GLYMA01G01260.1	434	173	4.7e-71	74.4	85.1	168	42	1	262	429	4	170	274.6	3847.GLYMA01G01260.1,S,[Polyketide cyclase / dehydrase and lipid transport]
Chr01.g01747.m1	39947.LOC_Os04g45430.1	1367	1762	0	48.8	63.8	1360	640	15	42	1363	419	1760	1201	39947.LOC_Os04g45430.1,CAL,[Retrotransposon protein]
Chr01.g07070.m1	3847.GLYMA07G12680.2	1514	1517	0	83.5	91.3	1518	237	8	1	1512	1	1511	2496.1	3847.GLYMA07G12680.2,QV,[ATP-binding cassette, sub-family C (CFTR MRP), member],[(ABC) transporter],[ABC transporter C family member]
Chr01.g02216.m1	3847.GLYMA15G16710.1	344	352	6.9e-158	77.4	85.9	354	68	3	1	344	1	352	562.8	3847.GLYMA15G16710.1,G,[peroxidase]
Chr01.g05819.m1	3847.GLYMA07G05080.1	620	617	1.6e-293	79.8	88.5	624	115	5	1	620	1	617	1014.2	3847.GLYMA07G05080.1,S,[NA]
Chr01.g04398.m1	39947.LOC_Os05g24680.1	1522	1887	0	47.2	62.2	1432	698	13	96	1504	374	1770	1276.2	39947.LOC_Os05g24680.1,CAL,[Retrotransposon protein]
Chr01.g04548.m1	4113.PGSC0003DMT400058584	731	849	1.1e-35	30.2	48.6	348	218	10	377	710	495	831	157.9	4113.PGSC0003DMT400058584,S,[NA],[Conserved gene of]
Chr01.g03899.m1	3847.GLYMA13G11980.1	429	19344	1.2e-95	53.1	59.8	433	149	8	1	408	15712	16115	356.3	3847.GLYMA13G11980.1,S,[Inherit from NOG: senescence-associated protein],[senescence-associated protein]
Chr01.g04957.m1	29760.VIT_04s0008g06010.t01	551	409	5.1e-22	34.1	56.1	173	111	3	99	270	12	182	112.1	29760.VIT_04s0008g06010.t01,S,[Retrotransposon gag protein ]
Chr01.g07184.m1	3847.GLYMA13G41170.2	462	392	1.2e-75	43.6	62.6	337	162	4	89	399	42	376	290	3847.GLYMA13G41170.2,TS,[Rhomboid],[inactive rhomboid protein 1-like],[rhomboid family]
Chr01.g06593.m1	3847.GLYMA17G13860.2	173	233	1.6e-33	54.7	65.2	161	43	3	1	149	79	221	148.7	3847.GLYMA17G13860.2,S,[Det1 complexing ubiquitin ligase]
Chr01.g04628.m1	39947.LOC_Os03g44470.1	387	1441	2.1e-30	29.1	51.7	302	191	6	16	311	10	294	139.4	39947.LOC_Os03g44470.1,CL,[Retrotransposon protein]
Chr01.g02157.m1	3847.GLYMA09G05781.1	264	258	9.8e-96	74.3	79.3	241	47	4	25	263	30	257	355.9	3847.GLYMA09G05781.1,S,[zinc-binding protein]
Chr01.g02536.m1	3847.GLYMA19G30200.2	147	239	4.9e-28	61.8	72.4	123	39	3	25	145	69	185	130.2	3847.GLYMA19G30200.2,S,[lob domain-containing protein]
Chr01.g04806.m1	3694.POPTR_0001s36990.1	1302	1340	2.8e-196	36.9	55.7	1027	606	15	164	1170	214	1218	692.2	3694.POPTR_0001s36990.1,SV,[Retrotransposon protein]
Chr01.g05694.m1	3847.GLYMA13G19520.1	554	379	2.2e-73	47	67.7	334	168	6	221	549	8	337	282.7	3847.GLYMA13G19520.1,S,[EamA-like transporter family]
Chr01.g04402.m1	3847.GLYMA20G37700.1	147	447	8.5e-65	93.8	97.7	129	8	0	19	147	319	447	252.3	3847.GLYMA20G37700.1,J,[Catalyzes the attachment of serine to tRNA(Ser). Is also able to aminoacylate tRNA(Sec) with serine, to form the misacylated tRNA L-seryl-tRNA(Sec), which will be further converted into selenocysteinyl-tRNA(Sec) (By similarity)],[seryl-trna synthetase],[Seryl-tRNA],[seryl-tRNA synthetase]
Chr01.g03122.m1	39947.LOC_Os01g21360.1	535	847	5.6e-82	35.8	54.7	548	283	10	15	512	10	538	311.2	39947.LOC_Os01g21360.1,CL,[Retrotransposon protein]
Chr01.g02544.m1	29760.VIT_08s0032g00090.t01	354	354	1.5e-179	86.7	94.9	354	47	0	1	354	1	354	634.8	29760.VIT_08s0032g00090.t01,L,[Replication factor C subunit],[DNA polymerase III subunit delta'],[Replication factor C, subunit],[replication factor c]
Chr01.g06588.m1	3847.GLYMA05G03320.1	626	624	0	90.2	95.2	605	59	0	22	626	20	624	1175.6	3847.GLYMA05G03320.1,SG,[Hydrolyzes cAMP to 5'-AMP. Plays an important regulatory role in modulating the intracellular concentration of cAMP, thereby influencing cAMP-dependent processes (By similarity)],[Purple acid phosphatase],[inactive purple acid phosphatase]
Chr01.g01564.m1	3694.POPTR_0025s00240.1	1676	1755	3.2e-200	28.8	47.7	1644	1026	28	47	1644	62	1606	705.7	3694.POPTR_0025s00240.1,S,[Reverse transcriptase (RNA-dependent DNA polymerase)]
Chr01.g04607.m1	29760.VIT_07s0104g01590.t01	154	741	1.8e-09	68.5	79.6	54	14	2	97	150	446	496	68.6	29760.VIT_07s0104g01590.t01,OD,[cullin 1]
Chr01.g02634.m1	3847.GLYMA05G14440.2	663	659	4.7e-304	79	88.5	661	136	2	3	663	2	659	1049.3	3847.GLYMA05G14440.2,O,[fidgetin-like protein 1-like],[ATP-dependent microtubule severing protein. Microtubule severing may promote reorganization of cellular microtubule arrays and the release of microtubules from the centrosome following nucleation. Required for membrane traffic from the endoplasmic reticulum (ER) to the Golgi and for completion of the abscission stage of cytokinesis. Also play…
Chr01.g01569.m1	3847.GLYMA16G04040.3	245	236	1.3e-94	73.5	82.9	245	56	2	1	245	1	236	352.1	3847.GLYMA16G04040.3,J,[Ribosomal protein],[60S ribosomal protein],[60s ribosomal protein],[ribosomal large subunit biogenesis]
Chr01.g02548.m1	3847.GLYMA16G04000.2	442	470	1.2e-162	69.8	80.1	427	128	1	16	441	33	459	578.9	3847.GLYMA16G04000.2,IS,[Plasma-membrane choline transporter],[Solute carrier family 44 member]
Chr01.g06423.m1	3694.POPTR_0007s04310.1	878	1842	4.8e-139	31.9	49.9	944	523	10	2	831	861	1798	501.5	3694.POPTR_0007s04310.1,S,[Reverse transcriptase (RNA-dependent DNA polymerase)]
Chr01.g04003.m1	39947.LOC_Os02g20470.1	1489	1637	1.1e-225	35.3	48.9	1598	812	27	72	1489	7	1562	790	39947.LOC_Os02g20470.1,CL,[Retrotransposon protein],[Transposase]
Chr01.g01974.m1	3702.AT5G42905.1	297	258	1.9e-23	26.6	42.9	259	155	5	10	239	1	253	115.9	3702.AT5G42905.1,SV,[RNase H family protein],[Retrotransposon protein],[rnase H family protein]
Chr01.g05056.m2	3847.GLYMA15G15270.1	856	869	0	77.1	85.3	857	162	7	1	855	1	825	1142.9	3847.GLYMA15G15270.1,GS,[suppressor of mek1 (Dictyostelium)],[serine threonine-protein phosphatase 4 regulatory subunit 3-like]
Chr01.g04680.m1	39947.LOC_Os03g05960.1	399	504	2.1e-25	26.1	44.2	380	224	7	6	383	136	460	122.9	39947.LOC_Os03g05960.1,CL,[Retrotransposon protein]
Chr01.g02700.m1	39946.BGIOSGA012843-PA	1066	818	1.7e-42	26.6	42.5	492	292	11	623	1065	316	787	181	39946.BGIOSGA012843-PA,S,[NA],[Reverse transcriptase (RNA-dependent DNA polymerase)]
Chr01.g00999.m1	3847.GLYMA13G12010.1	454	244	2.7e-45	76.1	77.5	138	22	1	328	454	107	244	189.1	3847.GLYMA13G12010.1,S,[NA],[RRNA intron-encoded homing endonuclease]
Chr01.g06053.m1	39947.LOC_Os08g39174.1	876	1940	1.3e-147	34.8	50	988	458	15	14	874	1011	1939	530	39947.LOC_Os08g39174.1,CT,[Retrotransposon protein],[receptor-like protein kinase],[Serine Threonine protein kinase],[Calcium-binding EGF domain],[EGF_CA]
Chr01.g06136.m1	3847.GLYMA08G20875.1	536	551	1.2e-108	46.8	60.4	566	248	15	6	536	4	551	399.8	3847.GLYMA08G20875.1,S,[NA]
Chr01.g03662.m1	39947.LOC_Os10g21350.1	419	1230	4.3e-45	29.4	46.6	425	250	9	37	419	71	487	188.3	39947.LOC_Os10g21350.1,CL,[Retrotransposon protein]
Chr01.g06625.m1	3847.GLYMA17G13550.1	406	406	3.9e-221	91.9	95.6	405	32	1	2	406	3	406	773.1	3847.GLYMA17G13550.1,G,[pectate lyase activity],[Pectate lyase]
Chr01.g05078.m1	39947.LOC_Os08g29560.1	456	1294	7.2e-155	56.5	70.2	496	174	5	1	456	801	1294	553.1	39947.LOC_Os08g29560.1,CL,[Retrotransposon protein]
Chr01.g05167.m1	3847.GLYMA09G03700.1	322	323	8.7e-131	72.6	80.8	328	73	4	1	317	1	322	472.6	3847.GLYMA09G03700.1,QS,[gibberellin],[oxidoreductase, 2OG-Fe(II) oxygenase family protein],[2OGFe(II) oxygenase]
Chr01.g06613.m1	3847.GLYMA05G03420.3	347	358	2e-141	74.4	83.5	351	74	6	1	339	1	347	508.1	3847.GLYMA05G03420.3,HE,[Inherit from KOG: Molybdenum cofactor sulfurase],[cysteine desulfurase],[Molybdenum cofactor sulfurase]
Chr01.g02783.m1	3847.GLYMA07G10321.1	180	307	1.5e-31	34.9	45.3	298	65	6	3	172	11	307	142.1	3847.GLYMA07G10321.1,K,[Myblike DNAbinding domain containing protein]
Chr01.g02894.m1	39947.LOC_Os03g61660.1	1364	1335	3.9e-289	41.7	59.4	1361	711	16	11	1322	6	1333	1000.7	39947.LOC_Os03g61660.1,S,[Retrotransposon protein]
Chr01.g05896.m1	3847.GLYMA07G04580.1	128	128	7.9e-59	89.8	95.3	128	13	0	1	128	1	128	232.3	3847.GLYMA07G04580.1,AK,[U6 snRNA-associated Sm-like protein],[LSM1 homolog, U6 small nuclear RNA associated (S. cerevisiae)]
Chr01.g06542.m1	3694.POPTR_0003s01050.1	93	93	7.3e-46	97.8	98.9	93	2	0	1	93	1	93	188.7	3694.POPTR_0003s01050.1,AK,[SnRNP core Sm protein Sm-X5-like protein],[small nuclear ribonucleoprotein],[LSM2 homolog, U6 small nuclear RNA associated (S. cerevisiae)]
Chr01.g04946.m1	39947.LOC_Os04g16630.1	807	1222	2.7e-48	27.9	41.8	638	374	21	44	629	268	871	199.9	39947.LOC_Os04g16630.1,CS,[Retrotransposon protein],[Retro-transposon]
Chr01.g03521.m1	3847.GLYMA16G26930.1	340	341	5.9e-154	76.8	87.1	340	77	1	3	340	2	341	549.7	3847.GLYMA16G26930.1,CG,[galactose-1-phosphate uridylyltransferase],[galactose-1-phosphate]
Chr01.g00988.m1	3847.GLYMA13G11980.1	206	19344	6.5e-79	84.7	88.1	177	25	2	1	176	17111	17286	299.7	3847.GLYMA13G11980.1,S,[Inherit from NOG: senescence-associated protein],[senescence-associated protein]
Chr01.g06291.m1	29760.VIT_09s0002g03680.t01	697	704	0	75.3	84.3	705	165	6	1	697	1	704	1066.2	29760.VIT_09s0002g03680.t01,T,[- CK1 includes the casein kinase 1 kinases, expressed],[Casein Kinase]
Chr01.g06240.m1	3847.GLYMA07G01660.1	305	311	2.1e-158	86.5	92.3	311	36	2	1	305	1	311	564.3	3847.GLYMA07G01660.1,SA,[inositol oxygenase],[oxygenase]
Chr01.g03976.m1	39947.LOC_Os07g15080.1	623	1776	8.6e-183	68.7	84.2	438	131	1	19	456	889	1320	646.4	39947.LOC_Os07g15080.1,CL,[Retrotransposon protein]
Chr01.g05596.m1	39947.LOC_Os05g12620.1	1784	1111	9.1e-262	52.3	66.1	888	299	10	814	1698	345	1110	910.2	39947.LOC_Os05g12620.1,CL,[Retrotransposon protein]
Chr01.g02649.m1	3694.POPTR_0002s00240.1	318	366	1.6e-39	36.4	54.9	253	137	3	1	251	120	350	169.5	3694.POPTR_0002s00240.1,SV,[Retrotransposon protein],[Endonuclease/Exonuclease/phosphatase family]
Chr01.g01863.m1	39947.LOC_Os10g29650.1	1805	1682	3.9e-143	41.1	53.8	756	332	11	57	725	168	897	516.2	39947.LOC_Os10g29650.1,CASL,[Retrotransposon protein],[ATP-binding cassette, sub-family E]
Chr01.g01216.m1	3847.GLYMA03G24720.1	784	664	3e-60	47.8	69	255	130	1	471	722	208	462	239.6	3847.GLYMA03G24720.1,CTL,[Retrotransposon protein]
Chr01.g03732.m1	3847.GLYMA15G20420.1	480	500	2.8e-202	75.2	81	501	100	2	1	479	1	499	710.7	3847.GLYMA15G20420.1,SK,[Inherit from KOG: Transmembrane protein 135],[Transmembrane protein 135]
Chr01.g05821.m1	3847.GLYMA16G01560.1	784	782	0	83.7	89.9	786	122	4	1	784	1	782	1331.2	3847.GLYMA16G01560.1,S,[ARID BRIGHT DNA-binding domain-containing protein]
Chr01.g05245.m1	3847.GLYMA08G15840.1	397	386	1.6e-137	63.2	76.2	378	132	3	23	397	4	377	495.4	3847.GLYMA08G15840.1,MG,[Glycoside hydrolase family 28],[polygalacturonase],[Glycoside hydrolase family 28 protein polygalacturonase (pectinase) family protein]
Chr01.g00775.m1	3702.ATCG00900.1	139	155	4.7e-33	87.4	90.8	87	11	0	53	139	69	155	146.7	3702.ATCG00900.1,J,[One of the primary rRNA binding proteins, it binds directly to 16S rRNA where it nucleates assembly of the head domain of the 30S subunit (By similarity)],[One of the primary rRNA binding proteins, it binds directly to 16S rRNA where it nucleates assembly of the head domain of the 30S subunit. Is located at the subunit interface close to the decoding center, probably blocks ex…
Chr01.g05539.m1	3847.GLYMA07G06270.3	190	185	1.1e-93	91.8	96.2	182	15	0	3	184	2	183	348.6	3847.GLYMA07G06270.3,S,[abscisic acid receptor]
Chr01.g06261.m1	3847.GLYMA08G21380.1	506	505	2.8e-248	86.2	93.5	506	69	1	1	506	1	505	863.6	3847.GLYMA08G21380.1,O,[peptidase'],[mitochondrial-processing peptidase subunit],[mitochondrial processing peptidase alpha subunit]
Chr01.g04676.m1	3847.GLYMA15G16420.2	401	389	1.3e-91	46.3	64.9	402	202	5	1	401	1	389	342.8	3847.GLYMA15G16420.2,SK,[mitochondrial transcription termination],[mTERF]
Chr01.g06682.m1	3847.GLYMA17G09450.1	483	485	9.1e-225	79.8	86.2	485	87	5	5	483	6	485	785.4	3847.GLYMA17G09450.1,S,[carboxyl-terminal],[carboxylterminal],[carboxyl-terminal peptidase]
Chr01.g04634.m1	39947.LOC_Os01g45490.1	413	1475	2e-23	29.1	39.8	374	210	8	65	411	70	415	116.3	39947.LOC_Os01g45490.1,CAL,[Retrotransposon protein]
Chr01.g06567.m1	3847.GLYMA17G14100.1	166	176	9.6e-57	68	75.8	178	39	2	4	166	2	176	225.7	3847.GLYMA17G14100.1,K,[Transcription factor],[transcription factor]
Chr01.g03312.m1	39947.LOC_Os11g32200.1	349	610	3.1e-89	50.9	67.1	334	161	3	5	337	275	606	334.7	39947.LOC_Os11g32200.1,CL,[Retrotransposon protein]
Chr01.g06132.m1	3847.GLYMA14G05160.3	105	107	7e-45	87.3	97.1	102	13	0	3	104	1	102	185.7	3847.GLYMA14G05160.3,J,[ribosomal protein],[Ribosomal protein]
Chr01.g01045.m1	3847.GLYMA09G05540.1	585	589	2.4e-272	82	91.1	582	103	2	2	583	8	587	943.7	3847.GLYMA09G05540.1,E,[Cationic amino acid transporter],[amino acid],[cationic amino acid transporter]
Chr01.g05090.m1	3847.GLYMA03G24720.1	1136	664	8.9e-61	33.5	47.1	541	209	11	1	540	67	457	241.9	3847.GLYMA03G24720.1,CTL,[Retrotransposon protein]
Chr01.g02880.m1	3847.GLYMA08G04330.2	270	261	3.9e-23	47.2	58	212	82	11	67	270	72	261	114.8	3847.GLYMA08G04330.2,S,[NA]
Chr01.g01110.m1	39947.LOC_Os10g21350.1	303	1230	6.5e-27	38.8	56.5	170	101	2	35	204	71	237	127.5	39947.LOC_Os10g21350.1,CL,[Retrotransposon protein]
Chr01.g06475.m1	3847.GLYMA05G04530.1	227	228	8.4e-104	85	92.5	227	33	1	1	227	3	228	382.5	3847.GLYMA05G04530.1,S,[Pfam:YbaK]
Chr01.g02829.m1	3847.GLYMA09G31870.1	228	219	6.9e-98	82.9	90.3	216	36	1	14	228	4	219	362.8	3847.GLYMA09G31870.1,I,[cholestenol delta-isomerase activity],[emopamil binding protein (sterol isomerase)]
Chr01.g02671.m1	3847.GLYMA19G22530.1	1074	307	1.5e-150	88.6	92.6	299	34	0	43	341	1	299	540	3847.GLYMA19G22530.1,C,[cytochrome c1-1, heme protein],[Cytochrome c-1],[cytochrome c1]
Chr01.g02838.m1	3847.GLYMA09G31930.1	394	492	3.8e-176	76.5	90.3	392	90	2	4	394	102	492	623.6	3847.GLYMA09G31930.1,O,[aspartic proteinase],[aspartic]
Chr01.g06918.m1	3847.GLYMA05G00360.1	390	392	2.1e-195	85.2	90.1	392	56	1	1	390	1	392	687.6	3847.GLYMA05G00360.1,C,[glycerophosphodiester phosphodiesterase],[glycerophosphoryl diester phosphodiesterase],[Glycerophosphoryl diester]
Chr01.g06205.m1	3847.GLYMA08G20875.1	568	551	1.2e-138	51.6	65.9	554	238	11	37	567	4	550	499.6	3847.GLYMA08G20875.1,S,[NA]
Chr01.g03721.m1	39947.LOC_Os04g54450.1	549	1425	1.4e-96	30.4	43.1	794	304	6	1	549	537	1326	359.8	39947.LOC_Os04g54450.1,CS,[Retrotransposon protein]
Chr01.g07167.m1	3847.GLYMA07G14260.1	91	135	1.4e-38	89	94.5	91	10	0	1	91	1	91	164.5	3847.GLYMA07G14260.1,ZA,[functions as component of the Arp2 3 complex which is involved in regulation of actin polymerization and together with an activating nucleation-promoting factor (NPF) mediates the formation of branched actin networks (By similarity)],[Functions as component of the Arp2 3 complex which is involved in regulation of actin polymerization and together with an activating nuclea…
Chr01.g05725.m1	4513.MLOC_63799.5	623	828	2.1e-48	33.8	48.5	396	229	11	46	416	269	656	199.9	4513.MLOC_63799.5,S,[Plant mobile domain]
Chr01.g07005.m1	3847.GLYMA03G22860.1	522	523	4.1e-263	83	91	524	86	3	1	522	1	523	912.9	3847.GLYMA03G22860.1,IM,[phospholipase C],[Phospholipase]
Chr01.g06211.m1	3847.GLYMA07G01500.2	218	1228	2.5e-65	68.8	79.5	205	61	3	1	204	1024	1226	254.6	3847.GLYMA07G01500.2,S,[NA]
Chr01.g04375.m1	3847.GLYMA09G42190.1	302	1344	2.9e-75	83.6	91	177	29	0	46	222	833	1009	288.1	3847.GLYMA09G42190.1,SO,[Inherit from KOG: TELO2 interacting protein 1],[TELO2 interacting protein 1]
Chr01.g02342.m1	3847.GLYMA06G26810.1	525	664	8.1e-134	77.9	87.7	317	63	4	215	525	349	664	483.4	3847.GLYMA06G26810.1,S,[Reticulon]
Chr01.g05153.m1	39947.LOC_Os06g50190.1	587	1975	7.5e-72	30.5	48.6	584	344	14	1	544	1386	1947	277.7	39947.LOC_Os06g50190.1,SV,[Retrotransposon protein]
Chr01.g03560.m1	3847.GLYMA12G23890.1	744	732	0	88.5	92.4	721	78	3	23	743	15	730	1248	3847.GLYMA12G23890.1,PU,[cyclic nucleotide-gated ion channel],[Potassium voltage-gated channel, subfamily H (Eag-related), member]
Chr01.g01529.m1	3847.GLYMA13G16650.5	356	356	1.7e-159	75.8	88.8	356	86	0	1	356	1	356	568.2	3847.GLYMA13G16650.5,T,[mitogen-activated protein kinase kinase]
Chr01.g04470.m1	4558.Sb10g005075.1	644	476	2.6e-09	31.4	47.4	137	85	3	65	200	79	207	70.1	4558.Sb10g005075.1,S,[Inherit from NOG: Putative gypsy type transposon],[Putative gypsy type transposon]
Chr01.g05876.m1	3847.GLYMA01G00975.1	49	1166	1.2e-12	81.2	85.4	48	9	0	2	49	33	80	77.4	3847.GLYMA01G00975.1,K,[DNA-dependent RNA polymerase catalyzes the transcription of DNA into RNA using the four ribonucleoside triphosphates as substrates (By similarity)],[DNA-directed RNA Polymerase],[dna-directed RNA polymerase]
Chr01.g02946.m1	4081.Solyc00g014980.1.1	803	507	6.5e-50	39.8	53.6	319	156	10	2	316	54	340	205.3	4081.Solyc00g014980.1.1,VM,[reductase],[Nad-dependent epimerase dehydratase]
Chr01.g02355.m1	39947.LOC_Os10g21350.1	202	1230	2.4e-25	37	54.2	192	104	4	19	197	30	217	121.7	39947.LOC_Os10g21350.1,CL,[Retrotransposon protein]
Chr01.g01664.m1	39947.LOC_Os10g21350.1	329	1230	1.2e-29	33.6	48.1	262	142	6	35	280	71	316	136.7	39947.LOC_Os10g21350.1,CL,[Retrotransposon protein]
Chr01.g05985.m1	3847.GLYMA07G04145.1	696	1090	2.2e-134	56.7	77.4	430	177	4	33	462	46	466	485.7	3847.GLYMA07G04145.1,S,[TMV resistance protein N-like]
Chr01.g02600.m1	3847.GLYMA20G33180.1	392	394	2.9e-205	87.1	92.4	394	49	1	1	392	1	394	720.3	3847.GLYMA20G33180.1,US,[Sec12-like protein],[SEC12-like protein]
Chr01.g04269.m1	39947.LOC_Os01g33460.1	463	1515	1.2e-101	47.5	60.2	440	179	3	76	463	979	1418	376.3	39947.LOC_Os01g33460.1,LC,[Retrotransposon protein]
Chr01.g05458.m1	3847.GLYMA07G06790.1	307	311	3.3e-143	86.1	89.4	310	39	2	1	306	1	310	513.8	3847.GLYMA07G06790.1,TZS,[Inherit from euNOG: Involved in regulation of actin and microtubule organization. Part of a WAVE complex that activates the Arp2 3 complex (By similarity)],[Involved in regulation of actin and microtubule organization. Part of a WAVE complex that activates the Arp2 3 complex (By similarity)]
Chr01.g06121.m1	39947.LOC_Os10g40800.1	1018	1031	9.7e-168	34.7	52.9	1036	601	15	26	1008	18	1031	597	39947.LOC_Os10g40800.1,CS,[Retrotransposon protein],[Reverse transcriptase (RNA-dependent DNA polymerase)]
Chr01.g02474.m1	39947.LOC_Os10g03070.1	374	1604	5e-13	25.8	42.2	322	172	11	1	284	1	293	81.6	39947.LOC_Os10g03070.1,CL,[Retrotransposon protein]
Chr01.g02230.m1	3694.POPTR_0001s36990.1	1011	1340	4.3e-99	30.5	47.2	793	364	13	205	991	2	613	369	3694.POPTR_0001s36990.1,SV,[Retrotransposon protein]
Chr01.g04241.m1	39947.LOC_Os10g21350.1	191	1230	9.8e-21	32.6	52.2	184	111	4	1	176	105	283	106.3	39947.LOC_Os10g21350.1,CL,[Retrotransposon protein]
Chr01.g02479.m1	3847.GLYMA02G07920.2	658	701	3.8e-189	58.5	67.2	674	210	15	1	649	72	700	667.5	3847.GLYMA02G07920.2,OS,[YTH domain family]
Chr01.g06957.m1	3847.GLYMA16G09690.1	635	624	6.8e-252	72.9	83.6	623	149	7	21	633	10	622	875.9	3847.GLYMA16G09690.1,J,[asparaginyl-tRNA synthetase],[Asparaginyl-tRNA synthetase]
Chr01.g01708.m1	39947.LOC_Os03g63124.1	553	1969	1.1e-152	52.7	67.3	539	200	2	63	547	1251	1788	546.2	39947.LOC_Os03g63124.1,CL,[Retrotransposon protein],[Transposase]
Chr01.g06396.m1	3847.GLYMA17G15940.1	442	433	1.7e-145	64.4	72.5	447	137	5	1	441	1	431	521.9	3847.GLYMA17G15940.1,SE,[whole genome shotgun sequence],[MORN repeat containing]
Chr01.g03555.m1	3847.GLYMA02G07610.1	295	292	7.9e-163	90.8	94.9	293	26	1	3	295	1	292	578.9	3847.GLYMA02G07610.1,G,[Xyloglucan],[xyloglucan]
Chr01.g02354.m1	3847.GLYMA09G13570.2	1331	1318	0	68.4	76.5	1150	325	14	190	1331	199	1318	1259.6	3847.GLYMA09G13570.2,A,[Fip1 motif],[mRNA processing],[FIP1 like 1 (S. cerevisiae)]
Chr01.g04976.m1	4113.PGSC0003DMT400063363	1628	488	6.6e-142	55.1	68.1	454	161	5	1216	1628	37	488	511.9	4113.PGSC0003DMT400063363,G,[Causes loosening and extension of plant cell walls by disrupting non-covalent bonding between cellulose microfibrils and matrix glucans. No enzymatic activity has been found (By similarity)]
Chr01.g02537.m1	3847.GLYMA20G30000.1	224	345	3.2e-31	49.3	60.3	209	91	6	6	207	16	216	141.4	3847.GLYMA20G30000.1,BKS,[Histone-lysine n-methyltransferase],[Histone-lysine N-methyltransferase]
Chr01.g04258.m1	39947.LOC_Os03g63124.1	1559	1969	8.6e-240	44.2	58.7	1094	502	13	557	1553	706	1788	837	39947.LOC_Os03g63124.1,CL,[Retrotransposon protein],[Transposase]
Chr01.g04384.m1	4081.Solyc03g062860.1.1	830	899	8.8e-50	34.4	52.2	360	222	5	424	781	482	829	204.9	4081.Solyc03g062860.1.1,L,[Tkp5 protein]
Chr01.g03749.m1	15368.BRADI2G17187.1	434	608	2.1e-42	44.4	54.2	225	113	2	10	229	4	221	179.5	15368.BRADI2G17187.1,S,[ZnF_TTF],[to zinc finger, MYM domain containing 1],[Inherit from euNOG: to zinc finger, MYM domain containing 1],[zinc finger]
Chr01.g05054.m1	3847.GLYMA05G15170.1	370	480	4.8e-117	50.1	59	483	100	3	24	369	1	479	427.2	3847.GLYMA05G15170.1,SK,[mitochondrial transcription termination],[mTERF]
Chr01.g06224.m1	3694.POPTR_0025s00240.1	1553	1755	4.8e-158	30.3	47.5	1157	687	16	455	1510	609	1746	565.5	3694.POPTR_0025s00240.1,S,[Reverse transcriptase (RNA-dependent DNA polymerase)]
Chr01.g07041.m1	3847.GLYMA07G12440.1	118	236	1.7e-36	47.1	51.9	208	20	2	1	118	29	236	157.9	3847.GLYMA07G12440.1,SL,[alcohol dehydrogenase],[reductase]
Chr01.g06741.m1	3847.GLYMA17G10050.1	116	115	1.4e-46	75	87.9	116	28	1	1	116	1	115	191.4	3847.GLYMA17G10050.1,S,[Gibberellin regulated protein]
Chr01.g01622.m1	3694.POPTR_0025s00240.1	508	1755	5.1e-109	37.7	58.9	530	297	3	5	505	1004	1529	401	3694.POPTR_0025s00240.1,S,[Reverse transcriptase (RNA-dependent DNA polymerase)]
Chr01.g04735.m1	39947.LOC_Os04g04940.1	579	1323	2.4e-118	34.9	50.6	705	322	6	5	573	537	1240	432.2	39947.LOC_Os04g04940.1,CL,[Retrotransposon protein]
Chr01.g01050.m1	39947.LOC_Os09g08590.1	1057	980	1.3e-95	31.4	50.2	650	428	8	239	880	273	912	357.5	39947.LOC_Os09g08590.1,S,[transposon protein],[Transposon protein]
Chr01.g04028.m1	3847.GLYMA15G16490.1	363	365	6.7e-180	83.9	91.7	360	58	0	1	360	1	360	636	3847.GLYMA15G16490.1,QS,[oxidoreductase, 2OG-Fe(II) oxygenase family protein],[2OGFe(II) oxygenase]
Chr01.g01846.m1	3847.GLYMA13G11980.1	623	19344	1.5e-166	57.1	61.7	658	194	11	1	602	15490	16115	592.4	3847.GLYMA13G11980.1,S,[Inherit from NOG: senescence-associated protein],[senescence-associated protein]
Chr01.g01106.m1	39947.LOC_Os01g06700.1	2060	2070	1.5e-284	36	54.1	1627	914	25	531	2059	473	2069	986.1	39947.LOC_Os01g06700.1,CL,[Retrotransposon protein],[Integrase core domain]
Chr01.g06094.m1	39947.LOC_Os07g26780.1	719	1662	6e-55	35.8	54.3	374	190	8	262	602	286	642	221.9	39947.LOC_Os07g26780.1,CL,[Retrotransposon protein]
Chr01.g02733.m1	3847.GLYMA09G31280.1	382	410	6.2e-168	75.6	82	406	73	5	2	382	6	410	596.3	3847.GLYMA09G31280.1,S,[expressed protein],[Expressed protein]
Chr01.g01012.m1	3847.GLYMA13G11980.1	429	19344	1.2e-95	53.1	59.8	433	149	8	1	408	15712	16115	356.3	3847.GLYMA13G11980.1,S,[Inherit from NOG: senescence-associated protein],[senescence-associated protein]
Chr01.g02639.m1	3847.GLYMA03G40300.1	451	724	4.3e-152	82.2	87.1	342	54	2	1	336	1	341	543.9	3847.GLYMA03G40300.1,JM,[translation initiation factor eIF-2B subunit],[translation INITIATION FACTOR],[nucleotidyl transferase],[Translation initiation factor eIF-2B subunit]
Chr01.g05991.m1	3847.GLYMA07G04040.1	215	253	1.5e-62	73.9	86.3	161	35	2	1	159	1	156	245.4	3847.GLYMA07G04040.1,S,[Domain of unknown function (DUF3594)]
Chr01.g06325.m1	3847.GLYMA03G24720.1	267	664	1.9e-14	26.8	44.7	228	118	4	10	188	216	443	85.9	3847.GLYMA03G24720.1,CTL,[Retrotransposon protein]
Chr01.g02467.m1	3847.GLYMA02G07861.1	975	1082	0	75.9	84.1	1036	176	6	2	975	59	1082	1553.5	3847.GLYMA02G07861.1,SU,[Pentatricopeptide repeat-containing protein]
Chr01.g01765.m1	39947.LOC_Os10g21350.1	544	1230	4.3e-21	32.9	47.7	243	136	7	246	467	47	283	109	39947.LOC_Os10g21350.1,CL,[Retrotransposon protein]
Chr01.g06708.m1	3847.GLYMA17G09720.2	326	336	3.5e-103	63.9	78.4	319	99	7	1	316	1	306	380.9	3847.GLYMA17G09720.2,S,[inactive poly ADP-ribose polymerase],[RCD1-SRO-TAF4 (RST) plant domain]
Chr01.g04136.m1	3694.POPTR_0001s18100.1	667	1028	4.1e-114	35.4	53.7	650	379	5	2	639	377	997	418.3	3694.POPTR_0001s18100.1,S,[Reverse transcriptase (RNA-dependent DNA polymerase)]
Chr01.g05996.m1	39947.LOC_Os03g22100.1	449	1075	1.4e-30	32.7	53.4	309	184	9	143	445	15	305	140.2	39947.LOC_Os03g22100.1,CL,[Retrotransposon protein]
Chr01.g05845.m1	3847.GLYMA16G01400.1	237	234	1.1e-82	69.4	79.6	235	69	2	1	235	1	232	312.4	3847.GLYMA16G01400.1,O,[DNAj (Hsp40) homolog, subfamily B, member],[DNAJ heat shock N-terminal domain-containing protein],[ATP binding to DnaK triggers the release of the substrate protein, thus completing the reaction cycle. Several rounds of ATP-dependent interactions between DnaJ, DnaK and GrpE are required for fully efficient folding. Also involved, together with DnaK and GrpE, in the DNA rep…
Chr01.g02088.m1	3847.GLYMA15G17500.1	834	829	0	72	82.7	839	218	6	1	834	1	827	1185.6	3847.GLYMA15G17500.1,SU,[Pentatricopeptide repeat-containing protein]
Chr01.g02693.m1	3847.GLYMA19G22710.1	729	725	0	86.8	92.1	718	84	7	1	711	3	716	1162.1	3847.GLYMA19G22710.1,S,[NA]
Chr01.g01019.m1	3847.GLYMA13G12170.1	104	199	1.6e-54	99	100	104	1	0	1	104	1	104	217.6	3847.GLYMA13G12170.1,S,[Inherit from NOG: senescence-associated protein],[senescence-associated protein]
Chr01.g03966.m1	3847.GLYMA17G05240.1	207	198	3.4e-59	59.6	70.9	213	65	4	1	207	1	198	234.2	3847.GLYMA17G05240.1,K,[Transcription factor]
Chr01.g05437.m1	3847.GLYMA07G06830.1	264	314	8.9e-97	72.5	79.4	262	63	3	1	262	59	311	359.4	3847.GLYMA07G06830.1,U,[Reticulon-like protein],[Reticulon]
Chr01.g05270.m1	3694.POPTR_0008s00340.1	398	570	1.7e-11	28.8	47.4	156	107	3	1	153	353	507	76.6	3694.POPTR_0008s00340.1,SV,[Retrotransposon protein]
Chr01.g05973.m1	3847.GLYMA07G04145.1	980	1090	2e-274	60.4	74.9	873	325	15	16	879	199	1059	951.4	3847.GLYMA07G04145.1,S,[TMV resistance protein N-like]
Chr01.g03988.m1	39947.LOC_Os09g08750.1	743	1428	1.6e-188	48.8	63.3	772	341	9	2	743	124	871	665.6	39947.LOC_Os09g08750.1,CAL,[Retrotransposon protein]
Chr01.g03437.m1	4081.Solyc00g025650.1.1	733	490	4.1e-35	40.5	56.8	259	132	3	99	357	19	255	156	4081.Solyc00g025650.1.1,CL,[Retrotransposon protein],[Inherit from KOG: Retrotransposon protein]
Chr01.g01390.m1	39947.LOC_Os08g16000.1	1344	2005	1.2e-104	29.4	44	1065	505	23	292	1341	493	1325	387.9	39947.LOC_Os08g16000.1,CL,[Retrotransposon protein]
Chr01.g06213.m2	3847.GLYMA08G20930.1	637	637	0	90	95.1	637	64	0	1	637	1	637	1182.2	3847.GLYMA08G20930.1,E,[oxidoreductase activity, acting on the CH-NH2 group of donors, NAD or NADP as acceptor],[glutamate],[glutamate dehydrogenase]
Chr01.g06630.m1	3847.GLYMA17G13520.1	514	514	1.1e-239	81.7	90.9	514	94	0	1	514	1	514	835.1	3847.GLYMA17G13520.1,SU,[Autophagy protein 16 (ATG16)],[autophagy related 16-like 1 (S. cerevisiae)]
Chr01.g04590.m1	39947.LOC_Os03g61660.1	1358	1335	2.4e-286	42.3	58.9	1370	694	15	13	1334	6	1326	991.5	39947.LOC_Os03g61660.1,S,[Retrotransposon protein]
Chr01.g06963.m1	3847.GLYMA03G22480.2	632	664	0	87.7	93.1	634	74	3	1	632	33	664	1090.1	3847.GLYMA03G22480.2,ZS,[Tubulin, gamma complex associated protein 2],[gamma-tubulin complex component]
Chr01.g03247.m1	3847.GLYMA07G10430.1	419	447	2.6e-159	62.7	74.3	448	137	5	1	419	1	447	567.8	3847.GLYMA07G10430.1,S,[Core-2/I-Branching enzyme]
Chr01.g06315.m1	3847.GLYMA04G02840.1	158	538	9.1e-57	87.4	95.8	119	15	0	11	129	86	204	225.7	3847.GLYMA04G02840.1,DZ,[regulator of chromosome condensation 2],[Regulator of chromosome condensation (RCC1) repeat],[regulator of chromosome condensation]
Chr01.g00907.m1	4558.Sb05g016480.1	99	56	5.1e-21	89.3	92.9	56	6	0	44	99	1	56	106.3	4558.Sb05g016480.1,S,[NA]
Chr01.g04654.m1	39947.LOC_Os06g49350.1	401	2218	2.1e-81	53.9	70.2	295	99	4	91	350	1012	1304	308.9	39947.LOC_Os06g49350.1,CS,[Retrotransposon protein]
Chr01.g03006.m1	3847.GLYMA01G01150.1	379	377	1.1e-145	74.6	83.9	378	87	6	1	374	1	373	522.3	3847.GLYMA01G01150.1,S,[Senescence-associated protein]
Chr01.g02810.m1	3847.GLYMA07G10070.2	222	273	2.7e-38	62.2	70.9	148	45	4	79	222	133	273	164.9	3847.GLYMA07G10070.2,AT,[Inherit from KOG: PRP4 pre-mRNA processing factor 4 homolog B (yeast)],[PRP4 pre-mRNA processing factor 4 homolog B (yeast)]
Chr01.g02393.m1	39947.LOC_Os08g26970.1	1475	1511	9.9e-238	36.8	53.6	1482	843	26	48	1468	63	1511	830.1	39947.LOC_Os08g26970.1,CL,[Retrotransposon protein],[Transposase]
Chr01.g02935.m1	3847.GLYMA07G15270.1	753	901	5.7e-306	71.4	83.8	758	211	5	1	753	1	757	1055.8	3847.GLYMA07G15270.1,T,[Serine Threonine protein kinase],[LRR receptor-like serine threonine-protein kinase],[Testis-specific kinase]
Chr01.g03995.m1	3847.GLYMA03G17315.1	600	447	4e-20	26.1	49.8	283	185	7	239	503	59	335	105.9	3847.GLYMA03G17315.1,S,[Plant transposase (Ptta/En/Spm family)]
Chr01.g01471.m1	39947.LOC_Os04g54450.1	671	1425	8.1e-155	45.3	64.8	645	333	7	36	664	779	1419	553.5	39947.LOC_Os04g54450.1,CS,[Retrotransposon protein]
Chr01.g06390.m1	3847.GLYMA05G05580.1	213	213	3.5e-96	84.5	93	213	33	0	1	213	1	213	357.1	3847.GLYMA05G05580.1,TDZ,[calcineurin],[calcineurin b-like protein],[Calcium-binding protein]
Chr01.g04560.m1	3847.GLYMA09G05200.1	153	161	5.2e-41	83.3	88.9	108	15	1	1	108	1	105	173.3	3847.GLYMA09G05200.1,S,[NA]
Chr01.g04175.m1	3847.GLYMA15G16851.1	67	253	4.9e-20	81.4	86.4	59	11	0	9	67	151	209	102.4	3847.GLYMA15G16851.1,OS,[Haloacid dehalogenase-like hydrolase],[Haloacid dehalogenase-like hydrolase domain-containing protein],[Hydrolase]
Chr01.g02641.m1	3847.GLYMA05G14800.1	150	190	1.2e-34	72.3	84.2	101	28	0	1	101	1	101	152.1	3847.GLYMA05G14800.1,S,[Plastocyanin-like domain]
Chr01.g04086.m1	39947.LOC_Os07g39170.1	1104	1576	1.7e-157	63.1	77.6	434	160	0	2	435	1062	1495	563.1	39947.LOC_Os07g39170.1,CL,[Retrotransposon protein]
Chr01.g03349.m1	3847.GLYMA19G22320.2	890	1054	0	58.7	67.7	1074	240	12	1	890	1	1054	1096.3	3847.GLYMA19G22320.2,S,[Inherit from NOG: Nucleolar protein],[Nucleolar protein]
Chr01.g01953.m1	3847.GLYMA08G24630.1	117	1161	5.6e-35	61.9	69.1	139	30	2	1	116	1	139	152.9	3847.GLYMA08G24630.1,LA,[helicase],[ATP-dependent RNA helicase],[ATPdependent RNA helicase]
Chr01.g06289.m1	3847.GLYMA17G35220.1	784	818	9.8e-277	63.5	73.4	817	234	14	24	784	10	818	958.7	3847.GLYMA17G35220.1,SU,[U3 small nucleolar RNA-associated protein],[cirrhosis, autosomal recessive 1A (cirhin)]
Chr01.g06456.m1	3847.GLYMA05G04713.1	121	164	1.2e-24	77.3	88.6	88	18	1	1	88	1	86	118.6	3847.GLYMA05G04713.1,S,[NA]
Chr01.g03972.m1	29760.VIT_01s0011g02780.t01	150	262	1e-12	70.7	79.3	58	16	1	1	58	206	262	79.3	29760.VIT_01s0011g02780.t01,S,[DUF617 domain containing protein]
Chr01.g01724.m1	39947.LOC_Os01g16160.1	717	1638	5.1e-147	59.5	74.8	444	179	1	274	717	1086	1528	527.7	39947.LOC_Os01g16160.1,LC,[Retrotransposon protein]
Chr01.g01693.m1	39947.LOC_Os05g01650.1	1417	1792	0	50.6	67.5	1328	619	13	2	1322	495	1792	1276.9	39947.LOC_Os05g01650.1,CL,[Retrotransposon protein]
Chr01.g06943.m1	3847.GLYMA17G09020.1	337	649	8.1e-95	59	70.8	305	80	2	44	303	57	361	353.2	3847.GLYMA17G09020.1,OUK,[Signal peptide peptidase, SppA],[protease]
Chr01.g04077.m1	39947.LOC_Os12g11760.1	519	1850	1.9e-10	31.7	50	104	71	0	377	480	219	322	73.6	39947.LOC_Os12g11760.1,CL,[Retrotransposon protein]
Chr01.g01062.m1	3847.GLYMA07G35970.1	769	893	0	81.5	88.7	777	129	2	1	765	1	774	1311.2	3847.GLYMA07G35970.1,S,[zinc ion binding protein]
Chr01.g06123.m1	4113.PGSC0003DMT400026630	456	893	9.2e-110	46.1	59.2	466	186	2	2	402	378	843	403.3	4113.PGSC0003DMT400026630,S,[Retrotransposon protein],[Reverse transcriptase (RNA-dependent DNA polymerase)]
Chr01.g05848.m1	3694.POPTR_0004s20950.1	348	342	3e-20	32.7	47.4	312	168	10	5	306	23	302	105.5	3694.POPTR_0004s20950.1,S,[F-box protein],[F-Box protein]
Chr01.g02435.m1	3847.GLYMA16G26580.2	777	528	1.7e-241	80.1	88.1	538	94	3	7	544	1	525	841.6	3847.GLYMA16G26580.2,LA,[purine NTP-dependent helicase activity],[DEAD-box ATP-dependent RNA helicase],[(RNA) helicase]
Chr01.g05788.m1	3847.GLYMA17G18520.1	301	652	7.9e-150	86.8	93.1	303	37	2	1	301	351	652	535.8	3847.GLYMA17G18520.1,T,[Inactive receptor kinase],[Serine Threonine protein kinase],[inactive receptor kinase]
Chr01.g03837.m1	39947.LOC_Os10g21350.1	293	1230	9.7e-28	39.1	57.4	169	100	2	99	267	71	236	130.2	39947.LOC_Os10g21350.1,CL,[Retrotransposon protein]
Chr01.g05943.m1	3847.GLYMA16G24800.1	362	370	6e-128	62.7	79.6	367	122	5	6	361	7	369	463.4	3847.GLYMA16G24800.1,S,[carboxyl methyltransferase]
Chr01.g06277.m1	3847.GLYMA08G21540.1	1482	1482	0	84.7	91.4	1486	214	5	3	1482	4	1482	2490.3	3847.GLYMA08G21540.1,VQ,[(ABC) transporter],[Pleiotropic drug resistance],[pleiotropic drug resistance]
Chr01.g04205.m1	3847.GLYMA15G23420.1	864	862	0	80.8	88.7	821	154	3	1	820	1	818	1260.4	3847.GLYMA15G23420.1,SD,[Rna-binding protein],[mei2-like],[Mei2-like]
Chr01.g02406.m1	3847.GLYMA04G20353.1	752	728	1.3e-217	59.3	70.7	752	277	11	4	752	3	728	762.3	3847.GLYMA04G20353.1,S,[NA]
Chr01.g06539.m1	3847.GLYMA17G14250.1	240	238	4.4e-87	72.3	81.9	238	63	2	5	240	2	238	327	3847.GLYMA17G14250.1,S,[NA]
Chr01.g05833.m1	39947.LOC_Os05g12620.1	1784	1111	2.6e-264	52.8	65.8	880	293	8	821	1699	353	1111	918.7	39947.LOC_Os05g12620.1,CL,[Retrotransposon protein]
Chr01.g04494.m1	3847.GLYMA10G05930.1	136	349	1.3e-38	76.5	84.3	115	22	2	3	115	170	281	165.2	3847.GLYMA10G05930.1,OS,[zinc finger],[RING finger],[zinc finger, C3HC4 type, domain containing protein, expressed]
Chr01.g05139.m1	3847.GLYMA09G03780.1	291	313	1.3e-104	66.1	76.8	310	80	3	6	291	5	313	385.6	3847.GLYMA09G03780.1,S,[NA],[desiccation-related protein PCC13-62-like],[desiccation-related protein]
Chr01.g07056.m1	3847.GLYMA03G24050.1	341	342	1.7e-156	78.4	90.1	342	73	1	1	341	1	342	558.1	3847.GLYMA03G24050.1,SL,[NADP-dependent alkenal double bond reductase],[alcohol dehydrogenase],[reductase]
Chr01.g01085.m1	39947.LOC_Os07g42234.1	169	1444	3.9e-13	42.2	60	90	51	1	1	90	1002	1090	80.9	39947.LOC_Os07g42234.1,SV,[Reverse transcriptase (RNA-dependent DNA polymerase)],[Retrotransposon protein]
Chr01.g04599.m1	39947.LOC_Os01g66090.1	1449	2001	6.9e-151	32.2	48.5	1117	655	16	315	1411	391	1425	541.6	39947.LOC_Os01g66090.1,CL,[Retrotransposon protein]
Chr01.g02561.m1	3847.GLYMA20G17813.1	171	1112	2.4e-10	26.5	47.7	155	90	4	7	161	785	915	71.6	3847.GLYMA20G17813.1,L,[that it carries out the mismatch recognition step. This protein has a weak ATPase activity (By similarity)],[Component of the post-replicative DNA mismatch repair system (MMR). Heterodimerizes with msh-2 to form MutS beta, which binds to DNA mismatches thereby initiating DNA repair. Msh-3 provides substrate-binding and substrate-specificity to the complex. When bound, the …
Chr01.g05235.m1	3847.GLYMA17G28555.1	1591	1345	0	54.6	71.6	1415	558	10	185	1591	5	1343	1562.4	3847.GLYMA17G28555.1,DS,[helicase-like protein],[Inherit from euNOG: helicase-like protein]
Chr01.g04225.m1	39947.LOC_Os09g08020.1	1793	1640	4e-257	49	65.7	942	446	6	4	912	650	1590	894.8	39947.LOC_Os09g08020.1,CL,[Retrotransposon protein]
Chr01.g03167.m1	4081.Solyc06g060030.1.1	457	657	9.8e-27	33.5	51.9	239	125	3	2	224	3	223	127.5	4081.Solyc06g060030.1.1,CJL,[Retrotransposon protein]
Chr01.g06366.m1	3847.GLYMA16G12160.1	253	246	9.7e-101	75.1	82.5	257	48	6	1	253	1	245	372.5	3847.GLYMA16G12160.1,TS,[RPM1-interacting protein]
Chr01.g06342.m1	3847.GLYMA16G15380.1	229	262	1.7e-32	44.2	53.6	265	102	7	4	229	5	262	145.6	3847.GLYMA16G15380.1,OS,[RING]
Chr01.g02120.m1	3847.GLYMA02G47800.1	273	675	6.9e-60	85.5	92.8	138	19	1	1	137	96	233	236.9	3847.GLYMA02G47800.1,Z,[Fimbrin-like protein],[lymphocyte cytosolic protein 1 (L-plastin)],[Microtubule associated monoxygenase, calponin and LIM domain containing]
Chr01.g00882.m1	3847.GLYMA13G12010.1	550	244	1.4e-43	75.4	77.5	138	23	2	424	550	107	244	183.7	3847.GLYMA13G12010.1,S,[NA],[RRNA intron-encoded homing endonuclease]
Chr01.g01741.m1	39947.LOC_Os01g16160.1	206	1638	1.1e-06	26.1	40.4	218	147	3	2	206	942	1158	59.7	39947.LOC_Os01g16160.1,LC,[Retrotransposon protein]
Chr01.g05473.m1	3847.GLYMA16G03260.1	554	553	1.3e-267	85.6	90.7	557	70	5	1	551	1	553	927.9	3847.GLYMA16G03260.1,S,[BTB POZ domain-containing protein]
Chr01.g03106.m1	3847.GLYMA07G09420.1	677	671	2.4e-207	90.2	93.9	407	40	0	271	677	265	671	728	3847.GLYMA07G09420.1,T,[receptor-like protein kinase],[Serine Threonine protein kinase],[proline-rich receptor-like protein kinase]
Chr01.g01856.m1	3847.GLYMA20G27330.1	155	242	2.9e-23	40.9	53.4	176	60	1	1	132	1	176	114.4	3847.GLYMA20G27330.1,K,[transcription factor],[agamous-like MADS-box protein AGL62-like],[Transcription factor]
Chr01.g07064.m1	3847.GLYMA03G24260.1	291	303	2.4e-119	74.2	82.2	298	65	2	4	289	5	302	434.5	3847.GLYMA03G24260.1,JS,[Catalyzes the formation of N(7)-methylguanine at position 46 (m7G46) in tRNA (By similarity)],[tRNA (guanine-N(7)-)-methyltransferase-like]
Chr01.g02864.m1	3847.GLYMA09G32130.2	370	397	1.4e-95	68.4	73.2	373	91	6	1	370	49	397	355.9	3847.GLYMA09G32130.2,K,[Alcohol dehydrogenase transcription factor Myb/SANT-like],[Transcription factor]
Chr01.g05530.m1	3847.GLYMA15G42390.1	608	413	1.6e-32	42.4	56.5	191	68	1	1	191	6	154	147.1	3847.GLYMA15G42390.1,S,[Retrotransposon gag protein ],[NA]
Chr01.g06583.m1	3847.GLYMA05G03380.1	221	218	5.5e-108	88.7	91	221	22	1	1	221	1	218	396.4	3847.GLYMA05G03380.1,F,[deoxycytidylate deaminase],[Deoxycytidylate deaminase],[dCMP deaminase activity],[(dCMP) deaminase]
Chr01.g04309.m1	39947.LOC_Os05g01650.1	1425	1792	0	47.5	64	1412	655	13	33	1385	396	1780	1256.1	39947.LOC_Os05g01650.1,CL,[Retrotransposon protein]
Chr01.g03763.m1	3847.GLYMA15G20350.2	256	333	8.4e-60	45.9	64.6	229	119	4	26	252	83	308	236.5	3847.GLYMA15G20350.2,SO,[RING finger) protein],[Ring finger protein],[IBR]
Chr01.g03597.m1	39947.13113.m00186	1527	1767	0	47.2	61.6	1433	674	16	89	1487	347	1730	1242.6	39947.13113.m00186,CAL,[Retrotransposon protein]
Chr01.g04465.m1	3694.POPTR_0025s00240.1	2048	1755	4.5e-180	31.9	49.7	1155	719	8	907	2005	604	1746	639	3694.POPTR_0025s00240.1,S,[Reverse transcriptase (RNA-dependent DNA polymerase)]
Chr01.g02333.m1	3847.GLYMA11G03020.1	520	736	6.1e-57	43.9	59.1	303	158	5	3	301	6	300	228	3847.GLYMA11G03020.1,S,[Inherit from euNOG: CACTA, En Spm sub-class],[CACTA, En Spm sub-class]
Chr01.g06978.m1	3847.GLYMA03G22740.1	1015	767	2.9e-119	94.2	98.2	224	13	0	792	1015	544	767	436	3847.GLYMA03G22740.1,U,[transport protein],[transport) protein]
Chr01.g07197.m1	3847.GLYMA07G14560.1	226	266	3.2e-47	61.5	67	179	48	3	42	201	73	249	194.5	3847.GLYMA07G14560.1,K,[Transcription factor],[transcription factor]
Chr01.g07182.m1	3847.GLYMA07G14510.1	333	473	1.4e-118	71.1	84.4	301	85	2	1	300	1	300	432.2	3847.GLYMA07G14510.1,CGS,[UDP-Glycosyltransferase],[Transferase]
Chr01.g01029.m1	39947.LOC_Os11g44770.1	1801	1980	1.1e-241	32	49.6	1733	967	27	184	1801	321	1956	843.6	39947.LOC_Os11g44770.1,CL,[Retrotransposon protein]
Chr01.g02653.m1	39946.BGIOSGA012296-PA	119	160	1e-12	46.9	60.4	96	34	1	35	113	54	149	79	39946.BGIOSGA012296-PA,O,[heat shock protein],[response to heat],[kDa class I heat shock],[heat shock]
Chr01.g05527.m1	39947.LOC_Os11g44830.1	1590	1682	0	41.7	60.9	1615	883	17	4	1587	95	1682	1267.3	39947.LOC_Os11g44830.1,DS,[helicase-like protein],[Helicase],[Inherit from euNOG: helicase-like protein]
Chr01.g05283.m1	39947.LOC_Os05g01650.1	1629	1792	0	48	64.5	1464	694	15	83	1525	363	1780	1319.7	39947.LOC_Os05g01650.1,CL,[Retrotransposon protein]
Chr01.g03713.m1	39947.LOC_Os03g63124.1	992	1969	2.2e-209	44.5	58.1	941	445	8	124	992	739	1674	735.3	39947.LOC_Os03g63124.1,CL,[Retrotransposon protein],[Transposase]
Chr01.g02464.m1	3847.GLYMA08G10211.1	205	215	5.6e-14	35	50.4	123	66	1	82	204	17	125	84	3847.GLYMA08G10211.1,SV,[Retrotransposon protein]
Chr01.g02791.m1	3847.GLYMA07G33701.1	211	504	5.2e-31	36.2	53.6	207	129	2	1	207	1	204	140.6	3847.GLYMA07G33701.1,L,[Domain of unknown function DUF223],[replication protein],[DNA replication]
Chr01.g01152.m1	39947.LOC_Os03g63124.1	1383	1969	6.6e-260	46.9	61.9	1025	513	6	1	996	764	1786	903.7	39947.LOC_Os03g63124.1,CL,[Retrotransposon protein],[Transposase]
Chr01.g01990.m1	39947.LOC_Os06g39540.1	1359	1450	1.5e-208	35.6	49.6	1445	694	27	24	1348	5	1332	733	39947.LOC_Os06g39540.1,CS,[Retrotransposon protein],[NA],[Reverse transcriptase (RNA-dependent DNA polymerase)]
Chr01.g02169.m1	3847.GLYMA15G16970.1	481	468	6.4e-202	74.8	83.5	480	106	4	2	481	4	468	709.5	3847.GLYMA15G16970.1,S,[NA]
Chr01.g00827.m1	3847.GLYMA13G12010.1	561	244	6.3e-44	75.2	76.6	137	23	1	319	444	107	243	184.9	3847.GLYMA13G12010.1,S,[NA],[RRNA intron-encoded homing endonuclease]
Chr01.g03981.m1	39947.LOC_Os09g21640.1	1467	1600	0	47.3	64.2	1451	693	15	32	1439	166	1588	1307	39947.LOC_Os09g21640.1,CAL,[Retrotransposon protein]
Chr01.g06065.m1	3847.GLYMA08G20250.1	868	868	0	81.7	91.4	868	159	0	1	868	1	868	1453	3847.GLYMA08G20250.1,S,[Plant lipoxygenase may be involved in a number of diverse aspects of plant physiology including growth and development, pest resistance, and senescence or responses to wounding (By similarity)]
Chr01.g05568.m1	4513.MLOC_63799.5	597	828	3.8e-47	32.3	45.9	353	221	4	39	374	285	636	195.7	4513.MLOC_63799.5,S,[Plant mobile domain]
Chr01.g02361.m1	3847.GLYMA03G24720.1	925	664	4.4e-42	27	41.1	608	286	11	109	708	7	464	179.5	3847.GLYMA03G24720.1,CTL,[Retrotransposon protein]
Chr01.g06421.m1	39947.LOC_Os06g38240.1	1125	1038	1.3e-72	28.4	46.9	793	429	21	271	1045	357	1028	281.2	39947.LOC_Os06g38240.1,CL,[Retrotransposon protein]
Chr01.g05105.m1	3847.GLYMA09G03980.1	754	725	5.9e-279	70.7	78.4	750	178	10	5	751	13	723	966.1	3847.GLYMA09G03980.1,T,[Serine Threonine protein kinase],[protein kinase kinase kinase]
Chr01.g04328.m1	3847.GLYMA03G24720.1	627	664	2.2e-53	47.1	63.5	255	125	3	334	588	213	457	216.5	3847.GLYMA03G24720.1,CTL,[Retrotransposon protein]
Chr01.g01492.m1	29760.VIT_08s0040g01140.t01	476	453	6.4e-154	60.7	76.4	428	165	3	44	469	21	447	550.1	29760.VIT_08s0040g01140.t01,OE,[serine carboxypeptidase-like 45-like],[Carboxypeptidase],[carboxy-peptidase]
Chr01.g06114.m1	3847.GLYMA07G00330.1	762	762	0	79.5	88.6	762	156	0	1	762	1	762	1337.4	3847.GLYMA07G00330.1,I,[Squalene--hopene cyclase],[beta-Amyrin],[synthase]
Chr01.g03342.m1	3847.GLYMA19G22530.1	890	307	2.9e-139	91.8	94.8	268	22	0	2	269	25	292	502.3	3847.GLYMA19G22530.1,C,[cytochrome c1-1, heme protein],[Cytochrome c-1],[cytochrome c1]
Chr01.g04393.m1	39947.LOC_Os12g20110.1	1041	1702	0	56	73.3	1002	424	6	48	1039	697	1691	1165.6	39947.LOC_Os12g20110.1,CAL,[Retrotransposon protein]
Chr01.g06638.m1	3847.GLYMA16G32000.1	218	517	5.1e-82	65.9	86.1	208	71	0	10	217	306	513	310.1	3847.GLYMA16G32000.1,Q,[Cytochrome p450],[cytochrome P450]
Chr01.g06062.m1	3847.GLYMA08G20250.1	848	868	0	66.9	81.2	863	259	5	4	848	15	868	1186.8	3847.GLYMA08G20250.1,S,[Plant lipoxygenase may be involved in a number of diverse aspects of plant physiology including growth and development, pest resistance, and senescence or responses to wounding (By similarity)]
Chr01.g01132.m1	39947.LOC_Os05g45630.1	1568	1524	0	48	64.1	1445	693	12	32	1439	90	1512	1312.4	39947.LOC_Os05g45630.1,CAL,[Retrotransposon protein]
Chr01.g06895.m1	3694.POPTR_0015s03460.1	408	406	4.8e-49	38.1	50.8	388	231	4	1	384	1	383	201.4	3694.POPTR_0015s03460.1,S,[NA]
Chr01.g06752.m1	3847.GLYMA05G01760.2	59	381	2.5e-07	86.2	96.6	29	4	0	9	37	353	381	60.1	3847.GLYMA05G01760.2,K,[E2F transcription factor],[E2F transcription factor-like E2FE-like]
Chr01.g05588.m1	3711.Bra017917.1-P	3149	1504	0	41.3	59.8	1469	773	18	62	1500	95	1504	1114	3711.Bra017917.1-P,CAPL,[Retrotransposon protein],[Inherit from strNOG: Retrotransposon protein]
Chr01.g05224.m1	4533.OB11G23960.1	244	2419	3e-30	37.9	60.4	227	135	3	2	228	867	1087	138.3	4533.OB11G23960.1,CST,[Retrotransposon protein],[resistance protein]
Chr01.g02290.m1	39947.LOC_Os04g58450.1	310	1728	1e-14	29.2	47.2	178	126	0	100	277	407	584	87	39947.LOC_Os04g58450.1,CL,[Retrotransposon protein],[Inherit from KOG: Retrotransposon protein]
Chr01.g01715.m1	3847.GLYMA09G08170.1	359	358	4.5e-152	74.5	86.7	361	84	4	1	359	1	355	543.5	3847.GLYMA09G08170.1,GQ,[SMP-30 gluconolaconase LRE domain protein],[adipocyte plasma membrane-associated],[strictosidine synthase]
Chr01.g01431.m1	39947.LOC_Os01g23330.1	2053	1030	2.6e-244	49.1	62.4	943	351	13	649	1567	190	1027	852.4	39947.LOC_Os01g23330.1,CL,[Retrotransposon protein]
Chr01.g03459.m1	3847.GLYMA17G18260.1	1005	987	0	83.4	89.6	1013	134	12	1	1005	1	987	1489.9	3847.GLYMA17G18260.1,S,[Plant phosphoribosyltransferase C-terminal]
Chr01.g05583.m1	39947.LOC_Os01g23330.1	1406	1030	2.3e-183	55.5	70.3	595	204	7	825	1401	309	860	649.4	39947.LOC_Os01g23330.1,CL,[Retrotransposon protein]
Chr01.g05501.m1	3847.GLYMA07G06560.2	458	471	1.4e-198	80.1	89.2	443	84	4	16	458	33	471	698.4	3847.GLYMA07G06560.2,L,[A G-specific adenine],[a g-specific adenine glycosylase],[a g-specific adenine]
Chr01.g02610.m1	39947.LOC_Os06g25280.1	271	711	2.4e-36	39.2	56.2	217	113	4	53	267	6	205	158.7	39947.LOC_Os06g25280.1,CL,[Retrotransposon protein],[retrotransposon]
Chr01.g04277.m1	3847.GLYMA11G03020.1	592	736	4e-73	30.4	48.5	649	345	14	33	589	100	733	282	3847.GLYMA11G03020.1,S,[Inherit from euNOG: CACTA, En Spm sub-class],[CACTA, En Spm sub-class]
Chr01.g04928.m1	3702.AT3G16830.1	673	1131	1.8e-133	32	41.6	1095	314	12	5	673	3	1092	482.6	3702.AT3G16830.1,K,[CTLH]
Chr01.g03035.m1	3847.GLYMA01G41640.1	117	388	1.5e-27	52.1	59.3	140	21	2	2	97	221	358	128.3	3847.GLYMA01G41640.1,S,[Plant pleckstrin homology-like region]
Chr01.g01073.m1	3847.GLYMA15G17010.1	204	135	3.3e-59	89.5	94	133	14	0	1	133	1	133	234.2	3847.GLYMA15G17010.1,J,[60S ribosomal protein L27],[(ribosomal) protein]
Chr01.g05584.m1	3694.POPTR_0018s07320.1	623	280	6.4e-21	36.2	46	224	75	7	329	542	40	205	108.6	3694.POPTR_0018s07320.1,S,[NA]
Chr01.g04942.m1	39947.LOC_Os08g17750.1	1512	1387	0	63.6	76.7	1331	418	11	195	1510	108	1387	1681	39947.LOC_Os08g17750.1,CL,[Retrotransposon protein],[ZnF_C2HC]
Chr01.g04789.m1	39947.LOC_Os10g02544.1	921	1580	1.3e-272	49.8	65.8	944	389	5	1	906	546	1442	945.3	39947.LOC_Os10g02544.1,CL,[Retrotransposon protein]
Chr01.g06192.m1	3847.GLYMA07G01430.1	272	272	2.6e-136	83.5	93	272	45	0	1	272	1	272	490.7	3847.GLYMA07G01430.1,ST,[phosphatase],[Phosphatase],[PHOsphatase]
Chr01.g03572.m1	3847.GLYMA06G29960.2	426	526	2.2e-145	67.2	75.8	433	117	8	2	426	60	475	521.5	3847.GLYMA06G29960.2,KS,[Histone-lysine n-methyltransferase],[nuclear receptor binding SET domain protein 1],[Histone-lysine N-methyltransferase]
Chr01.g02668.m1	3847.GLYMA05G15210.1	425	423	7.6e-199	82.4	90.8	425	73	2	1	425	1	423	699.1	3847.GLYMA05G15210.1,OT,[COP9 signalosome complex subunit],[COP9 (constitutive photomorphogenic) homolog, subunit 3 (Arabidopsis],[Cop9 signalosome complex subunit]
Chr01.g00993.m1	4558.Sb05g016480.1	99	56	5.1e-21	89.3	92.9	56	6	0	44	99	1	56	106.3	4558.Sb05g016480.1,S,[NA]
Chr01.g07121.m1	3847.GLYMA07G13170.2	532	546	1.2e-188	62.2	76.6	534	190	3	2	523	1	534	665.6	3847.GLYMA07G13170.2,SU,[Pentatricopeptide repeat-containing protein]
Chr01.g06667.m1	3847.GLYMA13G37290.2	1724	1743	0	78.7	87.9	1756	324	10	1	1720	1	1742	2762.6	3847.GLYMA13G37290.2,MS,[synthase],[callose synthase]
Chr01.g06532.m1	3847.GLYMA17G14410.1	239	230	6.8e-72	73.7	82.2	236	56	2	4	239	1	230	276.6	3847.GLYMA17G14410.1,J,[Peptide chain release factor 2 directs the termination of translation in response to the peptide chain termination codons UGA and UAA (By similarity)],[Immature colon carcinoma transcript 1],[peptidyl-tRNA hydrolase ICT1]
Chr01.g01131.m1	3847.GLYMA09G21100.1	505	1004	2e-134	85.5	93.8	256	37	0	207	462	301	556	485.3	3847.GLYMA09G21100.1,GO,[cellulose],[Cellulose]
Chr01.g04523.m1	39947.LOC_Os03g35560.1	600	1248	5.5e-171	69.7	79.6	432	88	1	1	389	770	1201	607.1	39947.LOC_Os03g35560.1,CL,[Retrotransposon protein]
Chr01.g05279.m1	39947.LOC_Os10g09950.1	506	518	6.3e-51	47.2	71.2	212	111	1	80	290	295	506	208	39947.LOC_Os10g09950.1,CL,[Retrotransposon protein]
Chr01.g04212.m1	39947.LOC_Os04g18750.1	1007	1963	6.8e-198	37.2	52.2	1100	530	13	34	993	667	1745	697.2	39947.LOC_Os04g18750.1,CL,[Retrotransposon protein]
Chr01.g03361.m1	3847.GLYMA16G06230.1	1057	410	1.2e-136	61.8	78.2	377	142	2	680	1056	35	409	493.8	3847.GLYMA16G06230.1,SI,[Alpha beta hydrolase],[lipase, family member],[Triacylglycerol lipase]
Chr01.g01083.m1	3847.GLYMA15G17060.2	406	406	2.7e-222	96.1	98.3	406	16	0	1	406	1	406	776.9	3847.GLYMA15G17060.2,LA,[purine NTP-dependent helicase activity],[(RNA) helicase],[RNA helicase]
Chr01.g06465.m1	3847.GLYMA17G15040.1	117	107	5.1e-20	53.8	70.9	117	44	3	1	117	1	107	103.2	3847.GLYMA17G15040.1,S,[NA]
Chr01.g03802.m1	39947.LOC_Os05g42448.1	451	1310	3.2e-115	46.4	60.2	502	198	7	8	443	791	1287	421.4	39947.LOC_Os05g42448.1,CL,[Retrotransposon protein]
Chr01.g01191.m1	3702.AT5G48050.1	225	369	2e-20	35.3	56	150	96	1	75	224	53	201	105.5	3702.AT5G48050.1,CL,[Retrotransposon protein],[Inherit from KOG: Retrotransposon protein]
Chr01.g03274.m1	3847.GLYMA07G10541.1	650	637	1.3e-194	59.3	73.3	622	226	17	32	650	35	632	685.6	3847.GLYMA07G10541.1,T,[receptor-like protein kinase],[Serine Threonine protein kinase]
Chr01.g05897.m1	3847.GLYMA07G04570.1	264	281	5.4e-102	76.7	83.8	266	57	3	1	264	19	281	376.7	3847.GLYMA07G04570.1,S,[NA]
Chr01.g02285.m1	39947.LOC_Os04g16630.1	870	1222	5.8e-52	28.3	42.6	650	385	19	78	692	268	871	212.2	39947.LOC_Os04g16630.1,CS,[Retrotransposon protein],[Retro-transposon]
Chr01.g05740.m1	3847.GLYMA10G42870.1	227	412	5e-48	66	78	150	49	2	1	149	253	401	197.2	3847.GLYMA10G42870.1,CH,[oxidoreductase activity, acting on paired donors, with incorporation or reduction of molecular oxygen, NAD(P)H as one donor, and incorporation of one atom of oxygen],[FAD binding domain containing protein, expressed],[Catalyzes the hydroxylation of L-kynurenine (L-Kyn) to form 3-hydroxy-L-kynurenine (L-3OHKyn). Required for synthesis of quinolinic acid]
Chr01.g03428.m1	3847.GLYMA01G07060.1	484	509	5.4e-225	79.5	87.1	487	96	3	1	484	24	509	786.2	3847.GLYMA01G07060.1,GMWS,[exostosin family domain containing protein, expressed],[exostosin family],[Exostosin]
Chr01.g05204.m1	3711.Bra011261.1-P	289	382	9.3e-07	30.4	44.2	138	82	2	142	279	240	363	60.5	3711.Bra011261.1-P,S,[NA]
Chr01.g02806.m1	39947.LOC_Os11g44770.1	1875	1980	3.3e-270	33.6	52.6	1752	997	27	200	1875	319	1980	938.3	39947.LOC_Os11g44770.1,CL,[Retrotransposon protein]
Chr01.g05628.m1	3847.GLYMA07G05870.1	1006	1006	0	77.4	87.7	1010	220	6	1	1006	1	1006	1470.3	3847.GLYMA07G05870.1,S,[Ubox],[Kinesin-associated protein (KAP)]
Chr01.g01831.m1	3847.GLYMA13G11980.1	313	19344	2.6e-132	91.7	94.4	252	21	0	62	313	19093	19344	477.6	3847.GLYMA13G11980.1,S,[Inherit from NOG: senescence-associated protein],[senescence-associated protein]
Chr01.g01295.m1	39947.LOC_Os02g25170.1	939	2139	2.3e-54	63.1	77.4	168	60	1	3	170	1275	1440	220.3	39947.LOC_Os02g25170.1,LC,[Retrotransposon protein]
Chr01.g06881.m1	39947.LOC_Os09g08020.1	1831	1640	4.5e-256	48.2	65.9	959	471	9	4	954	650	1590	891.3	39947.LOC_Os09g08020.1,CL,[Retrotransposon protein]
Chr01.g04439.m1	39947.LOC_Os10g21350.1	503	1230	2.2e-19	28.2	39.7	252	117	4	263	455	71	317	103.2	39947.LOC_Os10g21350.1,CL,[Retrotransposon protein]
Chr01.g05967.m1	3847.GLYMA07G04145.1	2148	1090	0	62.6	78.1	1054	365	11	35	1077	26	1061	1245.3	3847.GLYMA07G04145.1,S,[TMV resistance protein N-like]
Chr01.g02944.m1	3847.GLYMA12G33051.1	937	1041	0	83.9	89.6	948	131	6	9	936	84	1029	1533.5	3847.GLYMA12G33051.1,A,[pre-mRNA-processing factor],[PRP6 pre-mRNA processing factor 6 homolog (S. cerevisiae)]
Chr01.g05920.m1	3847.GLYMA07G04460.1	480	463	6e-184	78	86.4	469	93	4	1	467	1	461	649.8	3847.GLYMA07G04460.1,T,[receptor-like protein kinase],[Serine Threonine protein kinase]
Chr01.g04035.m1	39947.LOC_Os12g11760.1	484	1850	1.8e-10	24.5	43.4	159	120	0	199	357	219	377	73.6	39947.LOC_Os12g11760.1,CL,[Retrotransposon protein]
Chr01.g01128.m1	59689.scaffold_501552.1	225	420	1.9e-15	32.9	53.5	170	108	3	27	193	204	370	89	59689.scaffold_501552.1,ST,[Fasciclin-like arabinogalactan protein],[fasciclin-like arabinogalactan protein],[Fasciclin domain]
Chr01.g00959.m1	3847.GLYMA13G12010.1	712	244	4.7e-44	75.4	76.8	138	23	1	586	712	107	244	185.7	3847.GLYMA13G12010.1,S,[NA],[RRNA intron-encoded homing endonuclease]
Chr01.g03478.m1	3847.GLYMA19G30200.2	193	239	1.3e-52	61.1	74.2	198	64	5	1	190	1	193	212.2	3847.GLYMA19G30200.2,S,[lob domain-containing protein]
Chr01.g03090.m1	3847.GLYMA07G09240.1	162	162	1.1e-81	91.4	96.9	162	14	0	1	162	1	162	308.5	3847.GLYMA07G09240.1,O,[Reduces hydrogen peroxide and alkyl hydroperoxides with reducing equivalents provided through the thioredoxin or glutaredoxin system. May be involved in intracellular redox signaling],[peroxiredoxin]
Chr01.g02925.m1	39947.LOC_Os07g05280.1	606	1303	1e-100	39.5	57.2	645	332	9	12	606	8	644	373.6	39947.LOC_Os07g05280.1,S,[Retrotransposon protein]
Chr01.g01337.m1	3847.GLYMA17G09140.2	155	212	4.2e-22	46	64.5	124	67	0	2	125	37	160	110.5	3847.GLYMA17G09140.2,L,[Inherit from KOG: replication protein],[replication protein],[DNA replication]
Chr01.g00937.m1	3847.GLYMA13G11980.1	251	19344	1.1e-80	68.5	71.7	286	51	5	1	247	3981	4266	305.8	3847.GLYMA13G11980.1,S,[Inherit from NOG: senescence-associated protein],[senescence-associated protein]
Chr01.g01203.m1	3847.GLYMA15G17600.1	99	300	1.8e-18	31.6	36.8	247	20	2	1	98	53	299	97.8	3847.GLYMA15G17600.1,S,[NA]
Chr01.g05084.m1	3847.GLYMA09G04100.1	312	309	9.7e-127	72.5	86.3	313	81	3	1	312	1	309	459.1	3847.GLYMA09G04100.1,S,[Nicotianamine synthase protein]
Chr01.g03953.m1	39947.LOC_Os08g10190.1	699	1224	5.4e-109	40.1	55.6	613	300	12	147	699	183	788	401.4	39947.LOC_Os08g10190.1,L,[Retrotransposon protein],[Transposase],[Reverse transcriptase (RNA-dependent DNA polymerase)]
Chr01.g03933.m1	3847.GLYMA15G20000.1	611	543	1.7e-252	78.1	87.1	572	94	4	36	607	1	541	877.9	3847.GLYMA15G20000.1,AL,[ATP-dependent RNA helicase],[ATPdependent RNA helicase],[atp-dependent rna helicase]
Chr01.g06382.m1	3847.GLYMA17G15740.1	411	412	1.6e-222	92	95.9	412	32	1	1	411	1	412	777.7	3847.GLYMA17G15740.1,E,[oxidoreductase activity, acting on the CH-NH2 group of donors, NAD or NADP as acceptor],[glutamate dehydrogenase]
Chr01.g05700.m1	3847.GLYMA03G42180.1	108	164	5.5e-21	73.5	86.8	68	18	0	1	68	1	68	106.3	3847.GLYMA03G42180.1,J,[Ribosomal protein],[60S acidic ribosomal protein]
Chr01.g05427.m1	3847.GLYMA07G06950.1	564	358	1e-158	89	94.2	326	34	1	22	345	20	345	566.2	3847.GLYMA07G06950.1,H,[3-methyl-2-oxobutanoate],[Catalyzes the reversible reaction in which hydroxymethyl group from 5,10-methylenetetrahydrofolate is tranferred onto alpha-ketoisovalerate to form ketopantoate (By similarity)],[3-methyl-2-oxobutanoate hydroxymethyltransferase]
Chr01.g01935.m1	3847.GLYMA06G17860.1	625	623	0	85.8	93.2	614	86	1	12	625	11	623	1142.9	3847.GLYMA06G17860.1,SG,[Hydrolyzes cAMP to 5'-AMP. Plays an important regulatory role in modulating the intracellular concentration of cAMP, thereby influencing cAMP-dependent processes (By similarity)],[Purple acid phosphatase],[inactive purple acid phosphatase]
Chr01.g02713.m1	3711.Bra008452.1-P	1369	1230	1.4e-225	38	54.4	1263	626	20	217	1358	3	1229	789.6	3711.Bra008452.1-P,S,[Reverse transcriptase (RNA-dependent DNA polymerase)],[Retrotransposon protein]
Chr01.g05169.m1	3847.GLYMA19G13846.1	268	824	3.7e-58	48.1	69.5	243	125	1	1	242	364	606	231.1	3847.GLYMA19G13846.1,DS,[DNA helicase],[helicase-like protein]
Chr01.g03334.m1	3847.GLYMA05G06570.1	668	686	4.8e-248	67	76.9	696	192	10	1	668	1	686	863.2	3847.GLYMA05G06570.1,ES,[Ankyrin Repeat],[ANK]
Chr01.g02162.m1	3847.GLYMA09G05735.1	1241	1227	0	68.7	77.5	1229	303	15	36	1241	52	1221	1554.7	3847.GLYMA09G05735.1,BKS,[set domain],[Set domain],[Histone-lysine N-methyltransferase]
Chr01.g01909.m1	39947.LOC_Os09g28680.1	191	1819	4e-30	76.4	83.1	89	21	0	99	187	1507	1595	137.5	39947.LOC_Os09g28680.1,CL,[Retrotransposon protein],[Transposase]
Chr01.g00798.m1	3847.GLYMA13G12170.1	104	199	1.6e-54	99	100	104	1	0	1	104	1	104	217.6	3847.GLYMA13G12170.1,S,[Inherit from NOG: senescence-associated protein],[senescence-associated protein]
Chr01.g05250.m1	3847.GLYMA07G07580.1	294	499	2.3e-125	83.9	92	274	42	2	7	279	5	277	454.5	3847.GLYMA07G07580.1,I,[glycerol-3-phosphate acyltransferase]
Chr01.g06835.m1	3847.GLYMA17G10780.1	440	431	1.3e-172	76.8	86.6	440	89	6	1	439	1	428	612.1	3847.GLYMA17G10780.1,SK,[Thyroid hormone receptor interactor 4],[activating signal cointegrator]
Chr01.g05387.m1	3847.GLYMA16G03740.1	381	492	1.2e-200	86.4	93.4	381	52	0	1	381	112	492	704.9	3847.GLYMA16G03740.1,GS,[Core 1 synthase, glycoprotein-N-acetylgalactosamine 3-beta-galactosyltransferase, 1]
Chr01.g04565.m1	3847.GLYMA09G05180.1	742	744	0	95.8	98.7	742	31	0	1	742	3	744	1427.2	3847.GLYMA09G05180.1,DO,[Cullin 1],[cullin 1]
Chr01.g05733.m1	3847.GLYMA07G05480.1	356	372	1.6e-125	61.8	76.9	372	126	3	1	356	1	372	455.3	3847.GLYMA07G05480.1,DS,[o-methyltransferase]
Chr01.g04659.m1	3847.GLYMA01G04000.1	366	1219	2e-75	42.6	51.4	465	154	4	3	354	553	1017	288.9	3847.GLYMA01G04000.1,ST,[leucine Rich Repeat],[resistance protein]
Chr01.g00782.m1	59689.scaffold_201066.1	593	608	6.9e-299	88.2	93.1	608	56	1	1	592	1	608	1031.9	59689.scaffold_201066.1,C,[Produces ATP from ADP in the presence of a proton gradient across the membrane. The catalytic sites are hosted primarily by the beta subunits (By similarity)],[atp synthase],[Produces ATP from ADP in the presence of a proton gradient across the membrane],[Produces ATP from ADP in the presence of a proton gradient across the membrane (By similarity)]
Chr01.g07093.m1	3847.GLYMA03G24980.1	375	378	5.7e-166	76.3	86.9	375	85	2	1	371	1	375	589.7	3847.GLYMA03G24980.1,QS,[oxidoreductase, 2OG-Fe(II) oxygenase family protein],[1-aminocyclopropane-1-carboxylate oxidase homolog],[2OGFe(II) oxygenase]
Chr01.g03475.m1	3847.GLYMA05G11410.1	632	640	5.1e-268	74.7	83.9	651	133	4	1	631	1	639	929.5	3847.GLYMA05G11410.1,E,[cationic amino acid transporter],[amino acid],[Cationic amino acid transporter]
Chr01.g01570.m1	3847.GLYMA15G19100.1	118	119	2.4e-41	83.2	92.4	119	19	1	1	118	1	119	174.1	3847.GLYMA15G19100.1,S,[photosystem II subunit X],[Photosystem II reaction centre X protein (PsbX)]
Chr01.g03496.m1	4577.GRMZM2G371259_P01	1100	1130	5.3e-252	43.3	58.9	1135	509	24	1	1031	1	1105	877.1	4577.GRMZM2G371259_P01,S,[CACTA, En Spm sub-class]
Chr01.g05901.m1	3847.GLYMA05G36210.1	195	250	7.8e-82	80.9	89.9	188	36	0	8	195	63	250	309.3	3847.GLYMA05G36210.1,QS,[caffeoyl-CoA O-methyltransferase At4g26220-like],[o-methyltransferase],[O-methyltransferase]
Chr01.g03939.m1	39947.LOC_Os03g26290.1	355	1167	3.2e-41	28.1	48.9	374	210	6	2	354	153	488	175.3	39947.LOC_Os03g26290.1,S,[Retrotransposon protein]
Chr01.g01354.m1	3847.GLYMA15G18170.3	244	272	1.1e-112	85.8	92.1	240	34	0	5	244	33	272	412.1	3847.GLYMA15G18170.3,J,[Ribosomal protein],[60s ribosomal protein],[60S ribosomal protein],[ribosomal large subunit biogenesis]
Chr01.g04705.m1	3847.GLYMA19G06110.2	248	730	1.5e-34	50	66	162	79	1	77	238	557	716	152.5	3847.GLYMA19G06110.2,S,[CONTAINS InterPro DOMAIN s DDT superfamily (InterPro IPR018501), DDT subgroup (InterPro IPR018500), Cell division cycle-associated protein (InterPro IPR018866)],[Cell division cycle associated 7]
Chr01.g04690.m1	39947.LOC_Os10g09460.1	1554	1778	0	45	58.3	1406	624	20	264	1551	370	1743	1119.4	39947.LOC_Os10g09460.1,CAL,[Retrotransposon protein]
Chr01.g00975.m1	3847.GLYMA13G12010.1	599	244	4e-44	75.4	76.8	138	23	1	473	599	107	244	185.7	3847.GLYMA13G12010.1,S,[NA],[RRNA intron-encoded homing endonuclease]
Chr01.g04617.m1	39947.LOC_Os10g21350.1	536	1230	2e-47	29.7	45.7	431	249	9	71	457	71	491	196.4	39947.LOC_Os10g21350.1,CL,[Retrotransposon protein]
Chr01.g01886.m1	3847.GLYMA20G31210.1	421	549	2.5e-101	69.5	76.1	259	64	1	1	259	1	244	375.2	3847.GLYMA20G31210.1,S,[NAC domain containing protein]
Chr01.g01198.m1	3847.GLYMA03G24720.1	779	664	2e-59	47.8	70.2	255	130	2	466	717	208	462	236.9	3847.GLYMA03G24720.1,CTL,[Retrotransposon protein]
Chr01.g01616.m1	39947.LOC_Os12g05520.1	428	1142	3.1e-35	57.8	75	128	54	0	1	128	1003	1130	155.6	39947.LOC_Os12g05520.1,CS,[Retrotransposon protein]
Chr01.g01296.m1	3847.GLYMA09G06630.1	388	385	2e-153	70.9	82.6	385	106	5	3	385	4	384	548.1	3847.GLYMA09G06630.1,TS,[Oxysterol-binding protein],[protein)-related protein]
Chr01.g04486.m1	39946.BGIOSGA032199-PA	377	697	1.7e-77	43.6	63.3	335	186	2	1	335	220	551	295.8	39946.BGIOSGA032199-PA,SV,[Retrotransposon protein]
Chr01.g03648.m1	3847.GLYMA13G34350.1	255	503	1.1e-38	89.8	94.3	88	9	0	17	104	111	198	166.4	3847.GLYMA13G34350.1,S,[NHL repeat-containing protein],[Nhl repeatcontaining protein]
Chr01.g05491.m1	3847.GLYMA16G03570.1	362	335	2e-06	68.6	80	35	11	0	326	360	144	178	59.7	3847.GLYMA16G03570.1,K,[WRKY transcription factor]
Chr01.g05792.m1	39946.BGIOSGA005992-PA	227	204	1.2e-12	33	56.9	109	71	1	58	166	43	149	79.7	39946.BGIOSGA005992-PA,SV,[Pfam:RnaseH],[Retrotransposon protein]
Chr01.g03508.m1	3694.POPTR_0015s02590.1	513	689	1.6e-65	48.1	67.2	268	138	1	128	395	236	502	256.5	3694.POPTR_0015s02590.1,S,[Protein of unknown function (DUF 659)],[transposon protein],[Inherit from euNOG: Protein of unknown function (DUF 659)]
Chr01.g06255.m1	3847.GLYMA07G01620.1	845	901	1.1e-254	52.7	67.9	903	362	14	1	845	6	901	885.6	3847.GLYMA07G01620.1,T,[Serine Threonine protein kinase],[Leucine-rich repeat receptor-like protein kinase]
Chr01.g05031.m1	3847.GLYMA12G13951.1	371	392	1.3e-50	33.1	55.6	356	216	8	1	348	1	342	206.5	3847.GLYMA12G13951.1,L,[Domain of unknown function DUF223],[replication protein],[DNA replication]
Chr01.g01407.m1	3847.GLYMA09G07120.1	515	513	3.2e-260	93.6	97.1	456	27	1	59	512	58	513	903.3	3847.GLYMA09G07120.1,SB,[retinoblastoma binding protein],[WD-40 repeat-containing protein]
Chr01.g04198.m1	3711.Bra017917.1-P	1528	1504	0	42.3	57.7	1466	723	15	78	1509	103	1479	1138.3	3711.Bra017917.1-P,CAPL,[Retrotransposon protein],[Inherit from strNOG: Retrotransposon protein]
Chr01.g01540.m1	3847.GLYMA07G35030.1	545	1130	5.7e-215	68.3	77.7	597	130	5	1	540	1	595	753.1	3847.GLYMA07G35030.1,O,[Peroxisomal biogenesis factor 1],[peroxisome biogenesis protein],[Aaa atpase]
Chr01.g01536.m1	29760.VIT_00s2213g00010.t01	607	322	3.1e-44	34.7	53.7	294	183	3	316	602	15	306	186	29760.VIT_00s2213g00010.t01,S,[NA]
Chr01.g02119.m1	3847.GLYMA02G47800.1	81	675	2.2e-30	86.4	92.6	81	11	0	1	81	1	81	137.1	3847.GLYMA02G47800.1,Z,[Fimbrin-like protein],[lymphocyte cytosolic protein 1 (L-plastin)],[Microtubule associated monoxygenase, calponin and LIM domain containing]
Chr01.g06657.m1	3847.GLYMA05G02631.1	929	878	1.4e-253	55.2	65.2	978	289	23	1	929	1	878	882.1	3847.GLYMA05G02631.1,SPLO,[ubiquitin-associated (UBA) TS-N domain-containing protein octicosapeptide Phox Bemp1 (PB1) domain-containing protein],[Chromosome 6 open reading frame 106],[mindbomb E3 ubiquitin protein ligase]
Chr01.g01835.m1	3847.GLYMA13G12010.1	185	244	4.2e-61	79.1	81	163	23	1	34	185	82	244	240.4	3847.GLYMA13G12010.1,S,[NA],[RRNA intron-encoded homing endonuclease]
Chr01.g01043.m1	39947.LOC_Os05g12620.1	2145	1111	5.6e-274	46.6	61.7	1089	392	14	606	1692	210	1110	951	39947.LOC_Os05g12620.1,CL,[Retrotransposon protein]
Chr01.g01459.m1	39947.LOC_Os10g09460.1	1511	1778	0	48.2	63.6	1431	693	13	58	1473	370	1767	1307.4	39947.LOC_Os10g09460.1,CAL,[Retrotransposon protein]
Chr01.g05138.m1	3847.GLYMA09G03860.1	230	256	2.3e-24	64.5	70.7	256	65	6	1	230	1	256	118.6	3847.GLYMA09G03860.1,S,[NA]
Chr01.g02767.m1	3847.GLYMA09G31450.1	497	489	2.8e-168	65	77	500	157	12	1	495	1	487	597.8	3847.GLYMA09G31450.1,S,[calmodulin binding],[Calmodulin binding]
Chr01.g06986.m1	3847.GLYMA11G03020.1	589	736	6.9e-57	43.9	59.1	303	158	5	3	301	6	300	228	3847.GLYMA11G03020.1,S,[Inherit from euNOG: CACTA, En Spm sub-class],[CACTA, En Spm sub-class]
Chr01.g02061.m1	3847.GLYMA08G43861.1	442	516	1.6e-79	47.1	62.6	361	172	6	77	429	116	465	302.8	3847.GLYMA08G43861.1,S,[NA],[Plant transposase (Ptta/En/Spm family)]
Chr01.g05397.m1	3847.GLYMA15G27790.2	139	339	2.2e-38	74.2	83.1	124	25	1	3	126	2	118	164.5	3847.GLYMA15G27790.2,S,[NA]
Chr01.g04991.m1	3847.GLYMA07G06165.1	303	1839	3.6e-126	71.8	75.1	362	37	3	5	302	565	925	457.2	3847.GLYMA07G06165.1,SV,[TPR],[Involved in proper cytoplasmic distribution of mitochondria (By similarity)],[tetratricopeptide repeat domain containing protein]
Chr01.g01944.m1	3847.GLYMA09G06710.1	589	596	1.6e-223	80.1	86.3	597	110	4	1	589	1	596	781.6	3847.GLYMA09G06710.1,UFT,[Clathrin assembly protein]
Chr01.g03694.m1	4558.Sb07g025585.1	202	841	9.3e-38	49.4	67.1	164	83	0	7	170	677	840	162.9	4558.Sb07g025585.1,CLA,[Retrotransposon protein],[Reverse transcriptase (RNA-dependent DNA polymerase)]
Chr01.g05089.m1	39947.LOC_Os07g05280.1	2172	1303	6.4e-217	42.2	59.9	1091	596	10	12	1079	8	1086	761.5	39947.LOC_Os07g05280.1,S,[Retrotransposon protein]
Chr01.g00758.m1	3702.ATCG00350.1	1427	750	0	97.7	99.3	726	17	0	1	726	1	726	1485.7	3702.ATCG00350.1,C,[PsaA and PsaB bind P700, the primary electron donor of photosystem I (PSI), as well as the electron acceptors A0, A1 and FX. PSI is a plastocyanin-ferredoxin oxidoreductase, converting photonic excitation into a charge separation, which transfers an electron from the donor P700 chlorophyll pair to the spectroscopically characterized acceptors A0, A1, FX, FA and FB in turn. Oxi…
Chr01.g01644.m1	39947.LOC_Os12g05520.1	313	1142	6.4e-62	34.4	47.7	453	149	3	2	306	687	1139	243.8	39947.LOC_Os12g05520.1,CS,[Retrotransposon protein]
Chr01.g02127.m1	3847.GLYMA09G21150.1	307	376	6e-20	85.2	93.4	61	9	0	1	61	1	61	104.4	3847.GLYMA09G21150.1,I,[Acyltransferase],[1-acylglycerol-3-phosphate O-acyltransferase 6 (lysophosphatidic acid acyltransferase, zeta)],[acyltransferase]
Chr01.g04165.m1	39947.LOC_Os08g28500.1	1588	1053	2.7e-164	37.8	54.3	948	511	13	1	887	1	930	586.3	39947.LOC_Os08g28500.1,CL,[Retrotransposon protein]
Chr01.g03688.m1	39947.LOC_Os08g43110.1	1071	1440	2e-118	50.4	69.2	413	203	1	661	1071	928	1340	433.3	39947.LOC_Os08g43110.1,CL,[Retrotransposon protein]
Chr01.g03728.m1	39947.LOC_Os10g21350.1	151	1230	1.4e-14	41	58.1	105	61	1	44	148	71	174	85.5	39947.LOC_Os10g21350.1,CL,[Retrotransposon protein]
Chr01.g01999.m1	39947.LOC_Os10g37940.1	1438	1585	3.5e-163	28.2	45.5	1449	859	30	35	1368	167	1549	582.4	39947.LOC_Os10g37940.1,SV,[Retrotransposon protein]
Chr01.g01360.m1	3847.GLYMA15G18220.1	177	176	9.2e-74	84.7	93.2	177	26	1	1	177	1	176	282.3	3847.GLYMA15G18220.1,S,[oligosaccharyltransferase complex subunit],[Oligosaccharyltransferase complex subunit]
Chr01.g03853.m1	39947.LOC_Os03g37210.1	837	1759	3.7e-40	42	50.8	238	63	1	1	163	1267	1504	172.9	39947.LOC_Os03g37210.1,CL,[Retrotransposon protein]
Chr01.g04280.m1	3847.GLYMA09G09390.1	508	505	3.2e-228	74.2	85.4	508	126	3	1	507	1	504	797	3847.GLYMA09G09390.1,O,[aspartic],[aspartic proteinase]
Chr01.g05467.m1	3847.GLYMA03G41530.1	402	403	1.2e-172	73	83.4	404	106	2	1	402	1	403	612.1	3847.GLYMA03G41530.1,S,[F-box kelch-repeat protein],[F-box Kelch-repeat protein]
Chr01.g02584.m1	3847.GLYMA19G14930.1	920	739	0	81.1	87.8	739	117	5	198	920	8	739	1190.3	3847.GLYMA19G14930.1,A,[cleavage stimulation factor, 3 pre-RNA, subunit 3, 77kDa],[cleavage stimulation factor]
Chr01.g06710.m1	3847.GLYMA05G02190.1	476	475	3.2e-238	87.9	94.4	480	48	3	1	476	2	475	830.1	3847.GLYMA05G02190.1,HI,[1-deoxy-D-xylulose 5-phosphate reductoisomerase],[Catalyzes the NADP-dependent rearrangement and reduction of 1-deoxy-D-xylulose-5-phosphate (DXP) to 2-C-methyl-D-erythritol 4-phosphate (MEP) (By similarity)]
Chr01.g03146.m1	39947.LOC_Os01g21400.1	306	425	6.8e-40	36.5	58.9	263	150	6	57	302	8	270	170.6	39947.LOC_Os01g21400.1,S,[Retrotransposon protein]
Chr01.g01386.m1	3847.GLYMA09G07051.1	219	237	2.8e-40	50.7	66.4	217	89	6	12	212	11	225	171.4	3847.GLYMA09G07051.1,K,[HALZ],[homeobox-leucine zipper protein]
Chr01.g01684.m1	39947.LOC_Os09g21640.1	1456	1600	0	47.6	64	1452	698	16	32	1444	166	1593	1310.4	39947.LOC_Os09g21640.1,CAL,[Retrotransposon protein]
Chr01.g04843.m1	3847.GLYMA15G06890.2	389	437	4.7e-30	41.5	53.9	258	102	5	179	388	180	436	138.3	3847.GLYMA15G06890.2,K,[Protein of unknown function, DUF573],[DNA-binding storekeeper protein-related]
Chr01.g03890.m1	3847.GLYMA13G17530.1	125	344	6.1e-56	91.1	96	124	11	0	2	125	221	344	222.6	3847.GLYMA13G17530.1,L,[Can catalyze the hydrolysis of ATP in the presence of single-stranded DNA, the ATP-dependent uptake of single-stranded DNA by duplex DNA, and the ATP-dependent hybridization of homologous single-stranded DNAs. It interacts with LexA causing its activation and leading to its autocatalytic cleavage (By similarity)],[DNA repair protein Rad51],[DNA repair protein rad51]
Chr01.g05400.m1	3847.GLYMA18G14050.2	347	274	8.5e-47	87.5	94.6	112	13	1	217	327	147	258	193.7	3847.GLYMA18G14050.2,TU,[transmembrane protein 56-B-like],[Family with sequence similarity 57, member]
Chr01.g04791.m1	3847.GLYMA03G04530.1	212	1246	4.5e-75	69.6	80.7	207	58	3	4	206	285	490	287	3847.GLYMA03G04530.1,TS,[Disease resistance protein],[leucine Rich Repeat],[resistance protein]
Chr01.g01819.m1	3847.GLYMA13G12170.1	104	199	1.6e-54	99	100	104	1	0	1	104	1	104	217.6	3847.GLYMA13G12170.1,S,[Inherit from NOG: senescence-associated protein],[senescence-associated protein]
Chr01.g07171.m1	3702.AT4G05180.1	221	230	7e-63	59.1	70.9	220	89	1	3	221	11	230	246.5	3702.AT4G05180.1,SC,[oxygen-evolving enhancer protein],[Oxygen evolving enhancer protein 3 (PsbQ)]
Chr01.g04661.m1	3847.GLYMA15G16420.2	402	389	4.1e-85	47.6	66.2	370	185	4	27	394	23	385	321.2	3847.GLYMA15G16420.2,SK,[mitochondrial transcription termination],[mTERF]
Chr01.g05710.m1	3847.GLYMA11G17875.1	1772	2029	2.5e-171	32.7	51.1	1433	737	43	4	1354	3	1289	609.8	3847.GLYMA11G17875.1,TS,[resistance protein],[leucine Rich Repeat]
Chr01.g06766.m1	3847.GLYMA17G10240.2	862	859	0	82.4	90.2	863	147	2	1	862	1	859	1439.5	3847.GLYMA17G10240.2,SU,[Pentatricopeptide repeat-containing protein At1g74850],[Pentatricopeptide repeat-containing protein]
Chr01.g03467.m1	3847.GLYMA19G29530.1	390	579	4.8e-107	65.3	79	329	100	5	64	390	255	571	394	3847.GLYMA19G29530.1,P,[cation exchanger],[calcium exchanger],[exchanger]
Chr01.g03042.m1	39947.LOC_Os05g06390.1	1574	1936	1.6e-222	33.3	51.3	1314	788	14	276	1572	624	1865	779.6	39947.LOC_Os05g06390.1,SV,[Retrotransposon protein]
Chr01.g02752.m1	3847.GLYMA07G10695.1	679	704	1.3e-176	52.4	63.2	693	270	11	31	679	28	704	625.9	3847.GLYMA07G10695.1,T,[receptor-like protein kinase],[Serine Threonine protein kinase]
Chr01.g02955.m1	3847.GLYMA07G15110.1	250	253	6.6e-102	70.8	83.8	253	71	2	1	250	1	253	376.3	3847.GLYMA07G15110.1,S,[Acid phosphatase],[acid phosphatase]
Chr01.g04113.m1	4081.Solyc03g062860.1.1	602	899	1.9e-30	31.8	51.2	289	170	6	9	284	420	694	140.2	4081.Solyc03g062860.1.1,L,[Tkp5 protein]
Chr01.g05692.m1	3847.GLYMA02G25290.1	397	395	1.6e-187	86.4	92.5	398	48	3	1	396	1	394	661.4	3847.GLYMA02G25290.1,SG,[solute carrier family 35 member],[glucose-6-phosphate phosphate translocator]
Chr01.g03528.m1	3847.GLYMA02G07861.1	1109	1082	0	79.1	88	1079	207	6	7	1079	16	1081	1710.3	3847.GLYMA02G07861.1,SU,[Pentatricopeptide repeat-containing protein]
Chr01.g04426.m1	3847.GLYMA02G00300.1	604	878	2.2e-90	33.5	52.4	641	344	12	1	586	257	870	339.3	3847.GLYMA02G00300.1,S,[Transposase, Mutator family],[transposon protein]
Chr01.g01460.m1	4081.Solyc12g008940.1.1	364	374	5.5e-97	60.1	75.1	313	108	5	11	323	8	303	360.5	4081.Solyc12g008940.1.1,BDS,[Nucleosome assembly protein],[nucleosome assembly]
Chr01.g03239.m1	3847.GLYMA07G10350.1	515	519	4.5e-238	83.1	88.1	521	80	3	1	515	1	519	829.7	3847.GLYMA07G10350.1,OST,[AMSH-like ubiquitin thiolesterase],[Component of the eukaryotic translation initiation factor 3 (eIF-3) complex, which is involved in protein synthesis and, together with other initiation factors, stimulates binding of mRNA and methionyl-tRNAi to the 40S ribosome (By similarity)],[Stam binding]
Chr01.g03430.m1	3847.GLYMA19G29670.1	275	378	5.1e-47	42.1	57.2	271	126	4	32	273	108	376	194.1	3847.GLYMA19G29670.1,K,[transcription factor],[Myblike DNAbinding domain containing protein],[Transcription factor]
Chr01.g04046.m1	3847.GLYMA09G05190.1	482	492	6.9e-249	87.8	93.2	485	55	2	1	481	6	490	865.5	3847.GLYMA09G05190.1,CGS,[sucrose nonfermenting 4-like],[Catalyzes the conversion of inosine 5'-phosphate (IMP) to xanthosine 5'-phosphate (XMP), the first committed and rate- limiting step in the de novo synthesis of guanine nucleotides, and therefore plays an important role in the regulation of cell growth (By similarity)],[Protein kinase, AMP-activated, beta],[protein kinase, AMP-activated, ga…
Chr01.g01774.m1	39947.LOC_Os07g11400.1	872	1748	5.4e-191	40	58.4	902	502	6	1	872	856	1748	674.1	39947.LOC_Os07g11400.1,CL,[Retrotransposon protein]
Chr01.g00867.m1	3847.GLYMA13G12010.1	324	244	3.7e-44	75.2	76.6	137	23	1	82	207	107	243	184.9	3847.GLYMA13G12010.1,S,[NA],[RRNA intron-encoded homing endonuclease]
Chr01.g04980.m1	39947.LOC_Os07g05280.1	446	1303	1.3e-36	31	50.3	461	257	8	11	411	6	465	160.2	39947.LOC_Os07g05280.1,S,[Retrotransposon protein]
Chr01.g01630.m1	39947.LOC_Os07g11240.1	905	1741	1.7e-94	44.7	58.3	441	228	5	18	456	604	1030	353.6	39947.LOC_Os07g11240.1,CL,[Retrotransposon protein]
Chr01.g02869.m1	39947.LOC_Os07g05280.1	968	1303	3.2e-176	40.6	59	954	533	10	12	942	8	950	625.2	39947.LOC_Os07g05280.1,S,[Retrotransposon protein]
Chr01.g01923.m1	39947.LOC_Os07g45410.1	741	2262	1.9e-51	37.7	47.9	334	104	4	313	545	1723	2053	210.3	39947.LOC_Os07g45410.1,CS,[Retrotransposon protein],[Reverse transcriptase (RNA-dependent DNA polymerase)]
Chr01.g05323.m1	3847.GLYMA07G07665.1	190	399	5.5e-16	49.5	61.1	95	48	0	15	109	292	386	90.5	3847.GLYMA07G07665.1,S,[NA]
Chr01.g06717.m1	3694.POPTR_0001s36990.1	984	1340	1.4e-139	34.2	54.6	777	461	13	50	798	576	1330	503.4	3694.POPTR_0001s36990.1,SV,[Retrotransposon protein]
Chr01.g05359.m1	3847.GLYMA03G01153.1	383	2227	1.6e-115	49.2	53.2	555	103	5	3	378	727	1281	422.2	3847.GLYMA03G01153.1,K,[Component of the SRB8-11 complex. The SRB8-11 complex is a regulatory module of the Mediator complex which is itself involved in regulation of basal and activated RNA polymerase II- dependent transcription. The SRB8-11 complex may be involved in the transcriptional repression of a subset of genes regulated by Mediator. It may inhibit the association of the Mediator complex…
Chr01.g06488.m1	39947.LOC_Os05g12620.1	2120	1111	5.2e-248	51.2	65.3	875	289	11	790	1625	336	1111	864.8	39947.LOC_Os05g12620.1,CL,[Retrotransposon protein]
Chr01.g05550.m1	39947.LOC_Os04g54450.1	671	1425	8.1e-171	45.6	59.5	731	326	9	5	665	692	1420	606.7	39947.LOC_Os04g54450.1,CS,[Retrotransposon protein]
Chr01.g05321.m1	3847.GLYMA07G07710.2	2195	2225	0	75.4	82.9	2211	474	22	21	2194	47	2224	3137.4	3847.GLYMA07G07710.2,K,[Component of the SRB8-11 complex. The SRB8-11 complex is a regulatory module of the Mediator complex which is itself involved in regulation of basal and activated RNA polymerase II- dependent transcription. The SRB8-11 complex may be involved in the transcriptional repression of a subset of genes regulated by Mediator. It may inhibit the association of the Mediator complex…
Chr01.g04266.m1	39947.LOC_Os02g12320.1	520	1266	1.8e-149	52.7	71.2	476	225	0	12	487	778	1253	535.4	39947.LOC_Os02g12320.1,CL,[Retrotransposon protein]
Chr01.g05021.m1	4081.Solyc00g025650.1.1	700	490	4.2e-37	40.9	56	423	215	7	99	498	19	429	162.5	4081.Solyc00g025650.1.1,CL,[Retrotransposon protein],[Inherit from KOG: Retrotransposon protein]
Chr01.g03258.m1	3847.GLYMA17G07000.1	736	737	2.9e-291	74.6	80.2	744	174	7	1	736	1	737	1006.9	3847.GLYMA17G07000.1,KS,[protein VERNALIZATION INSENSITIVE]
Chr01.g02746.m1	3847.GLYMA09G31381.1	505	583	1.6e-171	70.6	82.1	436	116	8	71	504	157	582	608.6	3847.GLYMA09G31381.1,T,[receptor-like protein kinase],[Serine Threonine protein kinase]
Chr01.g05671.m1	3847.GLYMA07G05730.1	317	312	2.8e-129	71	84.2	317	85	4	1	315	1	312	467.6	3847.GLYMA07G05730.1,SV,[Inherit from KOG: Retrotransposon protein],[Retrotransposon protein]
Chr01.g05589.m1	3847.GLYMA16G02665.1	972	962	0	83.4	92.8	972	151	2	1	972	1	962	1625.5	3847.GLYMA16G02665.1,UYO,[CAS/CSE protein, C-terminus],[Importin],[CSE1 chromosome segregation 1-like (yeast)]
Chr01.g06166.m1	3847.GLYMA08G20875.1	532	551	2.4e-125	49.6	63.4	554	240	11	6	528	4	549	455.3	3847.GLYMA08G20875.1,S,[NA]
Chr01.g07122.m1	3847.GLYMA07G13170.2	547	546	1.6e-196	66.1	79.8	531	167	6	6	524	6	535	691.8	3847.GLYMA07G13170.2,SU,[Pentatricopeptide repeat-containing protein]
Chr01.g05753.m1	3847.GLYMA10G42870.1	138	412	2e-47	71.4	84.9	126	35	1	1	125	253	378	194.5	3847.GLYMA10G42870.1,CH,[oxidoreductase activity, acting on paired donors, with incorporation or reduction of molecular oxygen, NAD(P)H as one donor, and incorporation of one atom of oxygen],[FAD binding domain containing protein, expressed],[Catalyzes the hydroxylation of L-kynurenine (L-Kyn) to form 3-hydroxy-L-kynurenine (L-3OHKyn). Required for synthesis of quinolinic acid]
Chr01.g04736.m1	39947.LOC_Os05g29110.1	508	1573	1.8e-45	27.5	46.8	539	306	14	3	508	349	835	189.9	39947.LOC_Os05g29110.1,CL,[Retrotransposon protein]
Chr01.g03081.m1	3847.GLYMA07G09220.1	336	343	5.9e-138	72.7	86.4	337	88	2	4	336	5	341	496.5	3847.GLYMA07G09220.1,F,[Catalyzes the irreversible cleavage of the glycosidic bond in both 5'-methylthioadenosine (MTA) and S- adenosylhomocysteine (SAH AdoHcy) to adenine and the corresponding thioribose, 5'-methylthioribose and S-ribosylhomocysteine, respectively (By similarity)],[bark storage protein A-like]
Chr01.g05408.m1	39947.LOC_Os04g58450.1	844	1728	2.9e-69	29.1	48.1	676	380	15	212	844	412	1031	269.6	39947.LOC_Os04g58450.1,CL,[Retrotransposon protein],[Inherit from KOG: Retrotransposon protein]
Chr01.g05693.m1	3847.GLYMA02G25300.1	505	479	1.6e-110	78.9	81.2	261	14	1	286	505	121	381	406	3847.GLYMA02G25300.1,E,[The beta subunit is responsible for the synthesis of L- tryptophan from indole and L-serine (By similarity)],[tryptophan synthase],[tryptophan synthase, beta chain]
Chr01.g00920.m1	3847.GLYMA13G12170.1	104	199	1.6e-54	99	100	104	1	0	1	104	1	104	217.6	3847.GLYMA13G12170.1,S,[Inherit from NOG: senescence-associated protein],[senescence-associated protein]
Chr01.g00802.m1	3847.GLYMA13G12010.1	397	244	2.4e-45	76.1	77.5	138	22	1	271	397	107	244	189.1	3847.GLYMA13G12010.1,S,[NA],[RRNA intron-encoded homing endonuclease]
Chr01.g06422.m1	3847.GLYMA05G05130.1	257	278	1.5e-48	44.9	52.5	305	93	7	1	257	1	278	199.1	3847.GLYMA05G05130.1,K,[transcription factor],[Transcription factor]
Chr01.g00838.m1	59689.scaffold_201066.1	593	608	6.9e-299	88.2	93.1	608	56	1	1	592	1	608	1031.9	59689.scaffold_201066.1,C,[Produces ATP from ADP in the presence of a proton gradient across the membrane. The catalytic sites are hosted primarily by the beta subunits (By similarity)],[atp synthase],[Produces ATP from ADP in the presence of a proton gradient across the membrane],[Produces ATP from ADP in the presence of a proton gradient across the membrane (By similarity)]
Chr01.g01264.m1	39947.LOC_Os07g39170.1	898	1576	2.4e-218	50.3	64.9	792	359	2	142	898	637	1428	765	39947.LOC_Os07g39170.1,CL,[Retrotransposon protein]
Chr01.g03735.m1	3847.GLYMA15G20390.1	307	335	4.5e-76	64.5	72.7	256	72	7	65	307	86	335	290.8	3847.GLYMA15G20390.1,O,[finger protein],[zinc ion binding],[Zinc finger, C3HC4 type (RING finger)]
Chr01.g04315.m1	3847.GLYMA15G21490.5	136	152	4.5e-44	73.4	86.3	124	33	0	1	124	3	126	183.3	3847.GLYMA15G21490.5,FJ,[deaminase],[Inherit from KOG: deaminase]
Chr01.g01945.m1	3847.GLYMA09G06700.1	172	166	3.9e-37	53.8	70.6	160	60	4	16	172	18	166	160.6	3847.GLYMA09G06700.1,S,[NA]
Chr01.g00765.m1	39947.LOC_Os04g16846.1	538	232	2.5e-114	95.1	96.4	223	10	1	1	222	1	223	418.7	39947.LOC_Os04g16846.1,C,[Component of the ubiquinol-cytochrome c reductase complex (complex III or cytochrome b-c1 complex), which is a respiratory chain that generates an electrochemical potential coupled to ATP synthesis (By similarity)],[Component of the cytochrome b6-f complex, which mediates electron transfer between photosystem II (PSII) and photosystem I (PSI), cyclic electron flow around…
Chr01.g05155.m1	29760.VIT_07s0005g06030.t01	405	3024	5.6e-34	30.9	50.6	385	224	6	24	404	19	365	151.4	29760.VIT_07s0005g06030.t01,S,[Integrase core domain]
Chr01.g03317.m1	39947.LOC_Os06g46720.1	317	1469	2.7e-15	33.1	53.1	145	84	4	3	140	397	535	89	39947.LOC_Os06g46720.1,SV,[Retrotransposon protein]
Chr01.g06824.m1	3847.GLYMA10G38450.1	1055	1050	0	86	92.5	986	124	5	72	1055	77	1050	1753.8	3847.GLYMA10G38450.1,J,[Valyl-tRNA],[amino acids such as threonine, to avoid such errors, it has a posttransfer editing activity that hydrolyzes mischarged Thr-tRNA(Val) in a tRNA-dependent manner (By similarity)],[Anticodon-binding domain of tRNA],[Valyl-trna synthetase]
Chr01.g02445.m1	4533.OB11G23960.1	559	2419	1.2e-106	38.1	54	598	275	14	47	557	1101	1690	393.3	4533.OB11G23960.1,CST,[Retrotransposon protein],[resistance protein]
Chr01.g01810.m1	3847.GLYMA15G10860.1	835	404	1e-58	38.5	53.7	410	235	10	423	831	9	402	234.6	3847.GLYMA15G10860.1,S,[F-box kelch-repeat protein],[F-box Kelch-repeat protein]
Chr01.g01759.m1	3847.GLYMA09G08290.4	244	258	1e-75	64.4	74.2	264	68	7	1	244	1	258	289.3	3847.GLYMA09G08290.4,S,[TIFY 10A-like],[jasmonate ZIM domain-containing protein]
Chr01.g05601.m1	3847.GLYMA07G06025.1	2525	2578	0	76.4	84.2	2559	544	17	3	2523	38	2575	3900.9	3847.GLYMA07G06025.1,SU,[WD domain, G-beta repeat],[Dmx-like 1]
Chr01.g01645.m1	3847.GLYMA08G10920.1	182	427	1.5e-34	73.5	81.6	98	25	1	71	168	60	156	152.1	3847.GLYMA08G10920.1,GMWS,[exostosin family],[Exostosin]
Chr01.g07215.m1	3847.GLYMA07G14800.2	568	622	3.7e-294	82.4	90	568	97	1	1	568	58	622	1016.1	3847.GLYMA07G14800.2,U,[Vacuolar-sorting receptor],[vacuolar-sorting receptor],[calcium ion binding]
Chr01.g02764.m1	3847.GLYMA03G24720.1	1321	664	1.5e-67	34	46.9	606	238	13	169	771	5	451	264.6	3847.GLYMA03G24720.1,CTL,[Retrotransposon protein]
Chr01.g07026.m1	29760.VIT_13s0084g00060.t01	458	1012	9.7e-83	42.4	59	446	240	8	1	442	27	459	313.5	29760.VIT_13s0084g00060.t01,TS,[NB-ARC domain],[leucine Rich Repeat],[resistance protein]
Chr01.g06351.m1	3847.GLYMA16G18401.1	226	209	9.7e-60	58	72.6	226	68	5	4	226	8	209	236.1	3847.GLYMA16G18401.1,S,[NA]
Chr01.g01380.m1	3847.GLYMA09G07030.1	103	102	1.7e-43	87.1	93.1	101	13	0	3	103	2	102	181	3847.GLYMA09G07030.1,S,[Transmembrane protein 230],[expressed protein]
Chr01.g06327.m1	3847.GLYMA15G31854.1	982	1252	2.3e-243	45.4	57.1	1171	431	24	1	978	87	1242	848.2	3847.GLYMA15G31854.1,KTS,[Inherit from KOG: Strawberry notch homolog],[Strawberry notch homolog]
Chr01.g02121.m1	39947.LOC_Os03g63124.1	2318	1969	6.3e-271	47.3	61.3	1079	536	7	614	1662	713	1788	941	39947.LOC_Os03g63124.1,CL,[Retrotransposon protein],[Transposase]
Chr01.g02033.m1	3847.GLYMA14G07170.2	500	608	1.6e-243	82.4	89.4	499	88	0	2	500	110	608	847.8	3847.GLYMA14G07170.2,SU,[Pentatricopeptide repeat-containing protein]
Chr01.g06857.m1	3847.GLYMA05G00890.1	505	501	2.1e-224	79.2	88.4	499	103	1	6	503	1	499	784.3	3847.GLYMA05G00890.1,LS,[EXOnuclease],[Exonuclease],[exonuclease]
Chr01.g05096.m1	3694.POPTR_0003s18460.1	499	714	2.6e-73	33	50	466	293	6	7	458	206	666	282.3	3694.POPTR_0003s18460.1,SV,[RNase H family protein],[Retrotransposon protein],[rnase H family protein]
Chr01.g02709.m1	39947.LOC_Os06g46720.1	317	1469	2.7e-15	33.1	53.1	145	84	4	3	140	397	535	89	39947.LOC_Os06g46720.1,SV,[Retrotransposon protein]
Chr01.g05111.m1	3847.GLYMA15G14930.1	343	371	1.2e-146	71.6	82.5	349	93	1	1	343	23	371	525.4	3847.GLYMA15G14930.1,SI,[GDSL esterase lipase]
Chr01.g04717.m1	3847.GLYMA15G16420.2	386	389	1.9e-119	59.4	79.3	362	144	3	28	386	25	386	435.3	3847.GLYMA15G16420.2,SK,[mitochondrial transcription termination],[mTERF]
Chr01.g05125.m1	3847.GLYMA15G14870.1	191	195	9.9e-82	89.2	92.4	185	20	0	2	186	7	191	308.9	3847.GLYMA15G14870.1,SO,[Prefoldin, subunit],[prefoldin subunit]
Chr01.g06453.m1	3847.GLYMA05G04731.1	2204	2242	0	57.1	66.4	2405	664	30	1	2200	1	2242	2188.3	3847.GLYMA05G04731.1,S,[Agenet domain]
Chr01.g04320.m1	39947.LOC_Os01g24400.1	1302	1527	6.7e-121	41.8	57.6	582	311	5	726	1297	530	1093	441.8	39947.LOC_Os01g24400.1,CL,[Retrotransposon protein]
Chr01.g03532.m1	3847.GLYMA06G38540.1	157	154	9.1e-49	64.5	77.4	155	54	1	1	155	1	154	199.1	3847.GLYMA06G38540.1,S,[Pathogenesis-related protein Bet v I family]
Chr01.g03155.m1	3847.GLYMA09G32130.2	370	397	1.4e-95	68.4	73.2	373	91	6	1	370	49	397	355.9	3847.GLYMA09G32130.2,K,[Alcohol dehydrogenase transcription factor Myb/SANT-like],[Transcription factor]
Chr01.g04514.m1	39947.LOC_Os08g23400.1	814	1483	7.8e-261	54.6	71.3	812	334	5	1	780	668	1476	906	39947.LOC_Os08g23400.1,CAL,[Retrotransposon protein]
Chr01.g04274.m1	39947.LOC_Os06g50190.1	1117	1975	3.2e-180	35.5	51.2	1025	564	13	7	944	686	1700	638.6	39947.LOC_Os06g50190.1,SV,[Retrotransposon protein]
Chr01.g03665.m1	3711.Bra008452.1-P	1201	1230	2.9e-227	42.2	60.6	972	504	7	216	1175	305	1230	795	3711.Bra008452.1-P,S,[Reverse transcriptase (RNA-dependent DNA polymerase)],[Retrotransposon protein]
Chr01.g05334.m1	3694.POPTR_0001s08490.1	280	193	6.2e-16	31.2	45.7	173	91	4	28	173	2	173	90.9	3694.POPTR_0001s08490.1,SV,[Retrotransposon protein],[Inherit from KOG: Retrotransposon protein]
Chr01.g04649.m1	3847.GLYMA15G16420.2	453	389	1.9e-86	44.4	62.1	417	182	5	7	410	9	388	325.9	3847.GLYMA15G16420.2,SK,[mitochondrial transcription termination],[mTERF]
Chr01.g06844.m1	3847.GLYMA17G10866.1	310	277	6.8e-48	45.8	59.8	301	104	10	13	305	10	259	197.2	3847.GLYMA17G10866.1,SK,[RWP-RK domain-containing protein]
Chr01.g06526.m1	3847.GLYMA04G15560.2	300	302	5.6e-39	46.3	59.3	307	128	14	9	300	18	302	167.5	3847.GLYMA04G15560.2,S,[ZnF_C2H2]
Chr01.g01063.m1	3847.GLYMA15G16930.1	450	475	4.3e-168	71	82.3	424	119	3	19	439	15	437	597	3847.GLYMA15G16930.1,S,[polygalacturonase QRT3-like],[polygalacturonase]
Chr01.g05640.m1	3847.GLYMA16G02400.1	540	536	1.2e-230	77	85.9	540	114	6	1	539	1	531	805.1	3847.GLYMA16G02400.1,Q,[Cytochrome p450],[cytochrome P450]
Chr01.g02172.m1	3847.GLYMA15G16940.1	166	169	2.2e-53	64.5	72.1	172	52	4	1	166	1	169	214.5	3847.GLYMA15G16940.1,O,[finger protein],[zinc ion binding]
Chr01.g03263.m1	3847.GLYMA07G10460.1	464	639	7.6e-136	54.3	69.3	475	177	12	1	446	101	564	490	3847.GLYMA07G10460.1,T,[receptor-like protein kinase],[Serine Threonine protein kinase]
Chr01.g03114.m1	3847.GLYMA09G32350.1	414	464	1.3e-99	51.8	63.1	477	154	15	1	414	1	464	369.4	3847.GLYMA09G32350.1,S,[NA]
Chr01.g01059.m1	3847.GLYMA09G05610.1	493	498	2.5e-209	77.9	86	506	91	8	1	493	1	498	734.2	3847.GLYMA09G05610.1,S,[polygalacturonase QRT3-like]
Chr01.g04771.m1	15368.BRADI2G36810.1	417	781	3e-131	54.1	71.2	416	183	3	9	417	3	417	474.6	15368.BRADI2G36810.1,S,[Protein FAR-RED IMPAIRED RESPONSE],[FAR1 DNA-binding domain]
Chr01.g03500.m1	3847.GLYMA13G26040.2	320	362	1.2e-132	75.2	81.5	330	63	2	1	311	32	361	478.8	3847.GLYMA13G26040.2,US,[ANX],[annexin A7]
Chr01.g01153.m1	39947.LOC_Os12g12910.1	550	271	4.2e-16	25.9	46.5	282	171	5	7	277	13	267	92.4	39947.LOC_Os12g12910.1,CL,[Retrotransposon protein],[ZnF_C2HC],[Inherit from KOG: Retrotransposon protein]
Chr01.g03740.m1	39947.LOC_Os03g63124.1	923	1969	5.1e-107	57.8	72.4	341	144	0	1	341	1393	1733	395.2	39947.LOC_Os03g63124.1,CL,[Retrotransposon protein],[Transposase]
Chr01.g01438.m1	4081.Solyc00g025650.1.1	317	490	8.6e-30	50.7	74.6	138	67	1	92	229	48	184	137.1	4081.Solyc00g025650.1.1,CL,[Retrotransposon protein],[Inherit from KOG: Retrotransposon protein]
Chr01.g05416.m1	3847.GLYMA16G03600.1	481	474	1.4e-233	82.3	92.2	475	79	3	7	480	3	473	814.7	3847.GLYMA16G03600.1,E,[1-aminocyclopropane-1-carboxylate synthase],[aminotransferase]
Chr01.g03014.m1	3847.GLYMA09G30891.1	1023	970	3.8e-273	56.1	65.7	1057	333	19	1	1018	1	965	947.2	3847.GLYMA09G30891.1,K,[Myblike DNAbinding domain containing protein],[transcription factor],[Transcription factor]
Chr01.g03364.m1	39947.LOC_Os05g12620.1	1879	1111	2.1e-261	51.6	65.1	918	314	12	821	1730	315	1110	909.1	39947.LOC_Os05g12620.1,CL,[Retrotransposon protein]
Chr01.g01127.m1	29760.VIT_05s0136g00210.t01	179	265	1.3e-11	31.1	49.7	151	91	3	7	148	87	233	75.9	29760.VIT_05s0136g00210.t01,CL,[Retrotransposon protein]
Chr01.g06460.m1	4081.Solyc12g008700.1.1	62	62	3.3e-26	100	100	62	0	0	1	62	1	62	122.9	4081.Solyc12g008700.1.1,J,[40s ribosomal protein s30]
Chr01.g01379.m1	3847.GLYMA20G31210.1	560	549	1.9e-101	69.5	76.1	259	64	1	1	259	1	244	375.9	3847.GLYMA20G31210.1,S,[NAC domain containing protein]
Chr01.g05133.m1	3847.GLYMA15G14810.1	216	228	4e-63	57.7	74.6	201	79	2	13	213	13	207	247.3	3847.GLYMA15G14810.1,FJS,[Exonuclease 3'-5' domain containing 2],[Pfam:3_5_exonuc]
Chr01.g01557.m1	3694.POPTR_0001s47830.1	478	1175	2.8e-69	32.4	48.2	475	291	6	2	454	546	1012	268.9	3694.POPTR_0001s47830.1,SV,[Retrotransposon protein]
Chr01.g03285.m1	3847.GLYMA15G11670.1	142	507	1.8e-35	70.9	81.6	103	30	0	19	121	139	241	154.8	3847.GLYMA15G11670.1,O,[aspartic proteinase],[aspartic]
Chr01.g03226.m1	39947.LOC_Os01g31320.1	243	166	1.8e-11	33.6	53.4	116	76	1	128	243	28	142	75.9	39947.LOC_Os01g31320.1,LC,[retrotransposon],[Retrotransposon protein]
Chr01.g06082.m1	3847.GLYMA20G10833.1	80	1090	3.7e-06	48.3	68.3	60	28	1	15	74	152	208	56.6	3847.GLYMA20G10833.1,ST,[leucine Rich Repeat],[resistance protein]
Chr01.g04642.m1	3847.GLYMA20G24268.1	291	267	1.6e-70	53.7	65.1	281	99	6	11	291	14	263	272.3	3847.GLYMA20G24268.1,KS,[transcription, DNA-dependent],[B3 domain-containing]
Chr01.g06074.m1	3847.GLYMA07G00960.1	101	121	5.5e-31	68.8	75.9	112	19	2	1	96	1	112	139.4	3847.GLYMA07G00960.1,S,[Domain of unknown function (DUF3511)]
Chr01.g01233.m1	3847.GLYMA09G07786.1	938	711	5.3e-19	30.5	48.7	226	137	9	20	240	311	521	102.8	3847.GLYMA09G07786.1,S,[Retrotransposon protein]
Chr01.g07028.m1	3847.GLYMA16G08615.1	278	614	2.5e-118	68.8	77.5	324	54	3	1	277	290	613	431	3847.GLYMA16G08615.1,T,[Serine Threonine protein kinase],[probably inactive leucine-rich repeat receptor-like protein kinase]
Chr01.g02151.m1	29760.VIT_01s0011g01510.t01	789	790	0	82.6	90.4	792	133	5	1	789	1	790	1298.5	29760.VIT_01s0011g01510.t01,P,[Transport of potassium into the cell (By similarity)],[potassium transporter],[Potassium transporter]
Chr01.g01750.m1	3694.POPTR_0025s00240.1	1086	1755	3.4e-171	32.9	50.6	1104	656	16	14	1048	664	1751	608.6	3694.POPTR_0025s00240.1,S,[Reverse transcriptase (RNA-dependent DNA polymerase)]
Chr01.g03213.m1	3847.GLYMA13G33431.1	429	428	7.7e-175	74.7	84.7	411	96	4	7	417	20	422	619.4	3847.GLYMA13G33431.1,KA,[Angel homolog],[Carbon catabolite repressor protein 4 homolog],[Ccr4-NOT transcription complex, subunit]
Chr01.g06086.m1	3847.GLYMA08G20370.1	180	180	1.9e-87	91.6	97.8	179	15	0	1	179	1	179	327.8	3847.GLYMA08G20370.1,U,[vesicle-mediated transport],[Coatomer protein complex subunit zeta],[The coatomer is a cytosolic protein complex that binds to dilysine motifs and reversibly associates with Golgi non- clathrin-coated vesicles, which further mediate biosynthetic protein transport from the ER, via the Golgi up to the trans Golgi network. Coatomer complex is required for budding from Golgi m…
Chr01.g06992.m1	29760.VIT_19s0093g00050.t01	933	1069	6.2e-129	34.3	51.7	1016	544	28	1	927	1	981	468	29760.VIT_19s0093g00050.t01,ST,[leucine Rich Repeat],[resistance protein]
Chr01.g05512.m1	3847.GLYMA07G06410.1	355	355	4.1e-190	93	98.9	355	25	0	1	355	1	355	669.8	3847.GLYMA07G06410.1,SC,[Solute carrier family 25],[mitochondrial substrate carrier family protein]
Chr01.g05807.m1	3847.GLYMA16G01700.2	321	319	6.6e-70	66.2	74.1	320	85	7	6	308	1	314	270.4	3847.GLYMA16G01700.2,O,[finger protein],[zinc ion binding],[RING-H2 finger protein]
Chr01.g06007.m1	3847.GLYMA16G00790.2	686	668	0	85.2	91.4	688	80	4	1	686	1	668	1193.7	3847.GLYMA16G00790.2,IS,[Phospholipid diacylglycerol acyltransferase],[Acyl-transferase],[Acyltransferase]
Chr01.g04107.m1	3847.GLYMA15G24000.1	344	341	3.8e-156	80.4	87.1	342	64	2	5	344	1	341	557	3847.GLYMA15G24000.1,H,[Methyltransferase required for the conversion of demethylmenaquinone (DMKH2) to menaquinone (MKH2)],[ubiE/COQ5 methyltransferase family]
Chr01.g05104.m1	3847.GLYMA09G03990.1	1144	1137	0	88.4	95	1108	116	4	37	1141	37	1135	1964.5	3847.GLYMA09G03990.1,KT,[Regulatory photoreceptor which exists in two forms that are reversibly interconvertible by light the Pr form that absorbs maximally in the red region of the spectrum and the Pfr form that absorbs maximally in the far-red region],[Regulatory photoreceptor which exists in two forms that are reversibly interconvertible by light the Pr form that absorbs maximally in the red r…
Chr01.g07119.m1	3847.GLYMA03G25621.1	795	816	7.5e-200	80.9	86.2	493	92	2	205	696	226	717	703.4	3847.GLYMA03G25621.1,AS,[RNA recognition motif. (a.k.a. RRM, RBD, or RNP domain)]
Chr01.g01787.m1	3847.GLYMA14G24710.2	206	1991	3.2e-70	84.5	86.3	161	12	2	56	204	1645	1804	270.8	3847.GLYMA14G24710.2,STUA,[zinc finger],[ZnF_C3H1]
Chr01.g05617.m1	3847.GLYMA16G02570.1	306	293	1.3e-83	67.8	76.7	301	86	6	1	298	1	293	315.8	3847.GLYMA16G02570.1,K,[Myblike DNAbinding domain containing protein],[Myb-like DNA-binding domain]
Chr01.g06404.m1	3847.GLYMA17G15590.1	223	222	5.2e-74	66.7	73.9	222	72	2	3	223	2	222	283.5	3847.GLYMA17G15590.1,U,[vesicle-associated],[Central component in molecular interactions underlying sperm crawling. Forms an extensive filament system that extends from sperm villipoda, along the leading edge of the pseudopod (By similarity)]
Chr01.g03518.m1	39947.LOC_Os10g40800.1	769	1031	1.1e-91	27.4	41.4	1025	442	15	3	740	5	1014	344	39947.LOC_Os10g40800.1,CS,[Retrotransposon protein],[Reverse transcriptase (RNA-dependent DNA polymerase)]
Chr01.g07161.m1	3847.GLYMA03G26650.1	167	176	1.4e-42	57.2	77.7	166	67	3	1	164	1	164	178.7	3847.GLYMA03G26650.1,S,[NA]
Chr01.g04848.m1	39947.LOC_Os05g06390.1	1041	1936	2.5e-147	37.4	57.2	738	453	5	310	1040	630	1365	529.3	39947.LOC_Os05g06390.1,SV,[Retrotransposon protein]
Chr01.g03371.m1	39947.LOC_Os03g61660.1	1314	1335	7.2e-256	40.3	58	1361	715	13	12	1311	8	1332	890.2	39947.LOC_Os03g61660.1,S,[Retrotransposon protein]
Chr01.g02493.m1	3847.GLYMA16G27020.1	194	167	5.7e-69	81.1	88.1	159	22	2	1	152	1	158	266.5	3847.GLYMA16G27020.1,P,[Destroys radicals which are normally produced within the cells and which are toxic to biological systems (By similarity)]
Chr01.g01916.m1	3694.POPTR_0007s05820.1	238	834	1.6e-17	25.3	42.8	269	135	7	24	237	234	491	95.9	3694.POPTR_0007s05820.1,SV,[Retrotransposon protein]
Chr01.g06923.m1	3847.GLYMA05G00270.1	610	630	8.5e-260	72.9	81.5	620	152	8	1	606	1	618	902.1	3847.GLYMA05G00270.1,OS,[Kelch domain containing],[CONTAINS InterPro DOMAIN s Galactose oxidase kelch, beta-propeller (InterPro IPR011043), Kelch repeat type 1 (InterPro IPR006652), Kelch repeat type 2 (InterPro IPR011498), Kelch-type beta propeller (InterPro IPR015915)]
Chr01.g05805.m1	4558.Sb10g007990.1	174	143	8.1e-14	63.5	77.8	63	23	0	2	64	29	91	83.2	4558.Sb10g007990.1,SD,[Pfam:DUF889]
Chr01.g03641.m1	39947.LOC_Os10g09220.1	214	1707	2.8e-61	46.1	57.9	280	82	3	1	211	1372	1651	241.1	39947.LOC_Os10g09220.1,CL,[Retrotransposon protein]
Chr01.g02770.m1	29760.VIT_07s0005g06030.t01	521	3024	5.6e-18	22.8	35.8	438	144	9	7	252	288	723	98.6	29760.VIT_07s0005g06030.t01,S,[Integrase core domain]
Chr01.g04875.m1	39947.LOC_Os01g60380.1	743	1313	1.4e-240	51.8	67.5	807	311	3	12	740	495	1301	838.6	39947.LOC_Os01g60380.1,CL,[Retrotransposon protein]
Chr01.g02010.m1	3694.POPTR_0001s00740.1	644	1494	2.4e-124	39.7	58.7	572	334	1	1	572	491	1051	452.2	3694.POPTR_0001s00740.1,S,[Reverse transcriptase (RNA-dependent DNA polymerase)]
Chr01.g04539.m1	39947.LOC_Os09g08020.1	1814	1640	8.1e-258	48.5	65.6	959	468	7	4	954	650	1590	897.1	39947.LOC_Os09g08020.1,CL,[Retrotransposon protein]
Chr01.g01283.m1	39947.LOC_Os05g12620.1	1785	1111	2.1e-258	52.3	66.2	896	305	12	826	1699	315	1110	899	39947.LOC_Os05g12620.1,CL,[Retrotransposon protein]
Chr01.g07076.m1	3847.GLYMA03G24630.1	626	622	0	91.4	95.4	626	50	1	1	626	1	622	1143.6	3847.GLYMA03G24630.1,C,[Malic enzyme],[malic enzyme]
Chr01.g04535.m1	39947.LOC_Os01g03830.1	937	1737	5.4e-165	60.6	75.2	487	192	0	447	933	1078	1564	587.8	39947.LOC_Os01g03830.1,CL,[Retrotransposon protein],[Transposase]
Chr01.g04079.m1	39947.LOC_Os06g19240.1	1414	1524	0	45.7	61.4	1452	685	16	32	1404	90	1517	1252.3	39947.LOC_Os06g19240.1,CAL,[Retrotransposon protein]
Chr01.g07059.m1	3847.GLYMA03G24030.1	450	391	3.4e-157	70.6	82.4	391	104	5	12	396	5	390	560.8	3847.GLYMA03G24030.1,M,[Glycoside hydrolase family 28],[polygalacturonase]
Chr01.g02684.m1	3847.GLYMA19G24300.1	222	257	1.6e-70	67	78	227	69	2	2	222	31	257	271.9	3847.GLYMA19G24300.1,OS,[tether containing UBX domain for],[alveolar soft part sarcoma chromosome region, candidate 1]
Chr01.g01988.m1	3847.GLYMA08G09240.1	294	994	3.1e-106	91.2	96.5	226	20	0	68	293	751	976	391	3847.GLYMA08G09240.1,P,[Copper-transporting ATPase],[p-type ATPase],[copper-transporting ATPase]
Chr01.g03706.m1	3847.GLYMA18G33191.1	526	582	2e-63	38.9	54.1	355	162	5	1	300	228	582	249.6	3847.GLYMA18G33191.1,SV,[zinc knuckle (CCHC-type) family protein],[Retrotransposon protein]
Chr01.g06570.m1	3847.GLYMA17G14060.1	281	286	3e-143	83.9	89.1	285	41	2	1	281	1	284	513.8	3847.GLYMA17G14060.1,S,[F-box protein],[F-Box protein]
Chr01.g03413.m1	39947.LOC_Os04g04880.1	405	1092	1.2e-121	56.1	72.9	376	165	0	1	376	680	1055	442.6	39947.LOC_Os04g04880.1,CL,[Retrotransposon protein]
Chr01.g07129.m1	3847.GLYMA07G07600.2	297	366	7.2e-63	61.5	76.5	221	76	7	1	219	8	221	246.9	3847.GLYMA07G07600.2,O,[SKP1-like protein],[ubiquitin-dependent protein catabolic process],[S-phase kinase--associated protein]
Chr01.g06322.m1	3847.GLYMA16G02150.1	1066	750	2.5e-246	65.1	77.3	704	221	13	1	699	39	722	858.2	3847.GLYMA16G02150.1,O,[subtilisin-like]
Chr01.g05443.m1	3847.GLYMA16G03360.1	257	250	2.2e-108	77.3	84.4	256	51	2	1	256	1	249	397.9	3847.GLYMA16G03360.1,TZS,[Uncharacterized conserved protein (DUF2358)]
Chr01.g03024.m1	39947.LOC_Os12g40050.1	1056	989	1.8e-212	47.3	59.3	856	277	8	355	1046	129	974	745.7	39947.LOC_Os12g40050.1,CL,[Retrotransposon protein]
Chr01.g01311.m1	3694.POPTR_0019s06550.1	535	1328	2.1e-97	36.5	57.8	493	299	5	19	501	827	1315	362.5	3694.POPTR_0019s06550.1,SV,[Endonuclease/Exonuclease/phosphatase family],[Retrotransposon protein]
Chr01.g02050.m1	15368.BRADI2G31610.1	312	1488	3.6e-65	38.2	54.3	374	141	3	2	287	1111	1482	254.6	15368.BRADI2G31610.1,LCJ,[Retrotransposon protein]
Chr01.g05337.m1	39947.LOC_Os12g05520.1	398	1142	2e-47	31.2	45.3	455	212	8	1	398	121	531	196.1	39947.LOC_Os12g05520.1,CS,[Retrotransposon protein]
Chr01.g03791.m1	3847.GLYMA13G17340.1	523	517	5.2e-234	70.9	86.9	519	144	1	5	523	6	517	816.2	3847.GLYMA13G17340.1,QP,[flavin-containing monooxygenase],[monooxygenase],[Monooxygenase]
Chr01.g06245.m1	3847.GLYMA07G01620.1	655	901	1.9e-180	49.2	65.3	695	304	8	1	651	205	894	638.6	3847.GLYMA07G01620.1,T,[Serine Threonine protein kinase],[Leucine-rich repeat receptor-like protein kinase]
Chr01.g06852.m1	3847.GLYMA05G00930.2	355	350	1.1e-147	75.2	81.9	359	76	8	1	355	1	350	528.9	3847.GLYMA05G00930.2,S,[NAC domain-containing protein],[(NAC) domain-containing protein]
Chr01.g02596.m1	3847.GLYMA03G00580.1	276	316	3.5e-64	57.4	66.2	284	96	8	1	274	46	314	251.1	3847.GLYMA03G00580.1,K,[ABSCISIC ACID-INSENSITIVE 5-like protein],[Abscisic acid-insensitive 5-like protein]
Chr01.g02433.m1	3847.GLYMA06G28090.1	636	644	0	89.7	94.6	633	63	2	5	636	13	644	1141.7	3847.GLYMA06G28090.1,US,[transmembrane 9 superfamily member],[transmembrane 9 superfamily]
Chr01.g06294.m1	3847.GLYMA13G43150.2	144	206	6.2e-28	51	62.9	151	52	3	1	135	38	182	129.8	3847.GLYMA13G43150.2,S,[Inherit from NOG: Avr9 Cf-9 rapidly elicited protein 146],[Avr9 Cf-9 rapidly elicited protein 146]
Chr01.g04053.m1	39947.LOC_Os11g44730.1	1570	1795	0	48.5	65.2	1470	703	13	7	1446	343	1788	1300	39947.LOC_Os11g44730.1,CAL,[Retrotransposon protein]
Chr01.g06112.m1	3847.GLYMA07G00330.1	762	762	0	80.6	87.9	762	148	0	1	762	1	762	1342.4	3847.GLYMA07G00330.1,I,[Squalene--hopene cyclase],[beta-Amyrin],[synthase]
Chr01.g06938.m1	3847.GLYMA05G07480.1	509	515	1e-250	90.7	95.9	463	41	1	40	502	45	505	871.7	3847.GLYMA05G07480.1,S,[DUF246 domain-containing protein]
Chr01.g05688.m1	39947.LOC_Os11g42630.1	2350	2096	0	46.2	62.9	1381	611	15	962	2340	840	2090	1234.9	39947.LOC_Os11g42630.1,CL,[Retrotransposon protein]
Chr01.g03328.m1	3847.GLYMA16G06780.1	798	451	6e-181	75.1	83	446	80	6	1	432	1	429	640.6	3847.GLYMA16G06780.1,IV,[alpha beta hydrolase fold-3 domain protein],[Carboxylesterase]
Chr01.g04027.m1	3847.GLYMA09G05180.1	54	744	2.2e-10	76.1	87	46	9	1	5	50	456	499	70.1	3847.GLYMA09G05180.1,DO,[Cullin 1],[cullin 1]
Chr01.g06774.m1	3847.GLYMA19G40630.1	445	433	9.7e-189	78.8	84.8	453	66	6	1	444	1	432	665.6	3847.GLYMA19G40630.1,K,[DNA methyltransferase 1 associated protein 1],[DNA methyltransferase 1-associated protein]
Chr01.g05490.m1	3847.GLYMA16G03050.2	1087	1079	4.8e-298	74.7	79.4	962	182	14	151	1086	151	1077	1030	3847.GLYMA16G03050.2,TZS,[Formin-like protein],[Dishevelled associated activator of morphogenesis],[inverted formin, FH2 and WH2 domain containing]
Chr01.g03149.m1	3847.GLYMA07G09630.1	499	501	1.5e-259	88.6	96.1	491	56	0	9	499	11	501	901	3847.GLYMA07G09630.1,C,[aldehyde dehydrogenase family 2 member C4-like],[Dehydrogenase],[Aldehyde dehydrogenase]
Chr01.g06106.m1	3847.GLYMA20G39290.1	376	365	7.1e-116	59.9	75.9	357	134	4	1	352	1	353	423.3	3847.GLYMA20G39290.1,T,[Phosphatase],[PHOsphatase]
Chr01.g04291.m1	4081.Solyc00g025650.1.1	723	490	4.1e-35	36.6	52.8	265	146	3	99	363	19	261	156	4081.Solyc00g025650.1.1,CL,[Retrotransposon protein],[Inherit from KOG: Retrotransposon protein]
Chr01.g03587.m1	39947.LOC_Os02g06230.1	1394	1453	1.2e-245	36.8	51.4	1458	807	17	18	1394	29	1453	856.3	39947.LOC_Os02g06230.1,CS,[Retrotransposon protein]
Chr01.g02087.m1	4081.Solyc06g034070.1.1	1004	1557	5.6e-192	39.9	57.2	902	458	7	131	989	65	925	677.6	4081.Solyc06g034070.1.1,DSL,[DNA helicase],[Helicase],[helicase-like protein],[replication protein]
Chr01.g06788.m1	3847.GLYMA17G10410.1	547	541	6.6e-272	85.9	92.3	547	71	1	1	547	1	541	942.2	3847.GLYMA17G10410.1,T,[calcium-dependent protein kinase]
Chr01.g02636.m1	4577.GRMZM2G131990_P01	439	728	2e-85	38.2	54.8	489	247	7	4	439	242	728	322.4	4577.GRMZM2G131990_P01,CL,[Retrotransposon protein],[Integrase core domain]
Chr01.g03049.m1	3847.GLYMA01G34830.1	294	426	2.4e-34	33.8	38.9	396	52	6	100	290	27	417	152.1	3847.GLYMA01G34830.1,O,[finger protein],[zinc ion binding]
Chr01.g04547.m1	3711.Bra015746.1-P	608	1361	5.7e-147	49.9	69.2	507	254	0	86	592	851	1357	527.3	3711.Bra015746.1-P,CS,[Retrotransposon protein],[NA],[Reverse transcriptase (RNA-dependent DNA polymerase)]
Chr01.g02516.m1	3847.GLYMA18G46300.1	514	463	2.3e-234	83.8	92.9	464	74	1	1	464	1	463	817.4	3847.GLYMA18G46300.1,MI,[digalactosyldiacylglycerol synthase 2]
Chr01.g02412.m1	3694.POPTR_0025s00240.1	2105	1755	9.3e-197	33.6	51.8	1158	751	9	909	2062	603	1746	694.5	3694.POPTR_0025s00240.1,S,[Reverse transcriptase (RNA-dependent DNA polymerase)]
Chr01.g01748.m1	3847.GLYMA18G33825.1	403	714	1.2e-65	36.5	42.6	545	156	8	1	392	191	698	256.5	3847.GLYMA18G33825.1,S,[Inherit from euNOG: zinc knuckle family protein],[zinc knuckle family protein]
Chr01.g03411.m1	3847.GLYMA03G27331.1	373	390	2.3e-106	60.6	71.4	360	113	6	16	356	27	376	391.7	3847.GLYMA03G27331.1,JSG,[PQ loop repeat],[PQ-loop repeat family protein]
Chr01.g02322.m1	39947.LOC_Os11g44730.1	1207	1795	0	54.6	71.5	1131	489	8	10	1136	669	1778	1234.9	39947.LOC_Os11g44730.1,CAL,[Retrotransposon protein]
Chr01.g04368.m1	3694.POPTR_0014s18180.1	393	1498	1e-77	35.9	55	429	224	2	12	389	695	1123	296.6	3694.POPTR_0014s18180.1,S,[Reverse transcriptase (RNA-dependent DNA polymerase)]
Chr01.g06511.m1	29760.VIT_02s0025g04930.t01	550	524	3.2e-218	76.7	87.3	503	110	3	21	523	3	498	763.8	29760.VIT_02s0025g04930.t01,P,[C4-dicarboxylate transporter malic acid transport protein]
Chr01.g06967.m1	3847.GLYMA15G40080.2	476	815	2.7e-168	61.6	73.5	521	145	12	3	476	2	514	597.8	3847.GLYMA15G40080.2,T,[G-type lectin S-receptor-like serine threonine-protein kinase]
Chr01.g05862.m1	4081.Solyc06g063010.2.1	256	1082	2e-16	92	98	50	4	0	204	253	1032	1081	92.4	4081.Solyc06g063010.2.1,S,[Spt20 family]
Chr01.g05213.m1	39947.LOC_Os06g38240.1	731	1038	6.6e-41	27	42.4	675	332	20	1	652	496	1032	175.3	39947.LOC_Os06g38240.1,CL,[Retrotransposon protein]
Chr01.g04600.m1	39947.LOC_Os06g15510.1	438	1302	7.1e-59	35.2	51.6	455	264	7	4	435	851	1297	234.2	39947.LOC_Os06g15510.1,CL,[Retrotransposon protein]
Chr01.g05718.m1	39947.LOC_Os07g45750.1	506	1878	7.1e-10	22.7	39.1	361	256	9	9	356	1494	1844	71.6	39947.LOC_Os07g45750.1,DL,[DNA helicase],[replication protein],[DNA replication]
Chr01.g02310.m1	3847.GLYMA15G24710.1	1274	505	5.8e-218	86.2	92.2	450	62	0	819	1268	48	497	764.2	3847.GLYMA15G24710.1,GJ,[Transporter],[sugar transport protein],[transporter]
Chr01.g07137.m1	3847.GLYMA18G13840.2	452	464	1.5e-157	60.8	77	457	165	6	1	452	17	464	562	3847.GLYMA18G13840.2,S,[hydroxycinnamoyl-Coenzyme A shikimate quinate hydroxycinnamoyltransferase-like]
Chr01.g06864.m1	3847.GLYMA17G11080.1	637	861	1.8e-244	67.3	80.8	645	201	5	1	637	219	861	851.3	3847.GLYMA17G11080.1,T,[receptor-like protein kinase],[Serine Threonine protein kinase]
Chr01.g05018.m1	3847.GLYMA17G03480.2	127	350	5.1e-42	90.8	95.4	87	8	0	17	103	1	87	176.4	3847.GLYMA17G03480.2,K,[Myblike DNAbinding domain containing protein],[myb domain protein 111]
Chr01.g00930.m1	3847.GLYMA13G12170.1	104	199	1.6e-54	99	100	104	1	0	1	104	1	104	217.6	3847.GLYMA13G12170.1,S,[Inherit from NOG: senescence-associated protein],[senescence-associated protein]
Chr01.g05770.m1	3847.GLYMA16G01870.1	269	270	8.6e-140	89.7	93.4	271	25	2	1	269	1	270	502.3	3847.GLYMA16G01870.1,S,[Chlorophyll A-B binding protein],[Chlorophyll a-b binding protein]
Chr01.g01075.m1	3847.GLYMA15G08610.3	189	205	1.9e-80	80.7	85.3	197	27	2	4	189	1	197	304.7	3847.GLYMA15G08610.3,J,[Hydrolyzes D-tyrosyl-tRNA(Tyr) into D-tyrosine and free tRNA(Tyr). Could be a defense mechanism against a harmful effect of D-tyrosine (By similarity)]
Chr01.g02941.m1	39947.LOC_Os10g13730.1	532	440	4.5e-23	29.1	47.6	275	180	4	39	312	31	291	115.5	39947.LOC_Os10g13730.1,CL,[Retrotransposon protein]
Chr01.g02306.m1	3847.GLYMA15G24610.1	118	111	7.6e-24	51.7	63.8	116	49	3	1	114	1	111	115.9	3847.GLYMA15G24610.1,S,[NA]
Chr01.g01426.m1	3847.GLYMA15G18486.1	223	271	6.9e-26	38.5	48.8	283	93	10	8	223	3	271	123.6	3847.GLYMA15G18486.1,S,[Cotton fibre expressed protein],[NA]
Chr01.g07183.m1	3847.GLYMA07G14530.2	480	491	3.2e-177	65.3	80.2	479	155	7	6	473	13	491	627.5	3847.GLYMA07G14530.2,CGS,[UDP-Glycosyltransferase],[Transferase]
Chr01.g05724.m1	15368.BRADI1G43020.1	541	1194	5.2e-128	46.4	65.1	513	247	2	52	537	677	1188	464.2	15368.BRADI1G43020.1,S,[Retrotransposon protein]
Chr01.g01890.m1	39946.BGIOSGA017619-PA	1697	1784	2.5e-200	28.9	44.4	1738	960	28	1	1691	135	1643	706.1	39946.BGIOSGA017619-PA,SV,[Retrotransposon protein]
Chr01.g06506.m1	3847.GLYMA05G04210.1	786	780	0	86.4	93.3	788	97	7	1	786	1	780	1342	3847.GLYMA05G04210.1,J,[elongation factor G],[Mitochondrial GTPase that catalyzes the GTP-dependent ribosomal translocation step during translation elongation. During this step, the ribosome changes from the pre-translocational (PRE) to the post-translocational (POST) state as the newly formed A- site-bound peptidyl-tRNA and P-site-bound deacylated tRNA move to the P and E sites, respectively. Ca…
Chr01.g03947.m1	39947.LOC_Os10g21350.1	457	1230	2.2e-42	29.7	46.3	404	234	8	38	399	71	466	179.5	39947.LOC_Os10g21350.1,CL,[Retrotransposon protein]
Chr01.g02556.m1	4641.GSMUA_Achr6P33700_001	164	442	5.6e-09	57.1	75	56	23	1	63	118	120	174	67	4641.GSMUA_Achr6P33700_001,K,[Myblike DNAbinding domain containing protein],[Myb-like DNA-binding domain]
Chr01.g02110.m1	39947.LOC_Os07g05280.1	1270	1303	5.7e-242	38.1	56.4	1320	694	17	12	1234	8	1301	844	39947.LOC_Os07g05280.1,S,[Retrotransposon protein]
Chr01.g02543.m1	3847.GLYMA13G23920.1	159	169	1e-23	47.8	61.8	157	61	6	1	145	1	148	115.9	3847.GLYMA13G23920.1,S,[NA]
Chr01.g03653.m1	3847.GLYMA09G10830.3	141	465	6.1e-36	81.5	87.7	81	14	1	58	137	102	182	156.4	3847.GLYMA09G10830.3,OU,[Endoplasmic],[S. cerevisiae]
Chr01.g05261.m1	3847.GLYMA08G40181.1	370	356	2e-134	73.5	82	366	81	9	6	369	5	356	485	3847.GLYMA08G40181.1,L,[RNase H domain-containing protein],[Pfam:RnaseH],[ribonuclease H activity]
Chr01.g05055.m1	3847.GLYMA15G15310.1	570	565	3.8e-278	88.5	92.1	567	61	3	4	570	3	565	963	3847.GLYMA15G15310.1,C,[dihydrolipoyl dehydrogenase]
Chr01.g03823.m1	39947.LOC_Os08g30250.1	672	993	1e-120	44.3	62	497	269	4	60	552	425	917	440.3	39947.LOC_Os08g30250.1,S,[Transposase family tnp2]
Chr01.g01187.m1	3847.GLYMA15G17530.1	956	955	0	93.6	97.9	954	61	0	3	956	2	955	1774.6	3847.GLYMA15G17530.1,P,[Plasma membrane],[plasma membrane],[P-type atpase]
Chr01.g02701.m1	3847.GLYMA07G11220.1	361	359	2.5e-166	85.3	91.4	361	51	2	1	361	1	359	590.9	3847.GLYMA07G11220.1,S,[auxin-induced protein],[Auxin-induced protein]
Chr01.g00807.m1	3847.GLYMA13G11980.1	478	19344	9.7e-118	59.8	65.6	433	119	7	1	407	15712	16115	429.9	3847.GLYMA13G11980.1,S,[Inherit from NOG: senescence-associated protein],[senescence-associated protein]
Chr01.g04800.m1	3847.GLYMA15G15930.1	360	373	1.1e-113	71.7	80.5	364	96	4	1	360	1	361	416	3847.GLYMA15G15930.1,O,[chaperone protein DnaJ],[DNAj (Hsp40) homolog, subfamily B, member],[ATP binding to DnaK triggers the release of the substrate protein, thus completing the reaction cycle. Several rounds of ATP-dependent interactions between DnaJ, DnaK and GrpE are required for fully efficient folding. Also involved, together with DnaK and GrpE, in the DNA replication of plasmids through a…
Chr01.g02936.m1	3847.GLYMA01G00805.1	92	261	6.5e-39	80.9	85.4	89	17	0	1	89	1	89	165.6	3847.GLYMA01G00805.1,K,[Myblike DNAbinding domain containing protein],[transcription factor]
Chr01.g04958.m1	4113.PGSC0003DMT400091433	400	362	2.6e-39	48	68.8	173	90	0	138	310	1	173	169.1	4113.PGSC0003DMT400091433,CL,[Retrotransposon protein],[Inherit from KOG: Retrotransposon protein]
Chr01.g04335.m1	39947.LOC_Os11g44770.1	1625	1980	8.8e-272	33.9	51.8	1707	940	23	61	1625	321	1980	943.3	39947.LOC_Os11g44770.1,CL,[Retrotransposon protein]
Chr01.g06375.m1	3847.GLYMA17G15980.2	293	250	1.6e-67	63.5	75.9	241	81	5	53	290	7	243	262.3	3847.GLYMA17G15980.2,S,[FAS1]
Chr01.g05003.m1	39947.LOC_Os11g44770.1	1686	1980	5.7e-298	35.8	54.4	1707	968	25	61	1686	321	1980	1030.4	39947.LOC_Os11g44770.1,CL,[Retrotransposon protein]
Chr01.g05650.m1	39947.LOC_Os10g21980.1	1154	1647	6.2e-203	39.4	55.3	1090	574	28	20	1078	14	1047	714.1	39947.LOC_Os10g21980.1,S,[Inherit from strNOG: CACTA, En Spm sub-class],[CACTA, En Spm sub-class]
Chr01.g03535.m1	15368.BRADI2G36810.1	999	781	4.8e-143	37.9	51.4	870	363	22	29	881	9	718	515	15368.BRADI2G36810.1,S,[Protein FAR-RED IMPAIRED RESPONSE],[FAR1 DNA-binding domain]
Chr01.g02457.m1	3847.GLYMA02G07780.2	488	530	2.5e-153	68.8	78.7	464	124	6	35	482	45	503	548.1	3847.GLYMA02G07780.2,E,[tyrosine-specific transport],[amino acid transport]
Chr01.g01182.m1	39947.LOC_Os12g05520.1	732	1142	3.5e-127	44.8	59.9	583	284	8	2	550	468	1046	461.8	39947.LOC_Os12g05520.1,CS,[Retrotransposon protein]
Chr01.g03796.m1	4081.Solyc03g062860.1.1	1070	899	8e-96	31.1	48.5	794	468	15	254	974	112	899	358.2	4081.Solyc03g062860.1.1,L,[Tkp5 protein]
Chr01.g03452.m1	3847.GLYMA16G03960.1	86	131	1.5e-13	57	68.6	86	29	3	3	84	48	129	81.3	3847.GLYMA16G03960.1,S,[NA]
Chr01.g01396.m1	3847.GLYMA09G07081.1	522	439	2.1e-97	56.7	69.5	390	154	7	1	383	6	387	362.5	3847.GLYMA09G07081.1,S,[NA]
Chr01.g03322.m1	4081.Solyc00g075040.1.1	407	639	1e-51	64	77.3	150	54	0	1	150	445	594	210.3	4081.Solyc00g075040.1.1,CL,[Retrotransposon protein]
Chr01.g01922.m1	3847.GLYMA09G06810.2	940	1051	7.4e-247	53.7	64.5	1090	316	35	1	940	1	1051	859.8	3847.GLYMA09G06810.2,O,[heat- shock],[heat shock],[Heat shock protein],[ATP-dependent CLP protease ATP-binding subunit]
Chr01.g06722.m1	3847.GLYMA18G04850.2	178	510	3.1e-21	41.2	56	182	65	8	13	164	284	453	107.8	3847.GLYMA18G04850.2,J,[60S ribosomal export protein Nmd3],[60S ribosomal export protein]
Chr01.g05855.m1	39947.LOC_Os07g39670.1	1147	1413	2.4e-271	40.2	56.4	1302	565	17	21	1135	127	1401	941.4	39947.LOC_Os07g39670.1,CL,[Retrotransposon protein]
Chr01.g04434.m1	39947.LOC_Os11g44780.1	777	936	3.4e-197	46.2	60.4	851	346	13	1	777	124	936	694.5	39947.LOC_Os11g44780.1,CL,[Retrotransposon protein]
Chr01.g04700.m1	3847.GLYMA19G06110.2	495	730	1.1e-113	39.2	48.3	710	210	8	6	493	7	716	416.4	3847.GLYMA19G06110.2,S,[CONTAINS InterPro DOMAIN s DDT superfamily (InterPro IPR018501), DDT subgroup (InterPro IPR018500), Cell division cycle-associated protein (InterPro IPR018866)],[Cell division cycle associated 7]
Chr01.g03579.m1	4555.Si040230m	170	264	1.3e-21	59.2	69.4	98	37	1	35	129	135	232	109	4555.Si040230m,L,[Pfam:RnaseH],[RNase H domain-containing protein],[ribonuclease H activity]
Chr01.g03052.m1	3847.GLYMA09G32640.1	428	426	3.4e-207	84.7	90.5	430	60	3	1	428	1	426	726.9	3847.GLYMA09G32640.1,T,[Casein Kinase]
Chr01.g00987.m1	4558.Sb05g016480.1	99	56	5.1e-21	89.3	92.9	56	6	0	44	99	1	56	106.3	4558.Sb05g016480.1,S,[NA]
Chr01.g03994.m1	4081.Solyc03g062860.1.1	1127	899	2.6e-105	30.6	48.1	931	529	20	169	1016	3	899	389.8	4081.Solyc03g062860.1.1,L,[Tkp5 protein]
Chr01.g01327.m1	3847.GLYMA06G17860.1	625	623	0	86	93.2	614	85	1	12	625	11	623	1146.3	3847.GLYMA06G17860.1,SG,[Hydrolyzes cAMP to 5'-AMP. Plays an important regulatory role in modulating the intracellular concentration of cAMP, thereby influencing cAMP-dependent processes (By similarity)],[Purple acid phosphatase],[inactive purple acid phosphatase]
Chr01.g02023.m1	39947.LOC_Os11g44770.1	1819	1980	1.5e-219	30.8	47.2	1830	951	34	194	1819	263	1980	770	39947.LOC_Os11g44770.1,CL,[Retrotransposon protein]
Chr01.g01112.m1	3847.GLYMA08G10320.2	129	745	3.3e-28	55.6	73.5	117	52	0	3	119	602	718	130.6	3847.GLYMA08G10320.2,SL,[transposon protein]
Chr01.g07032.m1	3847.GLYMA03G23760.2	546	546	1.3e-235	79.1	88.2	551	105	4	1	546	1	546	821.6	3847.GLYMA03G23760.2,S,[Frigida-like],[frigida-like]
Chr01.g04237.m1	39947.LOC_Os05g01650.1	2479	1792	0	49.2	66.1	1416	682	14	33	1441	396	1780	1314.7	39947.LOC_Os05g01650.1,CL,[Retrotransposon protein]
Chr01.g06000.m1	3847.GLYMA05G14430.2	220	225	7.7e-70	61.1	75.7	226	81	4	1	220	1	225	269.6	3847.GLYMA05G14430.2,S,[NA]
Chr01.g05707.m1	3847.GLYMA07G05510.1	408	408	4.8e-150	84.1	91.7	410	61	2	1	408	1	408	537	3847.GLYMA07G05510.1,P,[metal tolerance protein],[solute carrier family 30 (zinc transporter), member],[cation diffusion facilitator family transporter]
Chr01.g05859.m1	3847.GLYMA16G01296.1	445	463	5.1e-129	55.4	65.1	484	145	10	1	445	8	459	467.2	3847.GLYMA16G01296.1,S,[zinc finger CCCH domain-containing protein]
Chr01.g02970.m1	3847.GLYMA07G12321.1	388	388	4e-106	54.7	66.7	393	166	8	1	387	1	387	391	3847.GLYMA07G12321.1,MG,[Glycoside hydrolase family 28],[polygalacturonase]
Chr01.g02181.m1	3847.GLYMA01G42340.2	310	736	7.5e-71	51	68.2	296	133	5	1	287	1	293	273.5	3847.GLYMA01G42340.2,S,[Inherit from euNOG: CACTA, En Spm sub-class],[CACTA, En Spm sub-class]
Chr01.g04343.m1	39947.LOC_Os08g01570.1	532	629	1.1e-58	35.2	50.9	440	231	9	5	438	150	541	233.8	39947.LOC_Os08g01570.1,SL,[transposon protein],[Retrotransposon protein],[Pfam:Transposase_11]
Chr01.g02098.m1	3847.GLYMA09G06166.1	791	885	0	80.5	90.1	789	150	3	1	788	1	786	1218	3847.GLYMA09G06166.1,P,[p-type ATPase],[Copper-transporting ATPase]
Chr01.g01255.m1	39947.LOC_Os03g56676.1	1288	1413	0	45.6	62.8	1311	636	17	34	1283	118	1412	1099.3	39947.LOC_Os03g56676.1,CL,[Retrotransposon protein]
Chr01.g05575.m1	3847.GLYMA07G06120.3	598	594	2.6e-290	83.1	91.1	597	93	4	1	594	1	592	1003.4	3847.GLYMA07G06120.3,TOS,[Phosphatidylinositol 4-kinase type],[phosphatidylinositol 3- and 4-kinase family protein],[ubiquitin]
Chr01.g06206.m1	3847.GLYMA07G01480.1	478	480	5.8e-256	91.2	95.6	480	40	1	1	478	1	480	889	3847.GLYMA07G01480.1,O,[ubiquitin carboxyl-terminal hydrolase],[ubiquitin thiolesterase activity]
Chr01.g01979.m1	39947.LOC_Os10g25890.1	500	1292	2.2e-64	31.7	44.1	562	268	8	1	500	388	895	252.7	39947.LOC_Os10g25890.1,CL,[Retrotransposon protein]
Chr01.g05542.m1	3847.GLYMA16G02880.2	740	806	4e-256	87.6	94.9	509	56	3	239	740	298	806	890.2	3847.GLYMA16G02880.2,LA,[purine NTP-dependent helicase activity],[DEAD-box ATP-dependent RNA helicase],[atp-dependent rna helicase]
Chr01.g01443.m1	39947.LOC_Os02g52020.1	303	1059	6.4e-75	50.5	67.7	303	145	3	1	299	754	1055	287	39947.LOC_Os02g52020.1,S,[Reverse transcriptase (RNA-dependent DNA polymerase)]
Chr01.g06006.m1	4577.GRMZM2G009200_P01	710	736	6.8e-168	48.9	67	616	303	7	56	662	95	707	597	4577.GRMZM2G009200_P01,LS,[transposon protein],[zinc finger BED domain-containing protein]
Chr01.g03355.m1	39947.LOC_Os12g05520.1	712	1142	8.9e-144	55.2	73.3	449	201	0	2	450	638	1086	516.9	39947.LOC_Os12g05520.1,CS,[Retrotransposon protein]
Chr01.g03693.m1	39947.LOC_Os10g29650.1	1009	1682	4e-198	43.4	53.9	1093	415	12	114	1008	177	1263	698	39947.LOC_Os10g29650.1,CASL,[Retrotransposon protein],[ATP-binding cassette, sub-family E]
Chr01.g02535.m1	3847.GLYMA19G30200.2	193	239	3.7e-52	60.6	73.7	198	65	5	1	190	1	193	210.7	3847.GLYMA19G30200.2,S,[lob domain-containing protein]
Chr01.g05666.m1	39947.LOC_Os04g54450.1	1320	1425	2.6e-258	38.2	55.3	1404	734	16	11	1313	48	1419	898.3	39947.LOC_Os04g54450.1,CS,[Retrotransposon protein]
Chr01.g02388.m1	4113.PGSC0003DMT400095374	303	234	7.7e-12	49.3	72.6	73	37	0	171	243	92	164	77.4	4113.PGSC0003DMT400095374,CTL,[Retrotransposon protein]
Chr01.g02483.m1	39947.LOC_Os09g08340.1	227	1360	2.7e-09	32.6	50	144	65	5	86	203	263	400	68.6	39947.LOC_Os09g08340.1,CAL,[Retrotransposon protein]
Chr01.g04447.m1	4577.GRMZM2G163768_P01	630	673	1.6e-136	39.9	57.3	672	350	8	2	630	13	673	492.7	4577.GRMZM2G163768_P01,CL,[Retrotransposon protein],[Integrase core domain]
Chr01.g07147.m1	3847.GLYMA03G26120.2	1068	1099	0	91	95.3	998	90	0	71	1068	102	1099	1813.5	3847.GLYMA03G26120.2,J,[glycyl-tRNA synthetase, alpha subunit],[Glycyl-tRNA synthetase beta subunit],[Glycyl-tRNA synthetase 2]
Chr01.g06443.m1	3847.GLYMA05G04910.1	779	776	3e-286	68.5	77.5	797	202	12	4	779	4	772	990.3	3847.GLYMA05G04910.1,S,[NA]
Chr01.g04444.m1	3847.GLYMA06G11270.2	75	326	7.5e-09	81.1	91.9	37	7	0	39	75	172	208	65.5	3847.GLYMA06G11270.2,HK,[phosphopantothenate--cysteine ligase],[phosphopantothenate-cysteine ligase],[Phosphopantothenoylcysteine decarboxylase]
Chr01.g05647.m1	3847.GLYMA16G04030.1	299	1173	2.2e-19	34.7	48	173	106	4	87	256	866	1034	102.4	3847.GLYMA16G04030.1,JA,[Involved in mRNA degradation. Hydrolyzes single-stranded polyribonucleotides processively in the 3'- to 5'-direction (By similarity)],[polyribonucleotide],[polyribonucleotide nucleotidyltransferase]
Chr01.g02426.m1	39947.LOC_Os10g32124.1	1491	2112	5.5e-204	43	57.7	953	423	10	655	1489	614	1564	718	39947.LOC_Os10g32124.1,CL,[Retrotransposon protein]
Chr01.g06884.m1	39947.LOC_Os11g44770.1	1922	1980	1.4e-255	32	50.4	1825	1046	28	189	1922	260	1980	889.8	39947.LOC_Os11g44770.1,CL,[Retrotransposon protein]
Chr01.g03350.m1	3847.GLYMA16G06390.1	140	140	5.2e-56	75.7	88.6	140	34	0	1	140	1	140	223	3847.GLYMA16G06390.1,TDZ,[calcium-binding protein],[Calcium-binding protein],[Calcium binding protein]
Chr01.g04191.m1	39947.LOC_Os08g28500.1	557	1053	1e-54	27.7	46.1	635	353	14	1	551	1	613	220.7	39947.LOC_Os08g28500.1,CL,[Retrotransposon protein]
Chr01.g02822.m1	3847.GLYMA07G09980.1	552	574	3.5e-220	70.5	79.5	576	144	7	1	552	1	574	770.4	3847.GLYMA07G09980.1,O,[aspartic],[Eukaryotic aspartyl protease]
Chr01.g06433.m1	59689.scaffold_801201.1	529	496	4.8e-33	27.7	47.5	408	273	9	16	408	14	414	148.7	59689.scaffold_801201.1,L,[Domain of unknown function DUF223],[replication protein],[DNA replication]
Chr01.g05656.m1	39947.LOC_Os12g34770.1	1250	1333	0	45.3	61.8	1342	628	20	4	1249	2	1333	1085.9	39947.LOC_Os12g34770.1,S,[Retrotransposon protein]
Chr01.g02965.m1	3847.GLYMA01G00940.1	652	651	0	85.1	92	652	96	1	1	652	1	651	1148.3	3847.GLYMA01G00940.1,J,[arginyL-tRNA synthetase],[Arginyl-tRNA synthetase],[Arginyl-trna synthetase]
Chr01.g02076.m1	29760.VIT_07s0005g06030.t01	254	3024	3.6e-47	35.4	45.4	339	93	4	1	213	399	737	194.5	29760.VIT_07s0005g06030.t01,S,[Integrase core domain]
Chr01.g06781.m1	3847.GLYMA17G10350.1	500	511	6.6e-226	81.5	89	491	82	3	1	485	10	497	789.3	3847.GLYMA17G10350.1,O,[AAA-type ATPase family protein],[Acts as a processive, ATP-dependent zinc metallopeptidase for both cytoplasmic and membrane proteins. Plays a role in the quality control of integral membrane proteins (By similarity)],[mitochondrial chaperone]
Chr01.g05246.m1	3847.GLYMA07G07710.2	141	2225	7.4e-34	80.6	88.2	93	18	0	49	141	1125	1217	149.4	3847.GLYMA07G07710.2,K,[Component of the SRB8-11 complex. The SRB8-11 complex is a regulatory module of the Mediator complex which is itself involved in regulation of basal and activated RNA polymerase II- dependent transcription. The SRB8-11 complex may be involved in the transcriptional repression of a subset of genes regulated by Mediator. It may inhibit the association of the Mediator complex…
Chr01.g02606.m1	3847.GLYMA20G00740.1	443	507	1.7e-145	52.3	67.8	503	164	6	13	441	5	505	521.9	3847.GLYMA20G00740.1,Q,[Cytochrome p450]
Chr01.g02560.m1	3847.GLYMA19G29610.2	375	483	8.5e-85	48.3	56.4	431	136	14	13	373	6	419	320.1	3847.GLYMA19G29610.2,S,[dof zinc finger protein],[Zinc finger protein],[zinc finger protein]
Chr01.g06157.m1	3847.GLYMA01G43560.1	622	343	3.1e-100	60.9	71.7	325	89	5	331	620	22	343	372.1	3847.GLYMA01G43560.1,S,[GDSL esterase lipase]
Chr01.g06144.m1	3847.GLYMA08G20720.1	184	176	3.6e-44	73.8	83.8	130	30	1	2	131	3	128	184.1	3847.GLYMA08G20720.1,U,[Prenylated RAB acceptor]
Chr01.g01274.m1	39947.LOC_Os09g16930.1	567	1092	1.2e-164	48.9	61.4	663	201	7	5	534	324	981	585.9	39947.LOC_Os09g16930.1,CL,[Retrotransposon protein]
Chr01.g02918.m1	3847.GLYMA01G00640.2	437	452	1.4e-179	72	80.8	453	110	5	1	437	1	452	635.2	3847.GLYMA01G00640.2,SU,[pentatricopeptide repeat-containing protein At2g15690-like],[Pentatricopeptide repeat-containing protein]
Chr01.g01341.m1	39947.LOC_Os05g01650.1	793	1792	1.3e-159	42.7	59.6	775	412	10	24	793	363	1110	569.7	39947.LOC_Os05g01650.1,CL,[Retrotransposon protein]
Chr01.g06575.m1	3847.GLYMA17G14010.1	471	468	2e-232	86.6	93.8	471	60	2	1	471	1	468	810.8	3847.GLYMA17G14010.1,SD,[phosphatidylinositol glycan anchor biosynthesis class U]
Chr01.g04261.m1	39947.LOC_Os03g63124.1	358	1969	2.3e-116	54.1	68.4	399	140	1	1	356	1393	1791	424.9	39947.LOC_Os03g63124.1,CL,[Retrotransposon protein],[Transposase]
Chr01.g03908.m1	39947.LOC_Os03g61660.1	1309	1335	7.4e-269	40.2	57	1367	712	17	7	1302	2	1333	933.3	39947.LOC_Os03g61660.1,S,[Retrotransposon protein]
Chr01.g03173.m1	3847.GLYMA14G27330.2	358	358	9.3e-174	84.1	94.4	359	55	2	1	358	1	358	615.5	3847.GLYMA14G27330.2,J,[Ribosome maturation protein],[Zinc finger protein]
Chr01.g05888.m1	3847.GLYMA07G04650.1	299	297	1.1e-130	80.8	90.6	297	56	1	4	299	1	297	472.2	3847.GLYMA07G04650.1,S,[protein FLUORESCENT IN BLUE LIGHT],[fluorescent in blue light]
Chr01.g03554.m1	3847.GLYMA16G26660.1	174	176	1.1e-84	83.8	93.1	173	28	0	2	174	3	175	318.5	3847.GLYMA16G26660.1,JS,[phosphatidylethanolamine-binding protein],[protein HEADING DATE]
Chr01.g05850.m1	3847.GLYMA16G01350.2	1468	1515	0	77.8	85	1526	267	17	2	1468	3	1515	2202.2	3847.GLYMA16G01350.2,QV,[(ABC) transporter],[ABC transporter]
Chr01.g00910.m1	3847.GLYMA13G12010.1	712	244	4.7e-44	75.4	76.8	138	23	1	586	712	107	244	185.7	3847.GLYMA13G12010.1,S,[NA],[RRNA intron-encoded homing endonuclease]
Chr01.g01880.m1	3847.GLYMA09G07051.1	219	237	1.7e-40	50.2	65.9	217	90	6	12	212	11	225	172.2	3847.GLYMA09G07051.1,K,[HALZ],[homeobox-leucine zipper protein]
Chr01.g01780.m1	3847.GLYMA20G23410.1	117	403	6.4e-07	50	64.3	56	28	0	2	57	203	258	59.7	3847.GLYMA20G23410.1,KOTS,[Protein arginine n-methyltransferase]
Chr01.g04757.m1	3847.GLYMA14G36980.1	219	515	9.1e-55	64.4	73.9	180	46	1	32	211	348	509	219.5	3847.GLYMA14G36980.1,G,[solute carrier family 17],[anion transporter]
Chr01.g04723.m1	3847.GLYMA15G16420.2	378	389	1.8e-95	55.6	78	322	138	4	60	378	66	385	355.5	3847.GLYMA15G16420.2,SK,[mitochondrial transcription termination],[mTERF]
Chr01.g02194.m1	3847.GLYMA09G12380.2	510	520	1.3e-205	65	79.7	523	165	3	1	508	1	520	721.8	3847.GLYMA09G12380.2,QP,[flavin-containing monooxygenase],[monooxygenase],[Monooxygenase]
Chr01.g01173.m1	39947.LOC_Os03g41624.1	1604	1300	1.3e-206	33.5	46.7	1578	625	38	96	1577	30	1278	726.9	39947.LOC_Os03g41624.1,CL,[Retrotransposon protein]
Chr01.g07158.m1	3847.GLYMA07G14166.1	403	418	1.7e-107	55.7	72.4	388	160	5	1	383	1	381	395.6	3847.GLYMA07G14166.1,MS,[auxin efflux carrier],[Auxin Efflux Carrier]
Chr01.g05455.m1	3847.GLYMA01G27455.1	592	1258	1.3e-161	41.2	46.8	938	142	8	63	592	260	1195	575.9	3847.GLYMA01G27455.1,ST,[TMV resistance protein N-like],[resistance protein]
Chr01.g04091.m1	39947.LOC_Os10g26830.1	358	1419	7.7e-128	58.1	70.7	399	125	1	2	358	909	1307	463	39947.LOC_Os10g26830.1,CL,[Retrotransposon protein],[Transposase]
Chr01.g06018.m1	3847.GLYMA03G32520.1	131	1445	1.9e-60	87.8	96.2	131	16	0	1	131	176	306	237.7	3847.GLYMA03G32520.1,VQ,[(ABC) transporter],[Pleiotropic drug resistance protein]
Chr01.g03549.m1	29760.VIT_07s0141g00250.t01	330	1353	1.3e-36	32.6	51.1	276	170	5	11	281	31	295	159.8	29760.VIT_07s0141g00250.t01,KV,[calmodulin-binding transcription activator 3-like],[Transcription activator],[Retrotransposon protein],[calmodulin-binding transcription activator]
Chr01.g01672.m1	39947.LOC_Os03g63124.1	2291	1969	9.9e-269	46.9	61.4	1077	539	7	614	1660	713	1786	933.7	39947.LOC_Os03g63124.1,CL,[Retrotransposon protein],[Transposase]
Chr01.g07142.m1	3847.GLYMA07G13780.1	409	418	3.6e-121	58.8	71.7	413	150	7	3	409	13	411	441	3847.GLYMA07G13780.1,IS,[Patatin group]
Chr01.g02229.m1	3694.POPTR_0007s05820.1	275	834	2.2e-37	51.8	69.1	139	67	0	113	251	76	214	162.2	3694.POPTR_0007s05820.1,SV,[Retrotransposon protein]
Chr01.g06286.m1	3702.AT4G00160.1	305	453	2.1e-17	32.2	46.8	295	166	12	19	303	15	285	95.9	3702.AT4G00160.1,S,[F-box FBD LRR-repeat protein],[FBD],[NA]
Chr01.g03276.m1	3847.GLYMA06G14650.1	595	530	4e-105	52.2	62.6	521	224	2	75	595	35	530	388.3	3847.GLYMA06G14650.1,S,[NA]
Chr01.g02054.m1	3847.GLYMA09G06350.1	411	328	4.2e-146	81.6	91	310	57	0	8	317	8	317	523.9	3847.GLYMA09G06350.1,G,[peroxidase]
Chr01.g03472.m1	3694.POPTR_0005s14610.1	977	972	0	82.3	90.4	977	159	5	6	977	5	972	1632.1	3694.POPTR_0005s14610.1,J,[amino acids such as threonine, to avoid such errors, it has a posttransfer editing activity that hydrolyzes mischarged Thr-tRNA(Val) in a tRNA-dependent manner (By similarity)],[Valyl tRNA synthetase tRNA binding arm],[Valyl-trna synthetase]
Chr01.g00762.m1	3702.ATCG00020.1	229	353	6.9e-98	60.6	61.1	350	10	3	1	222	1	350	362.8	3702.ATCG00020.1,C,[This is one of the two reaction center proteins of photosystem II]
Chr01.g03275.m1	3847.GLYMA07G10731.1	611	638	1.2e-240	68.3	81.1	624	171	7	10	611	20	638	838.6	3847.GLYMA07G10731.1,T,[receptor-like protein kinase],[Serine Threonine protein kinase]
Chr01.g06647.m1	3847.GLYMA19G16980.1	512	856	2.5e-18	55.2	69	87	38	1	118	203	202	288	99.8	3847.GLYMA19G16980.1,AS,[NA]
Chr01.g06836.m1	3847.GLYMA02G36360.2	363	362	9.6e-118	80.9	88.3	367	61	5	1	363	1	362	429.5	3847.GLYMA02G36360.2,SN,[Rtf2 RING-finger],[replication termination factor 2 domain containing 1]
Chr01.g05968.m1	3847.GLYMA20G23490.1	289	371	1.7e-85	58.3	75.2	278	101	3	25	287	82	359	322	3847.GLYMA20G23490.1,STU,[EF-hand calcium binding domain],[EF hand family protein]
Chr01.g01364.m1	4641.GSMUA_Achr11P13710_001	819	770	5.9e-99	36.6	54.1	664	370	17	30	654	12	663	368.2	4641.GSMUA_Achr11P13710_001,S,[Ac Ds sub-class],[transposon protein]
Chr01.g06914.m1	3847.GLYMA05G00380.2	402	327	3.4e-47	55.6	62.3	268	99	5	140	402	71	323	195.3	3847.GLYMA05G00380.2,S,[NA]
Chr01.g02602.m1	3847.GLYMA19G30450.1	654	676	4.8e-237	63.8	76.7	649	223	8	5	649	16	656	826.6	3847.GLYMA19G30450.1,G,[alpha-l-arabinofuranosidase],[Alpha-N-arabinofuranosidase (EC 3.2.1.55)]
Chr01.g01546.m1	39947.LOC_Os10g32124.1	1794	2112	1.3e-186	45	58.6	844	343	11	328	1050	614	1457	660.6	39947.LOC_Os10g32124.1,CL,[Retrotransposon protein]
Chr01.g01494.m1	3847.GLYMA09G07530.4	413	413	2e-228	96.6	99	413	14	0	1	413	1	413	797.3	3847.GLYMA09G07530.4,JL,[eukaryotic initiation factor],[purine NTP-dependent helicase activity],[ATP-dependent RNA helicase which is a subunit of the eIF4F complex involved in cap recognition and is required for mRNA binding to ribosome. In the current model of translation initiation, eIF4A unwinds RNA secondary structures in the 5'-UTR of mRNAs which is necessary to allow efficient binding of th…
Chr01.g03932.m1	4081.Solyc00g014970.1.1	139	366	1.9e-18	60.8	82.4	74	29	0	1	74	100	173	98.2	4081.Solyc00g014970.1.1,DL,[DNA helicase],[exodeoxyribonuclease v alpha]
Chr01.g02945.m1	3847.GLYMA01G00850.1	619	626	1.6e-274	75.2	86.9	616	153	0	4	619	11	626	951	3847.GLYMA01G00850.1,E,[Gamma-glutamyltransferase],[gamma-glutamyltranspeptidase],[gamma-glutamyltransferase activity]
Chr01.g05687.m1	3847.GLYMA16G02160.1	735	753	4.3e-282	70.9	81.6	722	195	8	1	717	38	749	976.5	3847.GLYMA16G02160.1,O,[subtilisin-like]
Chr01.g01619.m1	39947.LOC_Os01g28550.1	558	815	3.8e-49	69.4	81.9	144	42	2	1	142	135	278	202.2	39947.LOC_Os01g28550.1,CL,[Retrotransposon protein]
Chr01.g07232.m1	3847.GLYMA03G00310.1	192	192	7.6e-82	84.4	92.7	192	30	0	1	192	1	192	309.3	3847.GLYMA03G00310.1,S,[Late embryogenesis abundant protein]
Chr01.g05680.m1	39946.BGIOSGA006617-PA	607	432	6.1e-08	37.7	49.1	106	57	3	94	197	169	267	65.5	39946.BGIOSGA006617-PA,S,[NA]
Chr01.g05053.m1	3847.GLYMA05G15170.1	754	480	3.5e-207	76.9	86.2	480	95	4	287	752	1	478	727.6	3847.GLYMA05G15170.1,SK,[mitochondrial transcription termination],[mTERF]
Chr01.g01603.m1	3847.GLYMA11G18255.1	724	373	3.6e-47	38.9	67	221	135	0	8	228	14	234	196.1	3847.GLYMA11G18255.1,CL,[Retrotransposon protein],[Inherit from KOG: Retrotransposon protein]
Chr01.g02269.m1	3847.GLYMA15G16630.1	519	515	9.8e-233	83.3	90	520	79	4	1	518	1	514	812	3847.GLYMA15G16630.1,SL,[expressed protein],[UPF0392 protein],[Expressed protein]
Chr01.g06385.m1	3847.GLYMA17G15820.1	271	293	2.9e-79	89.5	94.1	153	16	0	119	271	141	293	301.2	3847.GLYMA17G15820.1,FS,[Cupin domain],[glyoxylate induced protein],[allantoin catabolism protein]
Chr01.g07068.m2	3847.GLYMA07G12660.1	397	402	9.9e-185	84.3	90.2	408	47	7	1	397	1	402	652.1	3847.GLYMA07G12660.1,F,[Phosphoribosyl pyrophosphate synthase],[ribose-phosphate pyrophosphokinase]
Chr01.g01036.m1	3847.GLYMA15G16840.1	890	880	0	77.8	85.2	880	181	4	14	890	12	880	1390.6	3847.GLYMA15G16840.1,SU,[Pentatricopeptide repeat-containing protein]
Chr01.g03493.m1	4558.Sb05g001940.1	416	526	4.5e-95	43.8	59.4	429	190	3	18	395	8	436	354.4	4558.Sb05g001940.1,SD,[Pfam:DUF889]
Chr01.g06039.m1	39947.LOC_Os08g29560.1	902	1294	4.9e-179	53.9	69.8	590	226	4	358	902	706	1294	634.4	39947.LOC_Os08g29560.1,CL,[Retrotransposon protein]
Chr01.g01000.m1	3847.GLYMA13G11980.1	172	19344	3.6e-30	87.7	94.5	73	9	0	91	163	9618	9690	137.5	3847.GLYMA13G11980.1,S,[Inherit from NOG: senescence-associated protein],[senescence-associated protein]
Chr01.g03246.m1	3847.GLYMA09G07570.1	1194	1192	0	88.8	93.5	1192	126	2	1	1192	1	1185	2133.6	3847.GLYMA09G07570.1,K,[DNA-directed RNA polymerase],[DNA-dependent RNA polymerase catalyzes the transcription of DNA into RNA using the four ribonucleoside triphosphates as substrates (By similarity)],[dna-directed rna polymerase]
Chr01.g05795.m1	3847.GLYMA07G17880.2	343	415	2.7e-138	68.4	82.2	342	106	2	1	342	66	405	497.7	3847.GLYMA07G17880.2,GS,[alpha 1,4-glycosyltransferase family protein],[lactosylceramide]
Chr01.g01836.m1	3847.GLYMA13G11980.1	413	19344	1.7e-78	68	70.8	284	52	5	1	245	216	499	299.3	3847.GLYMA13G11980.1,S,[Inherit from NOG: senescence-associated protein],[senescence-associated protein]
Chr01.g05633.m1	39947.LOC_Os07g05280.1	1361	1303	1.1e-275	40.4	57.6	1315	704	13	9	1271	6	1292	956.1	39947.LOC_Os07g05280.1,S,[Retrotransposon protein]
Chr01.g05081.m1	39947.LOC_Os06g25170.1	631	901	1.2e-62	31.6	46.9	550	276	13	45	498	4	549	247.3	39947.LOC_Os06g25170.1,S,[Retrotransposon]
Chr01.g03714.m1	4641.GSMUA_Achr3P13690_001	450	287	1.8e-25	35.4	53.4	223	122	5	39	259	5	207	123.2	4641.GSMUA_Achr3P13690_001,CJL,[Retrotransposon protein],[60s ribosomal protein],[Inherit from strNOG: Retrotransposon protein]
Chr01.g00786.m1	3702.ATCG01010.1	197	746	4.3e-64	91.8	96.6	147	12	0	1	147	254	400	250.4	3702.ATCG01010.1,C,[NDH shuttles electrons from NAD(P)H plastoquinone, via FMN and iron-sulfur (Fe-S) centers, to quinones in the photosynthetic chain and possibly in a chloroplast respiratory chain. The immediate electron acceptor for the enzyme in this species is believed to be plastoquinone. Couples the redox reaction to proton translocation, and thus conserves the redox energy in a proton gra…
Chr01.g04450.m1	3847.GLYMA0220S00260.1	669	932	8e-94	44.9	61.1	450	224	11	1	443	370	802	350.9	3847.GLYMA0220S00260.1,S,[transposon protein]
Chr01.g05159.m1	3847.GLYMA03G24720.1	1161	664	1e-72	33.5	47.9	624	251	12	526	1145	5	468	281.6	3847.GLYMA03G24720.1,CTL,[Retrotransposon protein]
Chr01.g00992.m1	3847.GLYMA13G12010.1	340	244	2e-45	76.1	77.5	138	22	1	214	340	107	244	189.1	3847.GLYMA13G12010.1,S,[NA],[RRNA intron-encoded homing endonuclease]
Chr01.g01268.m1	39947.LOC_Os10g26830.1	1551	1419	3.1e-250	46.3	62	1027	497	8	567	1545	393	1412	871.7	39947.LOC_Os10g26830.1,CL,[Retrotransposon protein],[Transposase]
Chr01.g01847.m1	39947.LOC_Os11g44770.1	1877	1980	1.3e-274	34	52.6	1752	993	27	200	1877	319	1980	953	39947.LOC_Os11g44770.1,CL,[Retrotransposon protein]
Chr01.g05627.m1	3847.GLYMA16G02480.1	506	512	1.3e-245	81.2	90.5	506	93	1	1	504	1	506	854.7	3847.GLYMA16G02480.1,SU,[Pentatricopeptide repeat-containing protein]
Chr01.g04352.m1	39947.LOC_Os10g40800.1	958	1031	3.6e-124	33.6	51.6	940	532	19	33	958	22	883	452.2	39947.LOC_Os10g40800.1,CS,[Retrotransposon protein],[Reverse transcriptase (RNA-dependent DNA polymerase)]
Chr01.g03160.m1	3847.GLYMA07G09730.1	781	488	2.7e-178	80.9	88.8	367	70	0	42	408	25	391	631.7	3847.GLYMA07G09730.1,S,[leucine-rich repeat extensin-like protein]
Chr01.g01346.m1	3847.GLYMA09G06810.2	990	1051	5.6e-269	56.5	67.3	1089	337	35	1	990	1	1051	933.3	3847.GLYMA09G06810.2,O,[heat- shock],[heat shock],[Heat shock protein],[ATP-dependent CLP protease ATP-binding subunit]
Chr01.g06180.m1	3847.GLYMA08G20770.1	1346	1465	0	75.1	86.1	1338	298	9	34	1344	134	1463	1925.2	3847.GLYMA08G20770.1,QV,[ATP-binding cassette, sub-family C (CFTR MRP), member],[(ABC) transporter],[ABC transporter C family member]
Chr01.g05362.m1	3847.GLYMA07G07631.1	384	251	3.4e-12	24.8	45	242	127	7	18	216	10	239	79	3847.GLYMA07G07631.1,CL,[Retrotransposon protein]
Chr01.g07094.m1	3847.GLYMA03G24980.1	375	378	3.1e-164	74.3	85.7	378	94	2	1	375	1	378	583.9	3847.GLYMA03G24980.1,QS,[oxidoreductase, 2OG-Fe(II) oxygenase family protein],[1-aminocyclopropane-1-carboxylate oxidase homolog],[2OGFe(II) oxygenase]
Chr01.g01334.m1	4113.PGSC0003DMT400026630	584	893	6e-154	53.3	68.4	512	239	0	63	574	378	889	550.4	4113.PGSC0003DMT400026630,S,[Retrotransposon protein],[Reverse transcriptase (RNA-dependent DNA polymerase)]
Chr01.g06877.m1	3847.GLYMA03G25510.1	103	455	9.9e-36	77.5	86.3	102	23	0	1	102	351	452	155.2	3847.GLYMA03G25510.1,SE,[whole genome shotgun sequence],[MORN],[MORN repeat containing]
Chr01.g02340.m1	3847.GLYMA15G25470.2	368	449	2.7e-27	44.5	53.7	164	51	2	217	355	255	403	129	3847.GLYMA15G25470.2,E,[)-oxidoreductase],[oxidoreductase],[Catalyzes the last two steps in the biosynthesis of 5- methylaminomethyl-2-thiouridine (mnm(5)s(2)U) at the wobble position (U34) in tRNA. Catalyzes the FAD-dependent demodification of cmnm(5)s(2)U34 to nm(5)s(2)U34, followed by the transfer of a methyl group from S-adenosyl-L-methionine to nm(5)s(2)U34, to form mnm(5)s(2)U34 (By similar…
Chr01.g01934.m1	3847.GLYMA15G18047.1	1173	1171	0	77.9	86.5	1184	238	7	1	1173	1	1171	1807.3	3847.GLYMA15G18047.1,L,[DNA ligase],[dna ligase]
Chr01.g05705.m1	3694.POPTR_0005s26870.1	129	733	4.4e-25	50.7	59.6	136	45	4	1	116	1	134	120.2	3694.POPTR_0005s26870.1,EO,[prolyl oligopeptidase],[prolyl endopeptidase]
Chr01.g01962.m1	3847.GLYMA08G24630.1	233	1161	4.2e-74	69	74.2	248	54	2	1	225	1	248	283.9	3847.GLYMA08G24630.1,LA,[helicase],[ATP-dependent RNA helicase],[ATPdependent RNA helicase]
Chr01.g03217.m1	3847.GLYMA13G33390.2	1171	922	4.6e-230	52.3	59	1195	255	8	1	1168	1	907	804.3	3847.GLYMA13G33390.2,Z,[Kinesin family member],[KISc]
Chr01.g01967.m1	59689.scaffold_200951.1	525	496	5.6e-42	28.9	47.5	457	301	11	13	452	16	465	178.3	59689.scaffold_200951.1,L,[Domain of unknown function DUF223],[replication protein],[DNA replication]
Chr01.g07165.m1	3847.GLYMA16G30070.2	315	316	1.6e-129	77.1	86	315	67	1	1	315	1	310	468.4	3847.GLYMA16G30070.2,QS,[Dehydrogenase],[Dehydrogenase reductase]
Chr01.g06870.m1	3847.GLYMA17G11130.1	159	160	2.3e-84	96.9	98.7	159	5	0	1	159	1	159	317.4	3847.GLYMA17G11130.1,J,[eukaryotic translation initiation factor],[Involved in peptide bond synthesis. Stimulates efficient translation and peptide-bond synthesis on native or reconstituted 70S ribosomes in vitro. Probably functions indirectly by altering the affinity of the ribosome for aminoacyl-tRNA, thus increasing their reactivity as acceptors for peptidyl transferase (By similarity)]
Chr01.g05829.m1	3847.GLYMA16G01500.5	385	382	9.2e-119	67.4	74.8	393	104	11	1	382	1	380	433	3847.GLYMA16G01500.5,K,[Transcription factor],[transcription factor]
Chr01.g06045.m1	3847.GLYMA15G04030.1	248	794	5e-09	56.4	72.7	55	24	0	48	102	417	471	67.8	3847.GLYMA15G04030.1,UM,[translocon at the outer envelope membrane of chloroplasts 75-III],[protein TOC75-3, chloroplastic-like],[Outer envelope membrane],[Gram-negative-bacterium-type cell outer membrane assembly]
Chr01.g05898.m1	3847.GLYMA16G01140.1	428	197	5.6e-32	90.7	96	75	7	0	254	328	98	172	144.8	3847.GLYMA16G01140.1,F,[nucleoside diphosphate kinase],[Nucleoside diphosphate kinase],[Major role in the synthesis of nucleoside triphosphates other than ATP. The ATP gamma phosphate is transferred to the NDP beta phosphate via a ping-pong mechanism, using a phosphorylated active-site intermediate (By similarity)]
Chr01.g01109.m1	39947.LOC_Os09g01450.1	333	1059	4.9e-68	45.6	65.4	318	146	5	30	327	364	674	264.2	39947.LOC_Os09g01450.1,CL,[Retrotransposon protein]
Chr01.g03725.m1	3847.GLYMA15G20500.1	535	540	2.5e-231	75.1	84.2	543	124	3	1	535	1	540	807.4	3847.GLYMA15G20500.1,G,[pectinesterase]
Chr01.g02000.m1	39947.LOC_Os11g44770.1	1797	1980	8.1e-242	31.7	49.9	1744	964	28	200	1797	319	1980	844	39947.LOC_Os11g44770.1,CL,[Retrotransposon protein]
Chr01.g05424.m1	3694.POPTR_0273s00210.1	314	1063	2.4e-24	30.7	52	225	151	3	32	254	743	964	119	3694.POPTR_0273s00210.1,SV,[Retrotransposon protein]
Chr01.g01832.m1	3847.GLYMA13G11980.1	251	19344	1.2e-79	68.2	71.3	286	52	5	1	247	3981	4266	302.4	3847.GLYMA13G11980.1,S,[Inherit from NOG: senescence-associated protein],[senescence-associated protein]
Chr01.g03491.m1	3847.GLYMA05G12224.1	544	538	4.6e-217	72.9	83.5	547	136	6	1	544	1	538	760	3847.GLYMA05G12224.1,MS,[Ankyrin Repeat Protein],[Ankyrin Repeat],[Ankyrin repeat]
Chr01.g03335.m1	3847.GLYMA18G35330.1	237	372	4.2e-21	35.2	50.6	233	140	4	5	236	3	225	107.8	3847.GLYMA18G35330.1,S,[F-box FBD LRR-repeat protein],[f-box family]
Chr01.g05388.m1	3847.GLYMA02G04910.1	390	369	1.1e-124	59.3	70	383	115	1	6	388	24	365	452.6	3847.GLYMA02G04910.1,S,[GDSL esterase lipase],[GDSL-like Lipase/Acylhydrolase]
Chr01.g04467.m1	39947.LOC_Os12g34770.1	1333	1333	0	48	65.1	1330	643	19	4	1295	2	1321	1180.2	39947.LOC_Os12g34770.1,S,[Retrotransposon protein]
Chr01.g04975.m1	39947.LOC_Os05g12620.1	2336	1111	1e-265	53.1	66	880	291	8	893	1771	353	1111	923.7	39947.LOC_Os05g12620.1,CL,[Retrotransposon protein]
Chr01.g05902.m1	3847.GLYMA16G01120.1	660	664	3.3e-302	83.2	90	659	105	4	1	656	1	656	1043.1	3847.GLYMA16G01120.1,SIOT,[triglyceride lipase activity],[diacylglycerol lipase],[lipase class 3 family protein]
Chr01.g06196.m1	3847.GLYMA07G01430.1	272	272	1.3e-135	82.4	93	272	48	0	1	272	1	272	488.4	3847.GLYMA07G01430.1,ST,[phosphatase],[Phosphatase],[PHOsphatase]
Chr01.g07115.m1	3847.GLYMA15G02850.1	519	575	6.9e-202	65.3	79.5	522	166	9	1	519	66	575	709.5	3847.GLYMA15G02850.1,G,[beta-fructofuranosidase],[Hydrolase]
Chr01.g00883.m1	4558.Sb05g016480.1	99	56	5.1e-21	89.3	92.9	56	6	0	44	99	1	56	106.3	4558.Sb05g016480.1,S,[NA]
Chr01.g02024.m1	3847.GLYMA09G37076.1	363	496	2.5e-89	70	76.1	293	64	3	47	319	202	490	335.1	3847.GLYMA09G37076.1,AS,[polypyrimidine tract-binding protein],[polypyrimidine tract binding protein]
Chr01.g02578.m1	3847.GLYMA01G07060.1	478	509	1.3e-228	80.9	88.5	487	83	3	1	478	24	509	798.1	3847.GLYMA01G07060.1,GMWS,[exostosin family domain containing protein, expressed],[exostosin family],[Exostosin]
Chr01.g04925.m1	29760.VIT_14s0060g01680.t01	1072	1132	5.4e-311	51.8	67.6	1121	465	20	5	1072	3	1101	1072.8	29760.VIT_14s0060g01680.t01,KS,[wd repeat],[Topless-related protein],[Positively regulates the activity of the minus-end directed microtubule motor protein dynein. May enhance dynein- mediated microtubule sliding by targeting dynein to the microtubule plus end. Required for]
Chr01.g02888.m1	3694.POPTR_0025s00240.1	1581	1755	7.7e-196	32.9	50.8	1192	773	12	356	1538	573	1746	691	3694.POPTR_0025s00240.1,S,[Reverse transcriptase (RNA-dependent DNA polymerase)]
Chr01.g03760.m1	39947.LOC_Os07g05280.1	774	1303	2.2e-151	43.4	60.2	761	391	9	10	736	6	760	542.3	39947.LOC_Os07g05280.1,S,[Retrotransposon protein]
Chr01.g03392.m1	39947.LOC_Os11g44770.1	1914	1980	4.1e-268	33.4	50.8	1831	997	32	194	1914	263	1980	931.4	39947.LOC_Os11g44770.1,CL,[Retrotransposon protein]
Chr01.g07157.m1	3847.GLYMA03G26640.1	410	424	4.1e-149	67.5	81.6	425	122	5	1	410	1	424	533.9	3847.GLYMA03G26640.1,MS,[auxin efflux carrier],[Auxin Efflux Carrier]
Chr01.g02174.m1	39947.LOC_Os06g37400.1	153	2350	1.1e-06	34.6	48.1	104	52	2	29	128	1432	1523	59.3	39947.LOC_Os06g37400.1,SCV,[Inherit from KOG: Retrotransposon protein],[Retrotransposon protein],[Endonuclease/Exonuclease/phosphatase family]
Chr01.g03615.m1	39947.LOC_Os07g38320.1	692	1469	1.1e-101	38	52.6	627	334	8	32	622	90	697	377.1	39947.LOC_Os07g38320.1,CAL,[Retrotransposon protein]
Chr01.g01082.m1	3847.GLYMA09G05781.1	257	258	1.8e-78	66	71.8	241	60	4	25	256	30	257	298.5	3847.GLYMA09G05781.1,S,[zinc-binding protein]
Chr01.g03810.m1	3694.POPTR_0001s00740.1	872	1494	6.9e-130	38.9	55.8	694	359	8	16	704	590	1223	471.1	3694.POPTR_0001s00740.1,S,[Reverse transcriptase (RNA-dependent DNA polymerase)]
Chr01.g03032.m1	3847.GLYMA13G44820.1	210	443	1.1e-84	80.1	87.9	206	34	2	1	206	1	199	318.9	3847.GLYMA13G44820.1,PU,[magnesium transporter],[Magnesium transporter],[Magnesium Transporter]
Chr01.g02768.m1	3847.GLYMA07G10430.1	419	447	3.8e-158	62.3	73.9	448	139	5	1	419	1	447	563.9	3847.GLYMA07G10430.1,S,[Core-2/I-Branching enzyme]
Chr01.g07079.m1	3847.GLYMA03G24880.1	190	187	2.4e-75	81	87.5	184	33	2	3	184	4	187	287.7	3847.GLYMA03G24880.1,S,[Invertase pectin methylesterase inhibitor]
Chr01.g00989.m1	3847.GLYMA13G11967.1	134	135	1.1e-55	85.7	86.5	126	6	1	9	134	22	135	221.9	3847.GLYMA13G11967.1,S,[NA]
Chr01.g06611.m1	3847.GLYMA05G03020.1	839	511	3.1e-204	76.4	84.5	491	97	8	33	523	34	505	718	3847.GLYMA05G03020.1,S,[Scarecrow-like protein],[DELLA protein]
Chr01.g05831.m1	3847.GLYMA17G17980.1	127	119	4e-55	84.9	93.3	119	18	0	1	119	1	119	219.9	3847.GLYMA17G17980.1,JS,[ribosomal protein L51],[ribosomal protein],[(ribosomal) protein],[ribosomal protein L5-1]
Chr01.g03756.m1	3694.POPTR_0018s07270.1	622	403	1e-58	47.8	67.9	224	113	4	16	235	155	378	234.2	3694.POPTR_0018s07270.1,SO,[RING finger) protein],[Ring finger protein],[IBR]
Chr01.g00916.m1	3847.GLYMA13G12010.1	380	244	2.5e-44	75.4	76.8	138	23	1	254	380	107	244	185.7	3847.GLYMA13G12010.1,S,[NA],[RRNA intron-encoded homing endonuclease]
Chr01.g02163.m1	3847.GLYMA15G08610.3	189	205	4.9e-81	80.4	85.4	199	24	3	4	189	1	197	306.6	3847.GLYMA15G08610.3,J,[Hydrolyzes D-tyrosyl-tRNA(Tyr) into D-tyrosine and free tRNA(Tyr). Could be a defense mechanism against a harmful effect of D-tyrosine (By similarity)]
Chr01.g06639.m1	3847.GLYMA07G31380.1	386	517	7.4e-84	53.1	72.6	288	130	2	10	296	26	309	317	3847.GLYMA07G31380.1,Q,[Cytochrome p450],[cytochrome P450]
Chr01.g01983.m1	3847.GLYMA15G17788.1	186	178	1.3e-62	73	78.4	185	40	4	1	184	1	176	245.4	3847.GLYMA15G17788.1,S,[NA]
Chr01.g02390.m1	3847.GLYMA18G45471.1	922	461	2.5e-13	24.4	41.3	356	223	9	254	599	17	336	84	3847.GLYMA18G45471.1,S,[RNA recognition motif. (a.k.a. RRM, RBD, or RNP domain)]
Chr01.g01096.m1	3847.GLYMA11G03020.1	183	736	6.5e-06	39.3	62.5	56	34	0	125	180	678	733	57	3847.GLYMA11G03020.1,S,[Inherit from euNOG: CACTA, En Spm sub-class],[CACTA, En Spm sub-class]
Chr01.g03946.m1	39947.LOC_Os04g28880.1	299	1527	1.6e-14	30.2	46.3	162	113	0	64	225	476	637	86.3	39947.LOC_Os04g28880.1,CL,[Retrotransposon protein]
Chr01.g06359.m1	3711.Bra008641.1-P	784	1375	3.8e-95	32.5	51.7	686	425	12	104	777	9	668	355.5	3711.Bra008641.1-P,S,[Retrotransposon protein]
Chr01.g05280.m1	39947.LOC_Os05g01650.1	761	1792	9.6e-128	39.7	56.9	706	395	9	60	760	366	1045	463.8	39947.LOC_Os05g01650.1,CL,[Retrotransposon protein]
Chr01.g04616.m1	39947.LOC_Os08g08770.1	329	1902	1.6e-07	33	55.7	106	71	0	3	108	426	531	63.2	39947.LOC_Os08g08770.1,CL,[Retrotransposon protein]
Chr01.g03414.m1	3711.Bra008452.1-P	1320	1230	1.1e-240	43	60.3	1009	508	6	318	1307	270	1230	839.7	3711.Bra008452.1-P,S,[Reverse transcriptase (RNA-dependent DNA polymerase)],[Retrotransposon protein]
Chr01.g06975.m1	39947.LOC_Os08g29560.1	665	1294	1.6e-179	54.1	69.6	599	226	4	115	665	697	1294	635.6	39947.LOC_Os08g29560.1,CL,[Retrotransposon protein]
Chr01.g03093.m1	3847.GLYMA09G32510.2	490	486	1.4e-244	90.4	93.3	490	43	2	1	490	1	486	851.3	3847.GLYMA09G32510.2,GJ,[plastidic glucose transporter],[Transporter],[Plastidic glucose transporter],[transporter]
Chr01.g02665.m1	3847.GLYMA18G37400.1	628	965	7.4e-227	58.6	70.7	676	220	3	1	627	292	956	792.7	3847.GLYMA18G37400.1,S,[CACTA, En Spm sub-class]
Chr01.g01026.m1	3694.POPTR_0011s01160.1	181	262	3.6e-09	33.1	47.1	136	51	2	1	96	1	136	67.8	3694.POPTR_0011s01160.1,CL,[Retrotransposon protein],[Inherit from KOG: Retrotransposon protein]
Chr01.g06055.m1	3847.GLYMA06G42170.1	605	596	8e-186	57.4	70.6	615	228	12	1	603	1	593	656.4	3847.GLYMA06G42170.1,S,[polyphenol oxidase]
Chr01.g03738.m1	39947.LOC_Os05g01650.1	1423	1792	0	47.2	63.9	1423	673	15	33	1408	396	1787	1238.8	39947.LOC_Os05g01650.1,CL,[Retrotransposon protein]
Chr01.g06624.m1	3847.GLYMA03G27120.1	332	376	3.8e-89	51.1	65.8	380	125	7	6	332	4	375	334.3	3847.GLYMA03G27120.1,S,[Auxin-induced protein],[auxin-induced protein]
Chr01.g05248.m1	39947.LOC_Os03g59190.1	1317	1393	5.6e-224	37.2	52.5	1358	631	28	41	1215	54	1372	784.3	39947.LOC_Os03g59190.1,CS,[Retrotransposon protein]
Chr01.g05231.m1	3847.GLYMA02G09400.2	890	892	8.9e-234	71.4	82.1	588	167	1	294	881	21	607	816.2	3847.GLYMA02G09400.2,O,[heat shock],[Heat shock protein]
Chr01.g03938.m1	39947.LOC_Os11g44770.1	862	1980	2.2e-43	25.6	43	758	436	23	200	862	319	1043	183.7	39947.LOC_Os11g44770.1,CL,[Retrotransposon protein]
Chr01.g01647.m1	3847.GLYMA09G08120.1	772	770	0	78.8	87.2	775	156	6	1	772	1	770	1218	3847.GLYMA09G08120.1,O,[Peptidase inhibitor I9],[peptidase (S8 and S53, subtilisin, kexin, sedolisin]
Chr01.g06042.m1	3847.GLYMA06G42170.1	600	596	3.3e-184	56.6	69.2	613	231	11	1	598	1	593	651	3847.GLYMA06G42170.1,S,[polyphenol oxidase]
Chr01.g01280.m1	3847.GLYMA13G12010.1	187	244	8e-44	75.2	77.4	137	22	2	62	186	107	243	183	3847.GLYMA13G12010.1,S,[NA],[RRNA intron-encoded homing endonuclease]
Chr01.g07149.m1	3847.GLYMA10G23630.1	483	620	2.7e-176	63.7	74.3	526	128	6	5	482	109	619	624.4	3847.GLYMA10G23630.1,SP,[GRAM domain-containing protein 1A-like],[GRAM domain containing]
Chr01.g06845.m1	3847.GLYMA05G01020.1	628	579	3.2e-278	81.8	88.7	576	105	0	53	628	4	579	963.4	3847.GLYMA05G01020.1,SU,[Pentatricopeptide repeat-containing protein]
Chr01.g05225.m1	39947.LOC_Os02g16190.1	1496	1470	0	48.4	65.2	1425	696	13	46	1455	59	1458	1324.7	39947.LOC_Os02g16190.1,CAL,[Retrotransposon protein]
Chr01.g07102.m1	3847.GLYMA03G25190.1	197	197	1.3e-84	85.9	92.4	198	26	2	1	197	1	197	318.5	3847.GLYMA03G25190.1,C,[atp synthase],[Produces ATP from ADP in the presence of a proton gradient across the membrane (By similarity)]
Chr01.g06367.m1	3847.GLYMA04G34960.2	128	98	1.6e-38	80.6	88.8	98	19	0	31	128	1	98	164.9	3847.GLYMA04G34960.2,IC,[Accessory subunit of the mitochondrial membrane respiratory chain NADH dehydrogenase (Complex I), that is believed not to be involved in catalysis. Complex I functions in the transfer of electrons from NADH to the respiratory chain. The immediate electron acceptor for the enzyme is believed to be ubiquinone],[NADH dehydrogenase ubiquinone 1 alpha subcomplex subunit]
Chr01.g02994.m1	3847.GLYMA01G01090.1	1014	1010	0	70.9	82.1	1015	283	8	3	1014	5	1010	1419.8	3847.GLYMA01G01090.1,TS,[Serine Threonine protein kinase],[receptor-like protein kinase],[leucine Rich Repeat]
Chr01.g02255.m1	39947.LOC_Os12g11760.1	405	1850	9.6e-10	29.8	51	104	73	0	212	315	219	322	70.9	39947.LOC_Os12g11760.1,CL,[Retrotransposon protein]
Chr01.g02311.m1	3847.GLYMA17G11270.1	142	182	4.6e-15	55.6	65.6	90	30	2	59	138	74	163	87	3847.GLYMA17G11270.1,S,[NA]
Chr01.g05639.m1	3847.GLYMA07G05830.1	142	142	3.6e-52	72.1	81.4	140	38	1	1	139	1	140	210.3	3847.GLYMA07G05830.1,CI,[cytochrome b5],[Cytochrome]
Chr01.g02417.m1	3847.GLYMA13G01560.1	630	629	1.7e-303	77.8	88.5	626	136	2	1	623	1	626	1047.3	3847.GLYMA13G01560.1,IS,[WAX2 C-terminal domain]
Chr01.g02659.m1	3847.GLYMA16G06390.1	140	140	1.1e-56	76.4	89.3	140	33	0	1	140	1	140	225.3	3847.GLYMA16G06390.1,TDZ,[calcium-binding protein],[Calcium-binding protein],[Calcium binding protein]
Chr01.g03596.m1	3847.GLYMA10G05930.1	144	349	1.6e-12	62.5	76.6	64	22	1	36	97	175	238	78.6	3847.GLYMA10G05930.1,OS,[zinc finger],[RING finger],[zinc finger, C3HC4 type, domain containing protein, expressed]
Chr01.g03537.m1	3847.GLYMA02G07861.1	1080	1082	0	78.9	88.1	1080	209	6	7	1080	16	1082	1712.6	3847.GLYMA02G07861.1,SU,[Pentatricopeptide repeat-containing protein]
Chr01.g05655.m1	3847.GLYMA15G21480.1	985	1869	0	61.8	75.8	973	310	5	3	934	54	1005	1266.1	3847.GLYMA15G21480.1,S,[CACTA, En Spm sub-class]
Chr01.g04154.m1	3694.POPTR_0013s10760.1	437	824	6.2e-71	34.2	49.3	517	253	12	4	437	89	601	274.2	3694.POPTR_0013s10760.1,CL,[Retrotransposon protein]
Chr01.g04814.m1	3847.GLYMA01G06250.2	337	323	3.2e-51	41.7	58.6	307	149	9	21	311	18	310	208.4	3847.GLYMA01G06250.2,S,[NA]
Chr01.g04636.m1	15368.BRADI2G40377.1	553	1516	5.4e-181	59.3	74.8	516	205	4	8	522	817	1328	640.2	15368.BRADI2G40377.1,CAL,[Retrotransposon protein]
Chr01.g01739.m1	39947.LOC_Os02g20470.1	2262	1637	1e-249	36.4	52.5	1595	904	25	79	1593	7	1571	870.5	39947.LOC_Os02g20470.1,CL,[Retrotransposon protein],[Transposase]
Chr01.g04751.m1	3694.POPTR_0010s02530.1	113	112	7.8e-42	76.1	86.7	113	24	2	1	111	1	112	175.6	3694.POPTR_0010s02530.1,S,[positive regulation of flower development],[flowering promoting factor-like 1],[flowering-promoting factor 1-like protein]
Chr01.g04568.m1	39947.LOC_Os04g04880.1	481	1092	1.1e-124	55.4	72.4	388	173	0	1	388	693	1080	453	39947.LOC_Os04g04880.1,CL,[Retrotransposon protein]
Chr01.g04984.m1	3847.GLYMA15G15480.1	530	531	1.2e-281	93.4	97.2	531	34	1	1	530	1	531	974.5	3847.GLYMA15G15480.1,U,[Binds specifically and directly to substrates containing either a simple or bipartite NLS motif. Promotes docking of import substrates to the nuclear envelope (By similarity)],[importin subunit alpha]
Chr01.g03089.m1	3847.GLYMA09G32550.1	783	206	6.5e-55	56.7	76.8	194	82	1	1	194	1	192	221.9	3847.GLYMA09G32550.1,K,[DNA-dependent RNA polymerase catalyzes the transcription of DNA into RNA using the four ribonucleoside triphosphates as substrates],[Dna-directed RNA],[DNA-directed RNA polymerases I, II, and III subunit]
Chr01.g03449.m1	39947.LOC_Os09g21390.1	394	955	4.1e-122	53.4	69.8	427	160	2	2	389	519	945	444.1	39947.LOC_Os09g21390.1,CL,[Retrotransposon protein]
Chr01.g02202.m2	3847.GLYMA19G00800.1	689	349	1.4e-138	77	85.2	352	71	2	345	689	1	349	499.6	3847.GLYMA19G00800.1,J,[Associates with the EF-Tu.GDP complex and induces the exchange of GDP to GTP. It remains bound to the aminoacyl-tRNA.EF- Tu.GTP complex up to the GTP hydrolysis stage on the ribosome (By similarity)]
Chr01.g06154.m1	3847.GLYMA08G10360.1	195	363	6.2e-31	49.7	68.4	155	73	5	43	192	205	359	140.2	3847.GLYMA08G10360.1,S,[F-box Kelch-repeat protein],[F-box kelch-repeat protein]
Chr01.g05214.m1	15368.BRADI2G31610.1	736	1488	9.5e-149	50.3	70.4	513	251	3	118	628	971	1481	533.5	15368.BRADI2G31610.1,LCJ,[Retrotransposon protein]
Chr01.g04480.m1	39947.LOC_Os09g05080.1	523	1629	2.1e-118	46	60.7	506	229	5	2	478	1098	1588	432.2	39947.LOC_Os09g05080.1,CL,[Retrotransposon protein]
Chr01.g03568.m1	39947.LOC_Os11g44770.1	1180	1980	2e-180	33.6	51.9	1215	677	20	61	1179	321	1501	639.4	39947.LOC_Os11g44770.1,CL,[Retrotransposon protein]
Chr01.g01867.m1	3847.GLYMA15G18441.1	552	581	5.6e-210	67.9	76.7	601	124	13	1	552	1	581	736.5	3847.GLYMA15G18441.1,SH,[Polyamine oxidase]
Chr01.g04704.m1	39947.LOC_Os05g01650.1	1448	1792	0	48.7	65.8	1414	677	13	42	1436	396	1780	1320.4	39947.LOC_Os05g01650.1,CL,[Retrotransposon protein]
Chr01.g04613.m1	3847.GLYMA09G34850.1	466	1410	6.4e-58	44.8	63.1	279	142	6	11	281	801	1075	231.1	3847.GLYMA09G34850.1,G,[hydrolase, family 31],[Glucosidase, alpha]
Chr01.g04929.m1	3694.POPTR_0007s05830.1	312	245	1e-19	38.4	52.4	164	98	1	144	304	72	235	103.6	3694.POPTR_0007s05830.1,SV,[Retrotransposon protein],[Pfam:RnaseH]
Chr01.g02047.m1	3847.GLYMA15G21480.1	669	1869	4.8e-248	56.6	67.7	768	214	7	6	663	1	759	863.2	3847.GLYMA15G21480.1,S,[CACTA, En Spm sub-class]
Chr01.g04624.m1	39947.LOC_Os02g20470.1	1489	1637	1.1e-223	35.1	48.8	1608	801	29	72	1489	7	1562	783.5	39947.LOC_Os02g20470.1,CL,[Retrotransposon protein],[Transposase]
Chr01.g02484.m1	15368.BRADI1G43020.1	753	1194	1.7e-177	42.1	55.8	889	374	11	1	751	286	1171	629	15368.BRADI1G43020.1,S,[Retrotransposon protein]
Chr01.g04334.m1	39947.LOC_Os08g38660.1	641	1163	4.4e-81	31	45	687	354	12	8	629	189	820	308.5	39947.LOC_Os08g38660.1,CL,[Retrotransposon protein]
Chr01.g01123.m1	39947.LOC_Os03g35560.1	463	1248	1.1e-54	54.8	74.8	210	90	2	7	216	74	278	220.3	39947.LOC_Os03g35560.1,CL,[Retrotransposon protein]
Chr01.g02990.m1	39947.LOC_Os03g13260.1	2237	1948	4.5e-242	35	49.8	1720	863	32	9	1510	6	1688	845.1	39947.LOC_Os03g13260.1,CL,[Retrotransposon protein],[Transposase]
Chr01.g01094.m1	3847.GLYMA09G21100.1	1029	1004	0	84.1	91.2	985	153	1	49	1029	20	1004	1710.3	3847.GLYMA09G21100.1,GO,[cellulose],[Cellulose]
Chr01.g03745.m1	3847.GLYMA15G20380.1	753	751	0	82.7	87.3	756	123	4	1	753	1	751	1255.4	3847.GLYMA15G20380.1,S,[ARID BRIGHT DNA-binding domain-containing protein]
Chr01.g01851.m1	39947.LOC_Os06g32180.1	256	418	1.6e-31	51.5	71.5	130	61	2	1	129	254	382	142.5	39947.LOC_Os06g32180.1,CL,[Retrotransposon protein]
Chr01.g06491.m1	3847.GLYMA17G14786.1	188	186	8.8e-91	89.7	93.5	185	19	0	1	185	1	185	339	3847.GLYMA17G14786.1,F,[adenine phosphoribosyltransferase],[Adenine phosphoribosyltransferase],[Catalyzes a salvage reaction resulting in the formation of AMP, that is energically less costly than de novo synthesis (By similarity)]
Chr01.g05913.m1	3847.GLYMA19G01280.1	126	246	7.4e-25	58.2	68.9	122	41	3	1	122	121	232	119.4	3847.GLYMA19G01280.1,KPU,[sugar transporter],[bidirectional sugar transporter]
Chr01.g02794.m1	3847.GLYMA19G43120.1	267	232	1e-124	92.2	97.8	232	18	0	36	267	1	232	452.2	3847.GLYMA19G43120.1,O,[The proteasome is a multicatalytic proteinase complex which is characterized by its ability to cleave peptides with Arg, Phe, Tyr, Leu, and Glu adjacent to the leaving group at neutral or slightly basic pH. The proteasome has an ATP-dependent proteolytic activity (By similarity)]
Chr01.g02660.m1	3847.GLYMA03G24720.1	941	664	1.5e-58	47.5	69.3	261	134	2	493	750	208	468	234.2	3847.GLYMA03G24720.1,CTL,[Retrotransposon protein]
Chr01.g05912.m1	3847.GLYMA13G01840.2	869	866	1.9e-252	75.1	83.1	868	212	2	2	869	3	866	878.2	3847.GLYMA13G01840.2,S,[Synaptonemal complex protein],[synaptonemal complex protein]
Chr01.g05488.m1	3847.GLYMA16G03030.1	898	1023	0	60.3	69.3	1044	242	19	2	897	3	1022	1141.3	3847.GLYMA16G03030.1,TJ,[eukaryotic translation initiation factor 2alpha kinase],[Protein SUPPRESSOR OF PHYA-105]
Chr01.g04270.m1	4081.Solyc00g025650.1.1	466	490	1e-34	37	54	265	145	3	93	357	19	261	154.1	4081.Solyc00g025650.1.1,CL,[Retrotransposon protein],[Inherit from KOG: Retrotransposon protein]
Chr01.g00908.m1	3847.GLYMA13G11980.1	246	19344	4e-83	84.9	88.6	185	26	2	33	216	17103	17286	313.9	3847.GLYMA13G11980.1,S,[Inherit from NOG: senescence-associated protein],[senescence-associated protein]
Chr01.g01587.m1	9478.ENSTSYP00000003974	173	177	3.2e-10	45.8	62.7	59	27	1	95	148	54	112	71.2	9478.ENSTSYP00000003974,KOU,[CCHC-type zinc finger, nucleic acid binding protein],[zinc finger],[Zinc finger, CCHC domain containing]
Chr01.g03360.m1	3847.GLYMA04G00460.1	270	286	7.9e-101	75.7	83.7	251	61	0	9	259	21	271	372.9	3847.GLYMA04G00460.1,QS,[short-chain dehydrogenase reductase],[Dehydrogenase reductase],[reductase]
Chr01.g01524.m1	3847.GLYMA13G32440.2	427	448	5.5e-32	39	56.6	251	126	6	200	424	197	446	144.8	3847.GLYMA13G32440.2,K,[Protein of unknown function, DUF573],[DNA-binding storekeeper protein-related]
Chr01.g05065.m1	39947.LOC_Os06g38240.1	1462	1038	3.1e-74	28.7	47	794	425	23	608	1382	357	1028	287	39947.LOC_Os06g38240.1,CL,[Retrotransposon protein]
Chr01.g04400.m1	3702.AT5G42905.1	136	258	4.1e-13	46.7	58.1	105	54	2	16	118	137	241	80.5	3702.AT5G42905.1,SV,[RNase H family protein],[Retrotransposon protein],[rnase H family protein]
Chr01.g01792.m1	3847.GLYMA17G28555.1	408	1345	2.6e-79	50.9	69.6	293	144	0	1	293	1051	1343	302	3847.GLYMA17G28555.1,DS,[helicase-like protein],[Inherit from euNOG: helicase-like protein]
Chr01.g03770.m1	39947.LOC_Os12g23990.1	1063	1873	6.4e-138	32.3	45.2	1134	435	21	246	1063	283	1399	498	39947.LOC_Os12g23990.1,CL,[Retrotransposon protein]
Chr01.g04329.m1	39947.LOC_Os11g05840.1	1126	2340	7.5e-278	42.4	58.8	1251	575	14	2	1124	305	1538	963	39947.LOC_Os11g05840.1,CADL,[Retrotransposon protein],[5'-3' exoribonuclease]
Chr01.g03102.m1	3847.GLYMA07G09370.1	722	724	0	85.4	93.1	724	104	1	1	722	1	724	1236.5	3847.GLYMA07G09370.1,I,[Enoyl-CoA hydratase],[peroxisomal fatty acid beta-oxidation multifunctional protein],[Hydroxyacyl-CoA dehydrogenase 3-ketoacyl-CoA thiolase enoyl-CoA hydratase (Trifunctional protein), alpha subunit],[Dehydrogenase]
Chr01.g06309.m1	3847.GLYMA16G02160.1	860	753	5e-258	65.4	76.6	734	230	11	135	859	34	752	896.7	3847.GLYMA16G02160.1,O,[subtilisin-like]
Chr01.g06753.m1	3847.GLYMA17G10130.1	350	380	4.3e-115	64.8	74.8	361	100	8	4	348	2	351	420.6	3847.GLYMA17G10130.1,K,[E2F transcription factor],[E2F transcription factor-like E2FE-like]
Chr01.g02045.m1	3847.GLYMA03G11890.1	472	302	4.5e-35	27.3	51.9	308	207	4	90	394	8	301	155.2	3847.GLYMA03G11890.1,L,[replication protein],[DNA replication]
Chr01.g00824.m1	3847.GLYMA13G11980.1	510	19344	3.4e-113	56.1	62.2	458	147	8	57	489	15687	16115	414.8	3847.GLYMA13G11980.1,S,[Inherit from NOG: senescence-associated protein],[senescence-associated protein]
Chr01.g05099.m1	39947.LOC_Os10g23150.1	302	586	3.4e-20	25.9	43.5	324	193	7	8	301	250	556	105.1	39947.LOC_Os10g23150.1,SV,[Retrotransposon protein]
Chr01.g01294.m1	39947.LOC_Os01g21360.1	436	847	2.6e-61	33.6	54.3	453	245	8	30	432	53	499	242.3	39947.LOC_Os01g21360.1,CL,[Retrotransposon protein]
Chr01.g03118.m1	3847.GLYMA07G09480.2	510	535	4.4e-209	75.6	84.9	524	104	4	11	510	12	535	733.4	3847.GLYMA07G09480.2,GJ,[Transporter],[transporter]
Chr01.g02546.m1	3847.GLYMA19G29530.1	384	579	7.3e-108	65.3	79.8	326	99	5	61	384	258	571	396.7	3847.GLYMA19G29530.1,P,[cation exchanger],[calcium exchanger],[exchanger]
Chr01.g05626.m1	3847.GLYMA16G02490.1	1051	1057	0	89.5	94.5	1057	105	2	1	1051	1	1057	1882.8	3847.GLYMA16G02490.1,P,[calcium-transporting ATPase],[ATPase CA transporting],[P-type atpase],[Calcium-transporting ATPase]
Chr01.g06313.m1	3847.GLYMA16G02160.1	840	753	2.3e-231	65.8	76.8	663	204	12	1	657	38	683	808.1	3847.GLYMA16G02160.1,O,[subtilisin-like]
Chr01.g02473.m1	3847.GLYMA10G42450.1	145	233	4.5e-26	47.5	64.7	139	50	2	11	129	5	140	123.6	3847.GLYMA10G42450.1,K,[Myb-like DNA-binding domain],[Transcription factor]
Chr01.g03460.m1	39947.LOC_Os03g61660.1	1282	1335	8.6e-254	38.5	53.7	1368	703	19	9	1275	3	1332	883.2	39947.LOC_Os03g61660.1,S,[Retrotransposon protein]
Chr01.g05451.m1	3847.GLYMA03G41860.3	204	328	8.7e-92	82.3	89.1	192	33	1	1	191	1	192	342.4	3847.GLYMA03G41860.3,O,[e3 ubiquitin-protein ligase]
Chr01.g06391.m1	3847.GLYMA17G15910.2	725	684	6.7e-288	75.3	84.2	683	168	1	1	683	1	682	995.7	3847.GLYMA17G15910.2,S,[Pentatricopeptide repeat-containing protein]
Chr01.g06093.m1	3847.GLYMA07G01040.2	441	433	3.9e-97	57.1	66.9	450	161	7	1	438	1	430	361.3	3847.GLYMA07G01040.2,S,[IQ calmodulin-binding motif]
Chr01.g05124.m1	3847.GLYMA12G27040.2	444	452	6e-106	52.2	69.6	427	193	5	4	426	1	420	390.6	3847.GLYMA12G27040.2,SE,[ankyrin repeat family protein],[Ankyrin Repeat]
Chr01.g03649.m1	39947.LOC_Os12g21970.1	430	178	6.8e-22	37.7	54.1	159	98	1	110	268	5	162	111.3	39947.LOC_Os12g21970.1,CL,[Retrotransposon protein]
Chr01.g05163.m1	4081.Solyc00g025650.1.1	737	490	1.4e-35	49.1	70.7	167	84	1	99	265	19	184	157.5	4081.Solyc00g025650.1.1,CL,[Retrotransposon protein],[Inherit from KOG: Retrotransposon protein]
Chr01.g05298.m1	39947.LOC_Os03g35480.1	745	697	2.3e-49	31.5	45.7	514	277	16	240	743	4	452	203.4	39947.LOC_Os03g35480.1,S,[Retro-transposon],[Retrotransposon]
Chr01.g03722.m1	29760.VIT_07s0005g06030.t01	237	3024	3.4e-47	51.1	65.4	266	95	5	1	234	99	361	194.5	29760.VIT_07s0005g06030.t01,S,[Integrase core domain]
Chr01.g02732.m1	3847.GLYMA09G31271.1	964	962	0	88.3	93.6	965	109	3	1	964	1	962	1624.4	3847.GLYMA09G31271.1,Z,[Kinesin family member],[Domain of unknown function (DUF3490)],[Kinesin family]
Chr01.g06640.m1	3847.GLYMA05G02740.1	428	430	4.3e-226	88.9	94.4	425	47	0	1	425	1	425	789.6	3847.GLYMA05G02740.1,T,[CDC-like kinase],[serine threonine-protein kinase],[Serine threonine-protein kinase]
Chr01.g02083.m1	3847.GLYMA07G33701.1	560	504	1.4e-59	30.9	54.4	447	298	7	1	443	1	440	236.9	3847.GLYMA07G33701.1,L,[Domain of unknown function DUF223],[replication protein],[DNA replication]
Chr01.g06225.m1	3847.GLYMA07G01590.1	413	387	1.5e-204	87.5	92.7	383	48	0	27	409	1	383	718	3847.GLYMA07G01590.1,S,[Core-2/I-Branching enzyme]
Chr01.g06397.m1	3847.GLYMA17G15950.1	276	264	1.2e-123	85.5	88.3	283	15	4	1	276	1	264	448.7	3847.GLYMA17G15950.1,DKT,[casein kinase ii],[casein kinase II subunit]
Chr01.g03985.m1	3847.GLYMA20G24268.1	285	267	2.3e-66	52.1	64.6	280	99	7	11	285	14	263	258.5	3847.GLYMA20G24268.1,KS,[transcription, DNA-dependent],[B3 domain-containing]
Chr01.g03556.m1	3847.GLYMA02G07620.1	228	230	1.1e-116	89.4	96	226	24	0	3	228	5	230	425.2	3847.GLYMA02G07620.1,OT,[OTU-like cysteine protease]
Chr01.g00953.m1	3847.GLYMA13G12170.1	104	199	1.6e-54	99	100	104	1	0	1	104	1	104	217.6	3847.GLYMA13G12170.1,S,[Inherit from NOG: senescence-associated protein],[senescence-associated protein]
Chr01.g03869.m1	39947.LOC_Os05g01650.1	1502	1792	0	48.3	65.4	1457	714	15	37	1486	363	1787	1325.8	39947.LOC_Os05g01650.1,CL,[Retrotransposon protein]
Chr01.g00967.m1	3847.GLYMA13G11980.1	246	19344	1.4e-83	85.4	88.6	185	25	2	33	216	17103	17286	315.5	3847.GLYMA13G11980.1,S,[Inherit from NOG: senescence-associated protein],[senescence-associated protein]
Chr01.g06314.m1	39947.LOC_Os03g61660.1	1395	1335	1.2e-274	39.9	57.7	1323	736	12	104	1388	31	1332	952.6	39947.LOC_Os03g61660.1,S,[Retrotransposon protein]
Chr01.g05429.m1	3847.GLYMA16G03490.1	228	228	1.9e-116	90.4	95.2	228	22	0	1	228	1	228	424.5	3847.GLYMA16G03490.1,SJ,[(ribosomal) protein],[39S ribosomal protein L46],[Ribosomal protein]
Chr01.g01908.m1	39947.LOC_Os08g22660.1	306	552	4.5e-52	51.7	68.3	205	97	1	1	203	341	545	211.1	39947.LOC_Os08g22660.1,CL,[Retrotransposon protein]
Chr01.g04072.m1	39947.LOC_Os12g11760.1	581	1850	2.8e-10	31.7	50	104	71	0	272	375	219	322	73.2	39947.LOC_Os12g11760.1,CL,[Retrotransposon protein]
Chr01.g02712.m1	3847.GLYMA06G40000.2	830	815	0	67.8	78.6	828	250	9	7	830	1	815	1114	3847.GLYMA06G40000.2,T,[Serine Threonine protein kinase]
Chr01.g04466.m1	3847.GLYMA09G12030.1	557	556	5.8e-207	77.7	86.3	502	104	3	1	501	1	495	726.5	3847.GLYMA09G12030.1,OTK,[Negative regulator of ubiquitin-like proteins 1],[NEDD8 ultimate buster]
Chr01.g03975.m1	39947.LOC_Os05g44786.1	902	1634	5.2e-205	41.5	60	924	495	8	1	886	250	1165	720.7	39947.LOC_Os05g44786.1,DL,[DNA helicase],[Helicase],[exodeoxyribonuclease v alpha],[Retrotransposon protein]
Chr01.g06909.m1	3847.GLYMA17G08590.1	634	626	1e-98	85.6	94.1	202	29	0	2	203	5	206	367.1	3847.GLYMA17G08590.1,O,[dnaJ homolog subfamily C member 21-like],[DnaJ (Hsp40) homolog, subfamily C, member 21]
Chr01.g02293.m1	39947.LOC_Os05g12620.1	1228	1111	5.3e-269	52.6	65.3	920	291	10	96	1014	336	1111	933.7	39947.LOC_Os05g12620.1,CL,[Retrotransposon protein]
Chr01.g06740.m1	3847.GLYMA17G10040.2	547	576	6.7e-240	80.7	89.2	548	101	3	1	547	31	574	835.9	3847.GLYMA17G10040.2,S,[calmodulin-binding protein],[Calmodulin-binding protein]
Chr01.g02006.m1	39947.LOC_Os03g01684.1	1511	2124	1.3e-200	39.6	52.5	1087	465	11	610	1505	682	1767	706.8	39947.LOC_Os03g01684.1,CL,[Retrotransposon protein],[Transposase]
Chr01.g06032.m1	3847.GLYMA13G42300.1	185	188	2.5e-74	79	86.7	181	37	1	5	185	9	188	284.3	3847.GLYMA13G42300.1,UO,[Mitochondrial import inner membrane translocase subunit],[mitochondrial import inner membrane translocase, subunit]
Chr01.g04430.m1	39947.LOC_Os12g20110.1	1019	1702	0	56	73.1	1001	425	5	26	1017	697	1691	1166	39947.LOC_Os12g20110.1,CAL,[Retrotransposon protein]
Chr01.g02209.m1	3694.POPTR_0011s01160.1	181	262	3.6e-09	33.1	47.1	136	51	2	1	96	1	136	67.8	3694.POPTR_0011s01160.1,CL,[Retrotransposon protein],[Inherit from KOG: Retrotransposon protein]
Chr01.g04172.m1	39947.LOC_Os03g63124.1	1428	1969	1.7e-255	47	60.8	1092	486	12	414	1422	707	1788	889	39947.LOC_Os03g63124.1,CL,[Retrotransposon protein],[Transposase]
Chr01.g02928.m1	3694.POPTR_0009s14730.1	337	1640	6.8e-25	29.8	47.7	258	168	4	46	294	1340	1593	120.9	3694.POPTR_0009s14730.1,SV,[Reverse transcriptase (RNA-dependent DNA polymerase)],[Retrotransposon protein]
Chr01.g03922.m1	39947.LOC_Os08g30250.1	672	993	2.6e-121	44.3	62.2	497	269	4	60	552	425	917	442.2	39947.LOC_Os08g30250.1,S,[Transposase family tnp2]
Chr01.g00799.m1	3847.GLYMA13G12059.1	231	328	5.6e-55	56.4	60.4	227	53	2	1	227	96	276	220.3	3847.GLYMA13G12059.1,S,[NA]
Chr01.g03337.m1	3847.GLYMA19G24300.1	243	257	1.4e-75	64.6	75.1	257	77	3	1	243	1	257	288.9	3847.GLYMA19G24300.1,OS,[tether containing UBX domain for],[alveolar soft part sarcoma chromosome region, candidate 1]
Chr01.g05291.m1	39947.LOC_Os05g12360.1	1416	1204	7.5e-118	27.8	42.5	1189	625	19	11	979	15	1189	431.8	39947.LOC_Os05g12360.1,CL,[Retrotransposon protein]
Chr01.g00856.m1	3847.GLYMA13G12170.1	104	199	1.6e-54	99	100	104	1	0	1	104	1	104	217.6	3847.GLYMA13G12170.1,S,[Inherit from NOG: senescence-associated protein],[senescence-associated protein]
Chr01.g02654.m1	3847.GLYMA19G22270.1	235	224	8.5e-51	53.8	63.3	240	88	8	1	234	1	223	206.5	3847.GLYMA19G22270.1,S,[NA]
Chr01.g04505.m1	39947.LOC_Os07g39170.1	1021	1576	1.5e-99	62.6	75.9	294	110	0	1	294	1083	1376	370.5	39947.LOC_Os07g39170.1,CL,[Retrotransposon protein]
Chr01.g03992.m1	39947.LOC_Os04g59080.1	608	1685	1.5e-179	54.9	71.2	566	226	3	58	597	898	1460	635.6	39947.LOC_Os04g59080.1,CL,[Retrotransposon protein]
Chr01.g01215.m1	3847.GLYMA09G06460.1	985	985	0	80	87.7	986	195	2	1	985	1	985	1580.5	3847.GLYMA09G06460.1,J,[pumilio homolog]
Chr01.g02494.m1	3847.GLYMA16G27030.1	446	444	9e-235	90.3	95.5	445	40	2	1	443	1	444	818.5	3847.GLYMA16G27030.1,Z,[protein polymerization],[Tubulin is the major constituent of microtubules. It binds two moles of GTP, one at an exchangeable site on the beta chain and one at a non-exchangeable site on the alpha chain (By similarity)]
Chr01.g06733.m1	3847.GLYMA17G09970.1	591	576	6.3e-268	80.6	85.5	594	94	5	1	591	1	576	929.1	3847.GLYMA17G09970.1,O,[protease],[protease Do-like 9-like],[HtrA serine peptidase],[Serine protease]
Chr01.g06458.m1	3847.GLYMA11G03600.1	353	288	8e-61	50.7	56.3	339	104	10	27	353	1	288	240.4	3847.GLYMA11G03600.1,SK,[Zinc finger protein]
Chr01.g07080.m1	3847.GLYMA03G24890.1	462	464	9.1e-198	73.1	85.6	465	121	3	1	462	1	464	695.7	3847.GLYMA03G24890.1,S,[NA],[Protein of unknown function (DUF3769)]
Chr01.g03914.m1	39947.LOC_Os03g35560.1	313	1248	9.5e-90	72.4	83.9	217	60	0	24	240	714	930	336.3	39947.LOC_Os03g35560.1,CL,[Retrotransposon protein]
Chr01.g06030.m1	3847.GLYMA16G00620.2	102	96	2e-36	88.6	92.4	79	9	0	1	79	1	79	157.5	3847.GLYMA16G00620.2,S,[expressed protein],[NA]
Chr01.g04914.m1	39947.LOC_Os12g21910.1	238	839	4.3e-10	34.9	57.5	106	69	0	40	145	249	354	71.2	39947.LOC_Os12g21910.1,SV,[Reverse transcriptase (RNA-dependent DNA polymerase)],[Retrotransposon protein]
Chr01.g02782.m1	3847.GLYMA07G10340.2	387	387	3e-178	82.1	89.1	385	66	2	6	387	3	387	630.6	3847.GLYMA07G10340.2,T,[Cysteine-rich receptor-like protein kinase],[Serine Threonine protein kinase]
Chr01.g03817.m1	3847.GLYMA13G17290.3	487	489	4.6e-240	84.2	90.3	487	76	1	2	487	3	489	836.3	3847.GLYMA13G17290.3,IQ,[Catalyzes the condensation reaction of fatty acid synthesis by the addition to an acyl acceptor of two carbons from malonyl-ACP (By similarity)],[3-oxoacyl- acyl-carrier-protein -synthase],[3-oxoacyl- acyl-carrier-protein synthase]
Chr01.g01472.m1	39947.LOC_Os07g05280.1	680	1303	8.9e-117	41.4	59.5	681	377	8	11	676	6	679	427.2	39947.LOC_Os07g05280.1,S,[Retrotransposon protein]
Chr01.g02840.m1	3847.GLYMA09G31940.1	159	160	3.5e-64	80	90.3	155	27	2	7	158	5	158	250.4	3847.GLYMA09G31940.1,O,[protein catabolic process],[ATP-dependent Clp protease]
Chr01.g03135.m1	39947.LOC_Os03g63124.1	1058	1969	3.7e-226	48.1	61.8	896	368	4	252	1052	895	1788	791.2	39947.LOC_Os03g63124.1,CL,[Retrotransposon protein],[Transposase]
Chr01.g06984.m1	3847.GLYMA03G22620.1	1709	1702	0	66.5	78.2	1730	524	21	3	1708	4	1701	2228	3847.GLYMA03G22620.1,SE,[NA],[Inherit from NOG: Catalyzes the reversible conversion of 3- phosphohydroxypyruvate to phosphoserine and of 3-hydroxy-2-oxo-4- phosphonooxybutanoate to phosphohydroxythreonine (By similarity)]
Chr01.g02680.m1	4081.Solyc00g025650.1.1	740	490	1.1e-35	42.3	58.5	265	131	3	99	363	19	261	157.9	4081.Solyc00g025650.1.1,CL,[Retrotransposon protein],[Inherit from KOG: Retrotransposon protein]
Chr01.g02443.m1	39947.LOC_Os01g23330.1	204	1030	2e-16	62.9	70	70	26	0	1	70	957	1026	92	39947.LOC_Os01g23330.1,CL,[Retrotransposon protein]
Chr01.g06278.m1	3847.GLYMA07G01870.1	367	364	5.1e-135	67.6	78.2	367	108	3	1	367	8	363	486.9	3847.GLYMA07G01870.1,S,[NA]
Chr01.g03633.m1	39947.LOC_Os09g14620.1	339	755	4.7e-10	24.5	38.9	216	104	4	113	328	551	707	71.6	39947.LOC_Os09g14620.1,CL,[Retrotransposon protein]
Chr01.g01956.m1	3847.GLYMA08G24630.1	233	1161	4.2e-74	69	74.2	248	54	2	1	225	1	248	283.9	3847.GLYMA08G24630.1,LA,[helicase],[ATP-dependent RNA helicase],[ATPdependent RNA helicase]
Chr01.g05520.m1	3847.GLYMA16G02990.1	902	892	5.6e-300	62.2	70.9	927	289	17	1	901	1	892	1036.2	3847.GLYMA16G02990.1,S,[Protein of unknown function (DUF3133)]
Chr01.g03184.m1	4558.Sb10g005075.1	560	476	3e-09	32.8	48.2	137	83	3	65	200	79	207	69.7	4558.Sb10g005075.1,S,[Inherit from NOG: Putative gypsy type transposon],[Putative gypsy type transposon]
Chr01.g04422.m1	39947.LOC_Os03g23110.1	765	1643	4.4e-205	44.7	60.2	864	356	10	1	760	349	1194	720.7	39947.LOC_Os03g23110.1,CL,[Retrotransposon protein]
Chr01.g01639.m1	3847.GLYMA09G08110.1	478	463	1.2e-192	84.4	91.9	397	53	4	1	396	4	392	678.7	3847.GLYMA09G08110.1,T,[receptor-like protein kinase],[Serine Threonine protein kinase],[serine threonine-protein kinase At5g01020-like]
Chr01.g01868.m1	3847.GLYMA16G04030.1	141	1173	3.7e-09	27.9	48.1	129	82	2	1	129	829	946	67.4	3847.GLYMA16G04030.1,JA,[Involved in mRNA degradation. Hydrolyzes single-stranded polyribonucleotides processively in the 3'- to 5'-direction (By similarity)],[polyribonucleotide],[polyribonucleotide nucleotidyltransferase]
Chr01.g03230.m1	3847.GLYMA07G10290.2	246	247	1e-30	52.5	64.1	259	96	10	1	244	1	247	139.8	3847.GLYMA07G10290.2,S,[VQ motif]
Chr01.g05924.m1	3847.GLYMA15G23780.1	224	224	3.5e-54	57.1	69	226	59	6	3	200	4	219	217.6	3847.GLYMA15G23780.1,S,[NA]
Chr01.g04429.m1	4081.Solyc03g062860.1.1	841	899	2.4e-39	27.1	45.9	468	288	10	30	447	230	694	170.2	4081.Solyc03g062860.1.1,L,[Tkp5 protein]
Chr01.g02463.m1	3847.GLYMA19G28650.1	266	274	2.4e-78	59.1	71.5	274	88	5	1	262	3	264	298.1	3847.GLYMA19G28650.1,K,[transcription factor],[Transcription factor],[GATA transcription factor 9-like]
Chr01.g05046.m1	3847.GLYMA14G15605.1	893	1295	2.3e-274	44.1	57.8	1172	333	10	1	888	153	1286	951	3847.GLYMA14G15605.1,DS,[DNA helicase],[Pfam:DUF889]
Chr01.g02325.m1	39947.LOC_Os07g11240.1	1079	1741	1.6e-104	30.3	44.5	1082	620	20	22	1079	42	1013	387.1	39947.LOC_Os07g11240.1,CL,[Retrotransposon protein]
Chr01.g04829.m1	39947.LOC_Os04g11620.1	628	1847	7.2e-12	29	47.7	176	122	3	218	392	417	590	78.6	39947.LOC_Os04g11620.1,CL,[Retrotransposon protein]
Chr01.g07203.m1	3847.GLYMA03G27150.1	401	435	6.5e-176	79.9	86.3	394	50	2	36	401	43	435	622.9	3847.GLYMA03G27150.1,I,[Enoyl-CoA hydratase],[3-hydroxyisobutyryl-CoA hydrolase],[3-hydroxyisobutyryl-CoA hydrolase-like protein]
Chr01.g05844.m1	3847.GLYMA07G04830.1	226	243	5.2e-114	85.4	95.1	226	33	0	1	226	18	243	416.4	3847.GLYMA07G04830.1,S,[Complex I intermediate-associated protein],[complex I],[Complex I]
Chr01.g06250.m1	3847.GLYMA07G01620.1	368	901	1.6e-120	61.9	74.6	370	132	5	3	367	4	369	438.7	3847.GLYMA07G01620.1,T,[Serine Threonine protein kinase],[Leucine-rich repeat receptor-like protein kinase]
Chr01.g03979.m1	4113.PGSC0003DMT400094705	412	185	1.5e-34	94.2	94.2	86	5	0	327	412	100	185	153.3	4113.PGSC0003DMT400094705,S,[NA],[RRNA intron-encoded homing endonuclease]
Chr01.g01651.m1	39947.LOC_Os03g35390.1	409	1908	1.1e-72	43.9	63.9	346	188	3	51	392	1139	1482	280	39947.LOC_Os03g35390.1,CL,[Retrotransposon protein]
Chr01.g04405.m1	39947.LOC_Os05g01650.1	1549	1792	0	49.1	66	1416	683	14	33	1441	396	1780	1317.8	39947.LOC_Os05g01650.1,CL,[Retrotransposon protein]
Chr01.g04683.m1	4113.PGSC0003DMT400037229	167	887	1.4e-18	38.9	57.3	131	77	1	40	167	294	424	99	4113.PGSC0003DMT400037229,S,[Retrotransposon protein],[Reverse transcriptase (RNA-dependent DNA polymerase)]
Chr01.g04584.m1	39947.LOC_Os07g11240.1	1217	1741	9.5e-178	36.2	50.2	1224	684	27	10	1210	35	1184	630.6	39947.LOC_Os07g11240.1,CL,[Retrotransposon protein]
Chr01.g04125.m1	4081.Solyc03g062860.1.1	389	899	7.7e-81	43.7	62.4	343	192	1	33	374	479	821	307	4081.Solyc03g062860.1.1,L,[Tkp5 protein]
Chr01.g03731.m1	39947.LOC_Os07g39170.1	1326	1576	3.3e-123	53	67.4	430	172	2	75	474	1022	1451	449.5	39947.LOC_Os07g39170.1,CL,[Retrotransposon protein]
Chr01.g02875.m1	3847.GLYMA07G09630.1	499	501	5.3e-260	88.8	96.3	491	55	0	9	499	11	501	902.5	3847.GLYMA07G09630.1,C,[aldehyde dehydrogenase family 2 member C4-like],[Dehydrogenase],[Aldehyde dehydrogenase]
Chr01.g07144.m1	3847.GLYMA03G26080.1	307	310	1.8e-88	77.5	87.6	218	48	1	48	264	55	272	332	3847.GLYMA03G26080.1,J,[One of the primary rRNA binding proteins, this protein initially binds near the 5'-end of the 23S rRNA. It is important during the early stages of 50S assembly. It makes multiple contacts with different domains of the 23S rRNA in the assembled 50S subunit and ribosome (By similarity)],[Ribosomal protein L4],[Ribosomal protein],[50S ribosomal protein L4]
Chr01.g07054.m1	3847.GLYMA03G24050.1	341	342	3.1e-158	80.7	89.5	342	65	1	1	341	1	342	563.9	3847.GLYMA03G24050.1,SL,[NADP-dependent alkenal double bond reductase],[alcohol dehydrogenase],[reductase]
Chr01.g02430.m1	3847.GLYMA06G30020.1	534	540	1.8e-237	82.4	86.7	540	89	2	1	534	1	540	827.8	3847.GLYMA06G30020.1,U,[central subunit of the protein translocation channel SecYE. Consists of two halves formed by TMs 1-5 and 6-10. These two domains form a lateral gate at the front which open onto the bilayer between TMs 2 and 7, and are clamped together by SecE at the back. The channel is closed by both a pore ring composed of hydrophobic SecY resides and a short helix (helix 2A) on the ext…
Chr01.g00790.m1	4538.ORGLA08G0205100.1	455	484	7.5e-253	87.6	91.1	482	33	1	1	455	1	482	878.6	4538.ORGLA08G0205100.1,GC,[RuBisCO catalyzes two reactions the carboxylation of D- ribulose 1,5-bisphosphate, the primary event in carbon dioxide fixation, as well as the oxidative fragmentation of the pentose substrate],[RuBisCO catalyzes two reactions the carboxylation of D- ribulose 1,5-bisphosphate, the primary event in carbon dioxide fixation, as well as the oxidative fragmentation of the pe…
Chr01.g06249.m1	3847.GLYMA07G01620.1	968	901	1.7e-246	52.8	68.9	882	390	16	98	968	35	901	858.6	3847.GLYMA07G01620.1,T,[Serine Threonine protein kinase],[Leucine-rich repeat receptor-like protein kinase]
Chr01.g03251.m1	3847.GLYMA09G31381.1	235	583	7e-45	73.4	91.7	109	29	0	118	226	471	579	186.8	3847.GLYMA09G31381.1,T,[receptor-like protein kinase],[Serine Threonine protein kinase]
Chr01.g03755.m1	3847.GLYMA08G15560.1	297	1318	1.2e-25	67.7	78.1	96	25	1	31	126	1125	1214	123.2	3847.GLYMA08G15560.1,TPS,[TPR],[leucine rich repeat],[tetratricopeptide repeat],[repeat-containing protein]
Chr01.g03341.m1	3847.GLYMA19G22530.1	305	307	3.1e-154	90.1	95.1	304	29	1	3	305	4	307	550.4	3847.GLYMA19G22530.1,C,[cytochrome c1-1, heme protein],[Cytochrome c-1],[cytochrome c1]
Chr01.g05020.m1	3847.GLYMA09G04360.1	351	217	1.1e-54	77.7	92.3	130	27	1	223	350	83	212	219.9	3847.GLYMA09G04360.1,S,[NA]
Chr01.g01414.m1	3847.GLYMA09G07120.1	388	513	1.5e-121	81.5	83.6	275	17	3	61	301	60	334	442.2	3847.GLYMA09G07120.1,SB,[retinoblastoma binding protein],[WD-40 repeat-containing protein]
Chr01.g06851.m1	3847.GLYMA04G34020.1	378	441	2e-150	67.8	79.9	379	120	1	2	378	63	441	538.1	3847.GLYMA04G34020.1,JS,[Kelch repeat-containing F-box family protein],[F-box Kelch-repeat protein],[F-box kelch-repeat protein]
Chr01.g06761.m1	3847.GLYMA05G01670.1	57	57	3.9e-18	82.1	91.1	56	10	0	1	56	1	56	95.9	3847.GLYMA05G01670.1,S,[NA]
Chr01.g05072.m1	3847.GLYMA07G31470.1	322	435	9.7e-13	72.7	81.8	55	12	1	167	218	240	294	80.5	3847.GLYMA07G31470.1,SK,[chromosome 5 open reading frame 44],[Protein of unknown function (DUF974)]
Chr01.g02377.m1	3847.GLYMA13G11750.1	259	1062	5.8e-117	76.5	86.9	268	54	2	1	259	795	1062	426.4	3847.GLYMA13G11750.1,LS,[Breast cancer 2, early onset],[BRCA2, oligonucleotide/oligosaccharide-binding, domain 1]
Chr01.g01116.m1	4081.Solyc03g062860.1.1	425	899	1.6e-18	26	42.1	416	248	10	62	421	164	575	100.1	4081.Solyc03g062860.1.1,L,[Tkp5 protein]
Chr01.g05375.m1	3847.GLYMA07G02990.1	129	321	3.7e-32	76	85.4	96	21	1	7	100	2	97	143.7	3847.GLYMA07G02990.1,VM,[Male sterility protein],[reductase],[Nad-dependent epimerase dehydratase]
Chr01.g04059.m1	39947.LOC_Os05g13920.1	515	1322	9.8e-100	38.1	54.1	562	295	6	1	513	460	1017	370.2	39947.LOC_Os05g13920.1,CL,[Retrotransposon protein]
Chr01.g06956.m1	29760.VIT_01s0011g01120.t01	519	735	2.5e-63	32.7	46.5	581	270	15	48	514	154	727	249.2	29760.VIT_01s0011g01120.t01,ST,[leucine Rich Repeat],[resistance protein]
Chr01.g06474.m1	3847.GLYMA01G41910.2	122	123	3.4e-59	98.3	100	120	2	0	1	120	1	120	233.4	3847.GLYMA01G41910.2,UZ,[Microtubule-associated protein 1 light chain 3],[autophagy-related protein 8f-like],[autophagy-related protein]
Chr01.g01465.m1	3847.GLYMA05G18410.1	444	436	2.1e-135	57.8	71.4	448	171	8	1	443	1	435	488.4	3847.GLYMA05G18410.1,S,[transferase, family],[Transferase Family]
Chr01.g06727.m1	3847.GLYMA17G09920.1	146	1120	9.5e-08	28.4	33.7	190	26	1	11	90	516	705	62.8	3847.GLYMA17G09920.1,AK,[rna polymerase],[RNA-dependent RNA polymerase]
Chr01.g06685.m1	3847.GLYMA05G02420.2	262	260	1.3e-108	78.6	86.6	262	52	4	1	261	1	259	398.7	3847.GLYMA05G02420.2,IS,[CRAL TRIO domain protein],[CRAL/TRIO domain]
Chr01.g06432.m1	3847.GLYMA17G03110.1	69	515	1.2e-13	90.7	93	43	4	0	2	44	98	140	81.3	3847.GLYMA17G03110.1,C,[Lipoamide acyltransferase component of branched-chain alpha-keto acid dehydrogenase complex],[dihydrolipoamide branched chain transacylase E2],[Dehydrogenase]
Chr01.g01320.m1	3847.GLYMA09G06700.1	172	166	3.9e-37	53.8	70.6	160	60	4	16	172	18	166	160.6	3847.GLYMA09G06700.1,S,[NA]
Chr01.g01155.m1	39947.LOC_Os03g61660.1	1253	1335	8.4e-238	37.7	55.1	1351	699	19	12	1245	8	1332	830.1	39947.LOC_Os03g61660.1,S,[Retrotransposon protein]
Chr01.g06133.m1	3847.GLYMA07G01240.1	645	640	0	93.2	95.7	644	38	1	2	645	3	640	1202.2	3847.GLYMA07G01240.1,US,[transmembrane 9 superfamily member],[transmembrane 9 superfamily]
Chr01.g01306.m1	3847.GLYMA08G24630.1	232	1161	4.6e-73	67.8	73.3	255	59	2	1	232	1	255	280.4	3847.GLYMA08G24630.1,LA,[helicase],[ATP-dependent RNA helicase],[ATPdependent RNA helicase]
Chr01.g01413.m1	4513.MLOC_78804.1	300	448	8.6e-48	34.7	50.5	297	184	3	7	293	82	378	196.8	4513.MLOC_78804.1,SV,[Endonuclease/Exonuclease/phosphatase family],[Retrotransposon protein]
Chr01.g06437.m1	3847.GLYMA05G04960.1	318	318	1.9e-141	76.4	88	309	64	2	12	311	5	313	508.1	3847.GLYMA05G04960.1,QS,[2OG-Fe(II) oxygenase superfamily],[oxidoreductase, 2OG-Fe(II) oxygenase family protein],[2OGFe(II) oxygenase]
Chr01.g04524.m1	39947.LOC_Os03g06540.1	1112	1247	2.6e-158	36.6	50.2	1260	559	27	35	1092	10	1231	565.8	39947.LOC_Os03g06540.1,LC,[Retrotransposon protein]
Chr01.g00769.m1	4081.Solyc01g007630.2.1	222	352	6.2e-51	95.4	98.1	108	5	0	1	108	211	318	206.8	4081.Solyc01g007630.2.1,J,[50S ribosomal protein L2],[Ribosomal protein L.2],[One of the primary rRNA binding proteins. Required for association of the 30S and 50S subunits to form the 70S ribosome, for tRNA binding and peptide bond formation. It has been suggested to have peptidyltransferase activity]
Chr01.g03479.m1	3694.POPTR_0013s06070.1	187	233	2.5e-53	65.5	79.8	168	55	1	11	178	41	205	214.5	3694.POPTR_0013s06070.1,S,[lob domain-containing protein]
Chr01.g05854.m1	3847.GLYMA07G04750.1	745	804	3.9e-259	59.1	72.7	810	253	7	5	745	4	804	900.2	3847.GLYMA07G04750.1,P,[Transport of potassium into the cell (By similarity)],[potassium transporter],[Potassium transporter]
Chr01.g06823.m1	3847.GLYMA18G44000.1	405	499	6.4e-147	55.9	66.7	492	118	2	5	400	4	492	526.6	3847.GLYMA18G44000.1,CGS,[UDP-Glycosyltransferase],[Transferase]
Chr01.g05171.m1	39947.LOC_Os08g14510.1	205	142	1.6e-13	42.1	57.9	107	56	3	98	202	3	105	82.4	39947.LOC_Os08g14510.1,LC,[retrotransposon],[Retrotransposon protein]
Chr01.g06209.m1	3847.GLYMA04G36780.1	480	486	6.8e-212	76.2	87.1	479	107	3	1	473	1	478	742.7	3847.GLYMA04G36780.1,H,[Oxygen-independent coproporphyrinogen-III oxidase-like protein],[Coproporphyrinogen III oxidase],[radical S-adenosyl methionine domain containing 1]
Chr01.g07221.m1	3847.GLYMA03G00440.3	458	463	6.4e-228	84.4	92.5	455	64	4	1	452	1	451	795.8	3847.GLYMA03G00440.3,GJ,[Mannan endo-1,4-beta-mannosidase]
Chr01.g04376.m1	4533.OB11G23960.1	663	2419	2.9e-96	31.3	47.1	823	395	15	4	663	869	1684	359	4533.OB11G23960.1,CST,[Retrotransposon protein],[resistance protein]
Chr01.g03318.m1	39947.LOC_Os12g21970.1	460	178	2.7e-24	39.5	54.9	162	97	1	102	263	7	167	119.4	39947.LOC_Os12g21970.1,CL,[Retrotransposon protein]
Chr01.g05877.m1	3847.GLYMA03G24720.1	844	664	1.8e-71	33.8	47.4	625	251	14	169	789	5	470	276.9	3847.GLYMA03G24720.1,CTL,[Retrotransposon protein]
Chr01.g06272.m1	3847.GLYMA08G21471.1	668	665	0	82.6	91.5	656	112	1	13	668	12	665	1121.3	3847.GLYMA08G21471.1,T,[kinase family],[Kinase family],[Serine Threonine protein kinase]
Chr01.g03845.m1	39947.LOC_Os06g18950.1	768	1844	7.8e-194	44	59.8	813	350	5	4	758	1073	1838	683.3	39947.LOC_Os06g18950.1,CL,[Retrotransposon protein]
Chr01.g03065.m1	3847.GLYMA09G32630.1	186	289	1.3e-70	84.6	94.9	136	21	0	51	186	154	289	271.9	3847.GLYMA09G32630.1,G,[Xyloglucan endotransglucosylase hydrolase protein],[hydrolase family 16]
Chr01.g01056.m1	39947.LOC_Os12g29700.1	831	1621	9.4e-145	35.8	49.3	885	484	12	2	814	614	1486	520.4	39947.LOC_Os12g29700.1,S,[Retrotransposon protein],[Reverse transcriptase (RNA-dependent DNA polymerase)]
Chr01.g05434.m1	3847.GLYMA09G38880.1	221	184	7e-47	73.7	83.9	118	26	1	74	186	64	181	193.4	3847.GLYMA09G38880.1,O,[finger protein],[zinc ion binding],[RING-H2 finger protein]
Chr01.g05278.m1	39947.LOC_Os10g21350.1	307	1230	4.7e-25	30.1	45.5	266	148	6	1	240	105	358	121.3	39947.LOC_Os10g21350.1,CL,[Retrotransposon protein]
Chr01.g06268.m1	39947.LOC_Os11g42630.1	1150	2096	0	47.5	64.5	1137	491	7	44	1140	1020	2090	1092	39947.LOC_Os11g42630.1,CL,[Retrotransposon protein]
Chr01.g04943.m1	3847.GLYMA15G15800.1	81	82	7.8e-36	88.9	95.1	81	9	0	1	81	1	81	155.2	3847.GLYMA15G15800.1,J,[40S ribosomal protein S21]
Chr01.g01975.m1	39947.LOC_Os07g39170.1	920	1576	3.3e-42	59.4	73.5	155	63	0	1	155	1319	1473	179.9	39947.LOC_Os07g39170.1,CL,[Retrotransposon protein]
Chr01.g05873.m1	3847.GLYMA03G24720.1	456	664	3.8e-31	39.1	56.1	230	109	4	184	411	17	217	142.1	3847.GLYMA03G24720.1,CTL,[Retrotransposon protein]
Chr01.g02503.m1	3847.GLYMA13G10720.1	1024	1009	0	74.8	83.7	1042	212	16	1	1024	1	1009	1395.9	3847.GLYMA13G10720.1,S,[C2 domain-containing protein]
Chr01.g06598.m1	3847.GLYMA17G13811.1	450	449	1.2e-197	79	89.4	442	91	2	9	450	10	449	695.3	3847.GLYMA17G13811.1,S,[NA]
Chr01.g02251.m1	39947.LOC_Os10g26830.1	795	1419	7.3e-203	45.8	60.8	865	352	8	42	789	548	1412	713.4	39947.LOC_Os10g26830.1,CL,[Retrotransposon protein],[Transposase]
Chr01.g04110.m1	39947.LOC_Os11g15560.1	371	1686	3.2e-60	59.3	70.8	209	75	2	163	371	973	1171	238.4	39947.LOC_Os11g15560.1,CAL,[Retrotransposon protein]
Chr01.g01663.m1	3847.GLYMA03G15880.1	151	252	7.9e-42	58.9	69.6	158	45	2	1	138	86	243	176	3847.GLYMA03G15880.1,S,[UvrB/uvrC motif]
Chr01.g02644.m1	3694.POPTR_0006s09050.1	525	374	4.7e-25	26.4	43	349	220	12	63	380	1	343	122.1	3694.POPTR_0006s09050.1,SV,[Inherit from KOG: Retrotransposon protein],[Retrotransposon protein]
Chr01.g03785.m1	3847.GLYMA15G20180.1	804	806	0	91.1	96.3	801	71	0	4	804	6	806	1508.4	3847.GLYMA15G20180.1,M,[Sucrose-cleaving enzyme that provides UDP-glucose and fructose for various metabolic pathways (By similarity)],[Glycosyl transferase (Group 1]
Chr01.g02612.m1	39947.LOC_Os03g01684.1	1586	2124	2.6e-252	44.9	59.4	1101	528	12	556	1580	670	1767	878.6	39947.LOC_Os03g01684.1,CL,[Retrotransposon protein],[Transposase]
Chr01.g05499.m1	3847.GLYMA16G03118.1	278	271	2.2e-122	75.6	83.6	275	61	2	4	278	3	271	444.5	3847.GLYMA16G03118.1,AS,[ribonuclease],[Ribonuclease],[ribonuclease T2 activity]
Chr01.g01048.m1	3847.GLYMA07G16400.1	330	463	2.5e-109	76	82.9	275	51	5	17	277	105	378	401.4	3847.GLYMA07G16400.1,HDZ,[regulator of chromosome condensation],[Regulator of chromosome condensation]
Chr01.g05315.m1	3847.GLYMA07G07730.1	499	568	3.3e-145	55.8	64.3	572	176	9	1	499	1	568	521.2	3847.GLYMA07G07730.1,S,[Pre-mRNA-splicing factor of RES complex],[BUD13 homolog (S. cerevisiae)]
Chr01.g05951.m1	29760.VIT_07s0005g06030.t01	454	3024	8.6e-92	36	45.2	642	149	6	1	383	83	721	343.6	29760.VIT_07s0005g06030.t01,S,[Integrase core domain]
Chr01.g05026.m1	4113.PGSC0003DMT400056816	360	173	4.1e-60	68.1	83.1	166	53	0	183	348	7	172	238	4113.PGSC0003DMT400056816,CL,[Retrotransposon protein]
Chr01.g04471.m1	39947.LOC_Os11g44770.1	1859	1980	7.6e-235	31.2	47.9	1823	999	31	191	1859	260	1980	820.8	39947.LOC_Os11g44770.1,CL,[Retrotransposon protein]
Chr01.g00936.m1	3847.GLYMA13G11980.1	206	19344	6.5e-79	84.7	88.1	177	25	2	1	176	17111	17286	299.7	3847.GLYMA13G11980.1,S,[Inherit from NOG: senescence-associated protein],[senescence-associated protein]
Chr01.g05289.m1	39947.LOC_Os04g16630.1	817	1222	7e-100	36.7	51.7	646	351	14	93	722	268	871	371.3	39947.LOC_Os04g16630.1,CS,[Retrotransposon protein],[Retro-transposon]
Chr01.g02347.m1	39947.LOC_Os09g06150.1	562	2010	2.6e-98	34.8	50.5	655	293	8	14	555	817	1450	365.5	39947.LOC_Os09g06150.1,CL,[Retrotransposon protein]
Chr01.g05843.m1	3847.GLYMA16G01430.1	130	140	5.1e-37	67.9	73.7	137	28	3	1	127	1	131	159.8	3847.GLYMA16G01430.1,S,[SAUR family protein source]
Chr01.g05977.m1	3847.GLYMA07G04145.1	1076	1090	0	63.1	78	1088	365	13	4	1075	19	1086	1282.7	3847.GLYMA07G04145.1,S,[TMV resistance protein N-like]
Chr01.g01883.m1	3847.GLYMA10G36360.1	428	560	5.4e-19	56.4	69.1	110	38	3	320	424	279	383	101.7	3847.GLYMA10G36360.1,S,[NAC domain containing protein]
Chr01.g06723.m2	3847.GLYMA06G19560.1	580	540	1.3e-270	87.1	93.5	520	67	0	61	580	21	540	937.9	3847.GLYMA06G19560.1,C,[Aldehyde dehydrogenase],[Dehydrogenase]
Chr01.g00830.m1	3847.GLYMA13G12170.1	104	199	6.2e-54	98.1	99	104	2	0	1	104	1	104	215.7	3847.GLYMA13G12170.1,S,[Inherit from NOG: senescence-associated protein],[senescence-associated protein]
Chr01.g06140.m1	3847.GLYMA07G01270.5	172	174	1.7e-35	58.9	66.1	180	60	4	1	172	1	174	155.2	3847.GLYMA07G01270.5,S,[NA]
Chr01.g06005.m1	3847.GLYMA07G04090.1	439	368	3.8e-161	86.4	91.3	345	41	4	1	342	1	342	573.9	3847.GLYMA07G04090.1,S,[protein BREVIS RADIX-like],[protein Brevis radix-like]
Chr01.g05094.m1	3847.GLYMA09G04060.1	595	597	0	91.6	95.6	595	50	0	1	595	1	595	1105.1	3847.GLYMA09G04060.1,C,[Aldehyde dehydrogenase],[Dehydrogenase]
Chr01.g04321.m1	4641.GSMUA_Achr3P13690_001	639	287	7.8e-22	33.6	51.6	223	126	5	5	225	5	207	111.7	4641.GSMUA_Achr3P13690_001,CJL,[Retrotransposon protein],[60s ribosomal protein],[Inherit from strNOG: Retrotransposon protein]
Chr01.g02146.m1	29760.VIT_07s0005g06030.t01	215	3024	1.6e-24	35.4	53.7	229	129	3	1	214	146	370	119	29760.VIT_07s0005g06030.t01,S,[Integrase core domain]
Chr01.g04652.m1	3694.POPTR_0025s00240.1	258	1755	1.7e-36	35.4	53.3	240	150	3	8	246	1321	1556	159.1	3694.POPTR_0025s00240.1,S,[Reverse transcriptase (RNA-dependent DNA polymerase)]
Chr01.g03784.m1	39947.LOC_Os03g22100.1	424	1075	3e-22	24.3	40.8	333	182	5	3	324	25	298	112.5	39947.LOC_Os03g22100.1,CL,[Retrotransposon protein]
Chr01.g01321.m1	3847.GLYMA09G06710.1	592	596	5.6e-224	80.6	86.9	597	110	4	1	592	1	596	783.1	3847.GLYMA09G06710.1,UFT,[Clathrin assembly protein]
Chr01.g04774.m1	3694.POPTR_0014s18180.1	1784	1498	1.6e-125	37	55.3	667	379	6	12	643	441	1101	457.6	3694.POPTR_0014s18180.1,S,[Reverse transcriptase (RNA-dependent DNA polymerase)]
Chr01.g04369.m1	3847.GLYMA15G21890.1	396	395	7e-223	96.2	98	393	15	0	1	393	1	393	778.9	3847.GLYMA15G21890.1,H,[Catalyzes the formation of S-adenosylmethionine from methionine and ATP],[Catalyzes the formation of S-adenosylmethionine from methionine and ATP. The overall synthetic reaction is composed of two sequential steps, AdoMet formation and the subsequent tripolyphosphate hydrolysis which occurs prior to release of AdoMet from the enzyme (By similarity)],[Catalyzes the formatio…
Chr01.g06177.m1	3847.GLYMA03G21030.1	453	448	6.5e-172	67.9	79.4	452	133	6	1	445	1	447	609.8	3847.GLYMA03G21030.1,H,[GTP cyclohydrolase i],[gtp cyclohydrolase],[GTP cyclohydrolase I]
Chr01.g05607.m1	3847.GLYMA07G05980.1	560	572	1.2e-268	83.5	91.6	509	84	0	52	560	64	572	931.4	3847.GLYMA07G05980.1,Q,[Multicopper oxidase]
Chr01.g02574.m1	3847.GLYMA19G29660.2	288	280	8.3e-56	55.4	61.9	289	117	5	1	286	1	280	223.4	3847.GLYMA19G29660.2,K,[homeobox],[WUSCHEL-related homeobox],[wuschel-related homeobox]
Chr01.g03386.m1	3847.GLYMA20G00740.1	429	507	3e-142	50.9	65.4	503	157	5	13	427	5	505	511.1	3847.GLYMA20G00740.1,Q,[Cytochrome p450]
Chr01.g02897.m1	3847.GLYMA07G09480.2	510	535	2.2e-208	75.6	84.7	524	104	4	11	510	12	535	731.1	3847.GLYMA07G09480.2,GJ,[Transporter],[transporter]
Chr01.g02590.m1	3847.GLYMA03G27331.1	382	390	1.2e-105	58.6	70.2	372	121	7	16	364	27	388	389.4	3847.GLYMA03G27331.1,JSG,[PQ loop repeat],[PQ-loop repeat family protein]
Chr01.g04006.m1	4081.Solyc00g025650.1.1	419	490	7.6e-26	47.6	69	126	66	0	292	417	19	144	124.4	4081.Solyc00g025650.1.1,CL,[Retrotransposon protein],[Inherit from KOG: Retrotransposon protein]
Chr01.g02874.m1	39947.LOC_Os12g44200.1	475	1198	5.7e-54	34.8	51.7	503	280	8	12	475	8	501	218	39947.LOC_Os12g44200.1,S,[Retrotransposon protein]
Chr01.g04236.m1	39947.LOC_Os07g18890.1	874	1650	1.4e-239	49.2	64	901	420	5	3	868	746	1643	835.5	39947.LOC_Os07g18890.1,LC,[Retrotransposon protein]
Chr01.g02609.m1	3847.GLYMA15G25110.1	188	174	5.6e-37	51.8	68.1	166	74	2	4	169	5	164	160.2	3847.GLYMA15G25110.1,G,[pectin methylesterase inhibitor],[Plant invertase/pectin methylesterase inhibitor]
Chr01.g03284.m1	3847.GLYMA09G31250.1	308	315	1.6e-110	65.1	77.6	312	88	7	11	308	10	314	405.2	3847.GLYMA09G31250.1,HI,[chlorophyllase (EC 3.1.1.14)]
Chr01.g04303.m1	3847.GLYMA20G08255.1	262	457	7.6e-32	43.3	59.1	203	98	4	46	241	261	453	143.7	3847.GLYMA20G08255.1,SL,[transposon protein]
Chr01.g06617.m1	3847.GLYMA05G02970.1	174	173	9.5e-15	44.8	56	134	60	4	30	163	53	172	86.3	3847.GLYMA05G02970.1,S,[Ribosomal protein S21]
Chr01.g02991.m1	39947.LOC_Os12g31920.1	461	1333	5.4e-150	54.5	72.3	494	183	4	1	456	840	1329	537	39947.LOC_Os12g31920.1,S,[Retrotransposon protein]
Chr01.g02097.m1	3847.GLYMA07G05510.1	415	408	3.9e-147	83.2	90.9	417	59	2	1	415	1	408	527.3	3847.GLYMA07G05510.1,P,[metal tolerance protein],[solute carrier family 30 (zinc transporter), member],[cation diffusion facilitator family transporter]
Chr01.g05756.m1	3847.GLYMA07G05480.1	372	372	2.9e-154	72.5	84.2	374	99	3	1	372	1	372	550.8	3847.GLYMA07G05480.1,DS,[o-methyltransferase]
Chr01.g00771.m1	29760.VIT_10s0116g00060.t01	359	441	4.4e-123	67.6	71.7	361	40	2	29	358	126	440	447.2	29760.VIT_10s0116g00060.t01,C,[NDH-1 shuttles electrons from NADH, via FMN and iron- sulfur (Fe-S) centers, to quinones in the respiratory chain. The immediate electron acceptor for the enzyme in this species is believed to be ubiquinone. Couples the redox reaction to proton translocation (for every two electrons transferred, four hydrogen ions are translocated across the cytoplasmic membrane), a…
Chr01.g02579.m1	3847.GLYMA05G12780.1	732	741	2e-271	67.3	75.3	756	208	8	1	732	1	741	941	3847.GLYMA05G12780.1,TU,[ArfGAP with FG repeats],[ADP-ribosylation factor GTPase-activating protein]
Chr01.g06461.m1	3847.GLYMA17G15090.1	540	550	4.1e-266	85	91.2	545	70	6	1	540	13	550	922.9	3847.GLYMA17G15090.1,J,[asparaginyl-tRNA synthetase],[Asparaginyl-tRNA synthetase]
Chr01.g05574.m1	3847.GLYMA11G21290.1	293	293	1e-146	86.3	95.2	293	40	0	1	293	1	293	525.4	3847.GLYMA11G21290.1,AJ,[u3 small nucleolar ribonucleoprotein],[U3 small nucleolar ribonucleoprotein protein]
Chr01.g03628.m1	4113.PGSC0003DMT400035156	476	485	7.9e-96	46.4	63.7	427	154	4	23	377	1	424	357.1	4113.PGSC0003DMT400035156,S,[NA]
Chr01.g03412.m1	3847.GLYMA10G30611.1	1661	633	9e-296	83.7	90	627	86	4	1	618	1	620	1023.1	3847.GLYMA10G30611.1,F,[phosphoribosyl-aminoimidazole carboxylase],[Phosphoribosylaminoimidazole-succinocarboxamide synthase],[Catalyzes the conversion of N5-carboxyaminoimidazole ribonucleotide (N5-CAIR) to 4-carboxy-5-aminoimidazole ribonucleotide (CAIR) (By similarity)],[phosphoribosylaminoimidazole carboxylase],[phosphoribosylaminoimidazole carboxylase atpase subunit]
Chr01.g02937.m1	3847.GLYMA01G03380.1	181	177	4.6e-44	59.8	68.2	179	68	2	1	178	1	176	183.7	3847.GLYMA01G03380.1,S,[NA]
Chr01.g01442.m1	3847.GLYMA09G07360.1	539	546	1.8e-237	73.5	86.5	548	132	6	1	538	2	546	827.8	3847.GLYMA09G07360.1,C,[cytokinin dehydrogenase],[FAD linked oxidase domain protein],[Dehydrogenase]
Chr01.g02643.m1	3847.GLYMA11G03020.1	154	736	9.3e-06	32.4	57.4	68	46	0	84	151	666	733	56.2	3847.GLYMA11G03020.1,S,[Inherit from euNOG: CACTA, En Spm sub-class],[CACTA, En Spm sub-class]
Chr01.g03227.m1	3847.GLYMA09G31640.1	345	354	4.4e-173	86.8	94.1	341	45	0	4	344	13	353	613.2	3847.GLYMA09G31640.1,I,[alpha beta hydrolase fold],[monoglyceride lipase-like],[Monoglyceride lipase],[Alpha beta fold family protein]
Chr01.g06235.m1	3847.GLYMA06G13220.1	260	376	8.5e-52	45.2	60	250	123	7	19	257	129	375	209.9	3847.GLYMA06G13220.1,S,[F-box Kelch-repeat protein],[F-box kelch-repeat protein]
Chr01.g02832.m1	4533.OB11G23960.1	1040	2419	1.1e-259	45.2	62.8	1082	530	16	4	1028	869	1944	902.5	4533.OB11G23960.1,CST,[Retrotransposon protein],[resistance protein]
Chr01.g04451.m1	4558.Sb05g004780.1	207	801	7.6e-11	39	50	118	63	3	2	110	111	228	73.6	4558.Sb05g004780.1,S,[transposon protein]
Chr01.g04155.m1	39947.LOC_Os06g35600.1	875	714	5.6e-63	29.8	45.8	631	381	15	116	706	2	610	248.8	39947.LOC_Os06g35600.1,S,[Retro-transposon],[Retrotransposon gag protein ],[Retrotransposon]
Chr01.g00903.m1	3847.GLYMA13G11980.1	246	19344	1.4e-83	85.4	88.6	185	25	2	33	216	17103	17286	315.5	3847.GLYMA13G11980.1,S,[Inherit from NOG: senescence-associated protein],[senescence-associated protein]
Chr01.g02758.m1	29760.VIT_01s0011g02780.t01	284	262	1.7e-32	76.7	86	86	20	0	16	101	162	247	146	29760.VIT_01s0011g02780.t01,S,[DUF617 domain containing protein]
Chr01.g07198.m1	3847.GLYMA03G27110.2	491	498	5.1e-223	82.3	89.1	487	79	1	5	491	19	498	779.6	3847.GLYMA03G27110.2,S,[NA]
Chr01.g00870.m1	3847.GLYMA13G12170.1	104	199	1.6e-54	99	100	104	1	0	1	104	1	104	217.6	3847.GLYMA13G12170.1,S,[Inherit from NOG: senescence-associated protein],[senescence-associated protein]
Chr01.g04292.m1	39947.LOC_Os09g08020.1	1814	1640	9.9e-256	47.7	65.3	961	487	6	4	961	650	1597	890.2	39947.LOC_Os09g08020.1,CL,[Retrotransposon protein]
Chr01.g02979.m1	3847.GLYMA12G15850.2	1059	1087	6.8e-297	52	69.3	1061	455	17	22	1045	18	1061	1026.2	3847.GLYMA12G15850.2,TS,[resistance protein],[leucine Rich Repeat]
Chr01.g05858.m1	3847.GLYMA07G04740.1	218	218	1e-114	94.5	98.2	218	12	0	1	218	1	218	418.7	3847.GLYMA07G04740.1,U,[Vesicle-associated membrane protein],[SEC22 vesicle trafficking protein homolog],[25.3 kDa vesicle transport]
Chr01.g05543.m1	3694.POPTR_0014s18180.1	1099	1498	1.8e-122	34.6	53	676	365	4	340	940	521	1194	446.8	3694.POPTR_0014s18180.1,S,[Reverse transcriptase (RNA-dependent DNA polymerase)]
Chr01.g05220.m1	39947.LOC_Os03g23110.1	820	1643	1.1e-164	44.3	59.8	763	367	14	78	819	315	1040	586.6	39947.LOC_Os03g23110.1,CL,[Retrotransposon protein]
Chr01.g06819.m1	3847.GLYMA04G34130.1	924	949	0	73.7	83.1	944	220	8	5	924	10	949	1361.7	3847.GLYMA04G34130.1,QV,[ATP-binding cassette sub-family A ABC1 member],[(ABC) transporter],[ABC transporter A family member]
Chr01.g05776.m1	3847.GLYMA18G12330.2	70	428	1.7e-07	83.8	89.2	37	6	0	29	65	366	402	60.8	3847.GLYMA18G12330.2,J,[Allows the formation of correctly charged Gln-tRNA(Gln) through the transamidation of misacylated Glu-tRNA(Gln) in the mitochondria. The reaction takes place in the presence of glutamine and ATP through an activated gamma-phospho-Glu-tRNA(Gln) (By similarity)],[Allows the formation of correctly charged Gln-tRNA(Gln) through the transamidation of misacylated Glu-tRNA(Gln) i…
Chr01.g03132.m1	3847.GLYMA18G48170.1	298	618	4.8e-06	65.7	82.9	35	12	0	6	40	31	65	58.2	3847.GLYMA18G48170.1,T,[Serine Threonine protein kinase],[probably inactive leucine-rich repeat receptor-like protein kinase]
Chr01.g07043.m1	3847.GLYMA03G24020.1	228	343	1.1e-39	81.7	87.5	104	16	1	99	199	115	218	169.5	3847.GLYMA03G24020.1,SL,[NADP-dependent alkenal double bond reductase],[alcohol dehydrogenase],[reductase]
Chr01.g04231.m1	39947.LOC_Os11g44770.1	1796	1980	2.8e-279	34.8	54	1741	989	29	123	1796	319	1980	968.4	39947.LOC_Os11g44770.1,CL,[Retrotransposon protein]
Chr01.g00927.m1	4558.Sb05g016480.1	99	56	5.1e-21	89.3	92.9	56	6	0	44	99	1	56	106.3	4558.Sb05g016480.1,S,[NA]
Chr01.g03691.m1	39947.LOC_Os10g29650.1	1216	1682	5.4e-149	62.9	78.3	420	156	0	797	1216	800	1219	535	39947.LOC_Os10g29650.1,CASL,[Retrotransposon protein],[ATP-binding cassette, sub-family E]
Chr01.g03353.m1	3847.GLYMA05G14870.1	235	214	1.1e-61	62.6	71.9	235	65	8	1	234	1	213	242.7	3847.GLYMA05G14870.1,S,[NA]
Chr01.g01395.m1	3847.GLYMA13G00280.1	288	283	2e-134	82.1	89.6	280	45	2	8	286	5	280	484.6	3847.GLYMA13G00280.1,G,[Xyloglucan endotransglucosylase hydrolase protein],[hydrolase family 16]
Chr01.g01517.m1	3847.GLYMA01G35790.1	828	605	6.8e-135	66.9	73	593	158	8	1	590	1	558	487.6	3847.GLYMA01G35790.1,KS,[N-terminal domain of CBF1 interacting co-repressor CIR]
Chr01.g04026.m1	3847.GLYMA19G39680.1	234	236	2e-108	85.3	90.9	232	34	0	1	232	1	232	397.9	3847.GLYMA19G39680.1,H,[Dephospho-CoA kinase],[Catalyzes the phosphorylation of the 3'-hydroxyl group of dephosphocoenzyme A to form coenzyme A (By similarity)]
Chr01.g01244.m1	39947.LOC_Os05g17630.1	1427	1711	0	45.8	62.6	1416	702	15	34	1407	316	1707	1232.2	39947.LOC_Os05g17630.1,CAL,[Retrotransposon protein]
Chr01.g00745.m1	3847.GLYMA13G11980.1	251	19344	1.1e-80	68.5	71.7	286	51	5	1	247	3981	4266	305.8	3847.GLYMA13G11980.1,S,[Inherit from NOG: senescence-associated protein],[senescence-associated protein]
Chr01.g05717.m1	3847.GLYMA10G18346.1	416	648	1e-70	45.5	60.8	319	168	4	99	416	3	316	273.5	3847.GLYMA10G18346.1,DS,[helicase-like protein],[Inherit from euNOG: helicase-like protein]
Chr01.g01869.m1	3847.GLYMA01G16673.1	777	980	2.4e-33	35	57.6	217	129	4	417	622	756	971	150.2	3847.GLYMA01G16673.1,SV,[Inherit from KOG: Retrotransposon protein],[Retrotransposon protein]
Chr01.g04308.m1	3847.GLYMA09G09270.3	369	369	5.8e-195	89.4	96.5	369	39	0	1	369	1	369	686	3847.GLYMA09G09270.3,T,[Pyruvate dehydrogenase kinase],[Histidine kinase],[Pyruvate dehydrogenase]
Chr01.g01121.m1	4533.OB0090G10030.1	268	597	4.7e-21	32.9	48.6	216	118	4	57	256	298	502	107.8	4533.OB0090G10030.1,CL,[Retrotransposon protein]
Chr01.g01913.m1	39947.LOC_Os10g37170.1	1342	1339	1.5e-224	34.9	52.5	1299	784	18	51	1318	13	1281	786.2	39947.LOC_Os10g37170.1,SV,[Retrotransposon protein]
Chr01.g01445.m1	39947.LOC_Os09g04260.1	1138	1923	2.2e-112	63.2	77.8	315	116	0	1	315	783	1097	413.3	39947.LOC_Os09g04260.1,CL,[Retrotransposon protein]
Chr01.g04513.m1	39947.LOC_Os07g26780.1	807	1662	7.4e-62	39.1	59.5	348	192	7	208	550	316	648	245	39947.LOC_Os07g26780.1,CL,[Retrotransposon protein]
Chr01.g06780.m1	3847.GLYMA05G01570.2	637	635	6.3e-274	73.8	83	623	138	5	15	637	38	635	949.1	3847.GLYMA05G01570.2,SG,[UDP-GlcNAc beta-Gal beta-1,3-N-acetylglucosaminyltransferase]
Chr01.g06771.m1	3847.GLYMA17G10280.1	960	960	0	93.6	97.4	960	61	0	1	960	1	960	1786.9	3847.GLYMA17G10280.1,U,[transportin 3],[Exportin 1-like protein]
Chr01.g02019.m1	3847.GLYMA15G19670.1	495	508	1.2e-256	90.8	95.1	490	45	0	1	490	1	490	891.3	3847.GLYMA15G19670.1,C,[Aldehyde dehydrogenase family 7 member],[Dehydrogenase],[aldehyde dehydrogenase 7 family, member A1]
Chr01.g04627.m1	4081.Solyc00g025650.1.1	520	490	2.9e-35	49.1	70.1	167	84	1	91	257	19	184	156	4081.Solyc00g025650.1.1,CL,[Retrotransposon protein],[Inherit from KOG: Retrotransposon protein]
Chr01.g00753.m1	3702.ATCG00280.1	776	473	2.6e-269	96.3	97.2	464	15	1	315	776	10	473	934.1	3702.ATCG00280.1,OGS,[One of the components of the core antenna complex of photosystem II. It binds chlorophyll and helps catalyze the primary light-induced photochemical processes of photosystem II (By similarity)],[Photosystem II protein],[Photosystem II]
Chr01.g05864.m1	29760.VIT_12s0035g00420.t01	595	737	9.4e-54	55.8	77.6	165	73	0	241	405	572	736	217.6	29760.VIT_12s0035g00420.t01,CTS,[Retrotransposon protein],[resistance protein],[Inherit from KOG: resistance protein],[NA],[Inherit from KOG: Retrotransposon protein]
Chr01.g02524.m1	3694.POPTR_0025s00240.1	705	1755	6.4e-134	40	59.7	595	354	1	5	599	1004	1595	484.2	3694.POPTR_0025s00240.1,S,[Reverse transcriptase (RNA-dependent DNA polymerase)]
Chr01.g01872.m1	3847.GLYMA15G18380.1	275	315	5.5e-41	50.7	62.4	221	84	9	76	274	97	314	174.1	3847.GLYMA15G18380.1,K,[transcription factor],[Transcription factor]
Chr01.g05648.m1	3847.GLYMA09G00215.1	382	788	1.6e-22	40.8	55.7	174	86	6	224	382	424	595	113.2	3847.GLYMA09G00215.1,S,[transposon protein]
Chr01.g01552.m1	3694.POPTR_0003s01910.1	328	1534	4e-46	37.7	54.3	300	129	2	80	322	727	1025	191.4	3694.POPTR_0003s01910.1,SV,[Retrotransposon protein]
Chr01.g02198.m1	3847.GLYMA15G16830.1	492	483	3.7e-221	77.1	85.7	497	95	4	1	492	1	483	773.5	3847.GLYMA15G16830.1,S,[Rubisco LSMT substrate-binding]
Chr01.g04824.m1	3847.GLYMA09G04880.1	151	156	9.7e-48	69	80.6	155	41	4	1	149	1	154	195.7	3847.GLYMA09G04880.1,S,[Pollen proteins Ole e I like]
Chr01.g02266.m1	3694.POPTR_0001s45820.1	112	193	1e-38	71.7	76.7	120	14	1	13	112	74	193	165.2	3694.POPTR_0001s45820.1,J,[60S ribosomal protein],[ribosomal protein l9],[This protein binds to the 23S rRNA, and is important in its secondary structure. It is located near the subunit interface in the base of the L7 L12 stalk, and near the tRNA binding site of the peptidyltransferase center (By similarity)]
Chr01.g03020.m1	3847.GLYMA01G01260.1	317	173	1.2e-71	78.8	88.1	160	33	1	155	314	12	170	276.2	3847.GLYMA01G01260.1,S,[Polyketide cyclase / dehydrase and lipid transport]
Chr01.g03723.m1	3847.GLYMA19G16980.1	636	856	4.6e-14	37.3	58.7	126	70	3	130	251	168	288	85.9	3847.GLYMA19G16980.1,AS,[NA]
Chr01.g07186.m1	3847.GLYMA09G31861.1	332	391	4.7e-63	40.6	56.5	347	181	8	4	328	45	388	247.7	3847.GLYMA09G31861.1,S,[Domain of unknown function (DUF239)]
Chr01.g06794.m1	3847.GLYMA05G01443.1	610	611	1.2e-293	84.9	92.3	609	90	1	1	609	1	607	1014.6	3847.GLYMA05G01443.1,E,[transporter]
Chr01.g05442.m1	3694.POPTR_0001s00740.1	1071	1494	1.4e-161	38.1	57.4	801	477	6	22	820	314	1097	576.6	3694.POPTR_0001s00740.1,S,[Reverse transcriptase (RNA-dependent DNA polymerase)]
Chr01.g03682.m1	3847.GLYMA15G20870.1	139	183	2.4e-37	75.2	85.7	105	26	0	10	114	7	111	161	3847.GLYMA15G20870.1,Q,[thioesterase],[thioesterase Superfamily protein]
Chr01.g06202.m1	3847.GLYMA08G20875.1	555	551	3.7e-185	61.3	75.4	556	203	8	4	554	2	550	654.1	3847.GLYMA08G20875.1,S,[NA]
Chr01.g04803.m1	4113.PGSC0003DMT400002698	465	474	9e-52	32.2	53.4	459	284	11	19	465	31	474	210.7	4113.PGSC0003DMT400002698,S,[F-box domain containing protein, expressed],[F-box LRR-repeat protein]
Chr01.g01732.m1	39947.LOC_Os08g29560.1	248	1294	2.3e-78	57.1	74.2	252	104	1	1	248	1043	1294	298.1	39947.LOC_Os08g29560.1,CL,[Retrotransposon protein]
Chr01.g05839.m1	3694.POPTR_0004s20950.1	348	342	3e-20	32.7	47.4	312	168	10	5	306	23	302	105.5	3694.POPTR_0004s20950.1,S,[F-box protein],[F-Box protein]
Chr01.g06494.m1	3847.GLYMA07G01151.1	190	195	8.5e-41	83.6	87.7	195	27	1	1	190	1	195	172.9	3847.GLYMA07G01151.1,S,[NA]
Chr01.g06747.m1	3847.GLYMA05G01800.1	270	274	3.4e-128	85.8	92.2	268	35	1	6	270	7	274	463.8	3847.GLYMA05G01800.1,M,[ribosomal RNA small subunit methyltransferase],[Specifically methylates the N7 position of a guanine in 16S rRNA (By similarity)]
Chr01.g06486.m1	3847.GLYMA17G14830.1	593	594	2.4e-267	78.1	87.7	594	129	1	1	593	1	594	927.2	3847.GLYMA17G14830.1,EP,[transporter],[nitrate transporter],[Nitrate transporter]
Chr01.g03210.m1	3847.GLYMA01G34890.1	450	510	1.1e-203	74.5	83.4	499	78	3	1	450	1	499	715.3	3847.GLYMA01G34890.1,GJ,[Transporter],[transporter],[sugar transport protein],[Sugar transport protein]
Chr01.g02423.m1	4081.Solyc00g025650.1.1	192	490	4.7e-15	46.9	65.3	98	52	0	92	189	47	144	87.4	4081.Solyc00g025650.1.1,CL,[Retrotransposon protein],[Inherit from KOG: Retrotransposon protein]
Chr01.g04196.m1	3847.GLYMA02G36210.3	146	928	1.2e-13	86	90	50	5	2	56	103	536	585	82.4	3847.GLYMA02G36210.3,OGT,[UDP-N-acetylglucosamine--peptide N-acetylglucosaminyltransferase],[protein N-acetylglucosaminyltransferase activity]
Chr01.g03790.m1	3847.GLYMA09G08470.1	917	928	0	80.3	87.5	933	163	8	1	917	1	928	1466.1	3847.GLYMA09G08470.1,UPQ,[NADPH Oxidase],[NADPH- oxidase],[respiratory burst oxidase]
Chr01.g06983.m1	3847.GLYMA16G09225.1	762	765	0	92	96.3	765	58	2	1	762	1	765	1438.3	3847.GLYMA16G09225.1,U,[transport protein],[transport) protein]
Chr01.g01409.m1	39947.LOC_Os12g29700.1	1045	1621	1.3e-183	36.7	52.1	1033	624	11	5	1018	568	1589	649.8	39947.LOC_Os12g29700.1,S,[Retrotransposon protein],[Reverse transcriptase (RNA-dependent DNA polymerase)]
Chr01.g02309.m1	3847.GLYMA15G24710.1	503	505	3.7e-253	89.5	95.6	497	52	0	1	497	1	497	879.8	3847.GLYMA15G24710.1,GJ,[Transporter],[sugar transport protein],[transporter]
Chr01.g02702.m1	29760.VIT_17s0000g03100.t01	321	378	4e-136	81.4	91.7	290	54	0	30	319	87	376	490.3	29760.VIT_17s0000g03100.t01,T,[phosphatase 2C],[Phosphatase],[PHOsphatase]
Chr01.g05817.m1	3847.GLYMA07G05100.1	1819	1825	0	79.9	87	1831	326	13	9	1812	1	1816	2822.3	3847.GLYMA07G05100.1,TO,[Phosphatidylinositol-4-phosphate 5-kinase family protein],[phosphatidylinositol-4-phosphate 5-kinase],[Prevents misfolding and promotes the refolding and proper assembly of unfolded polypeptides generated under stress conditions (By similarity)],[Phosphoinositide kinase, FYVE finger containing]
Chr01.g03320.m1	39947.LOC_Os05g22770.1	302	1253	1.1e-23	38.2	55.8	165	90	2	11	175	156	308	116.7	39947.LOC_Os05g22770.1,CL,[Retrotransposon protein]
Chr01.g05569.m1	3847.GLYMA19G02140.1	384	547	5.6e-60	47.8	64.3	249	124	2	142	384	83	331	237.7	3847.GLYMA19G02140.1,S,[Pfam:MuDR]
Chr01.g05307.m1	3847.GLYMA02G00300.1	957	878	1.8e-91	41.2	63.3	449	239	5	517	952	24	460	343.6	3847.GLYMA02G00300.1,S,[Transposase, Mutator family],[transposon protein]
Chr01.g04073.m1	3847.GLYMA05G29330.4	288	601	1.2e-41	85	91.6	107	16	0	168	274	103	209	176.4	3847.GLYMA05G29330.4,GM,[Complex I intermediate-associated protein 30 domain containing protein],[epimerase dehydratase],[Complex I intermediate-associated protein 30 (CIA30)]
Chr01.g01236.m1	3847.GLYMA19G04710.1	607	396	1.3e-31	32.6	51.6	279	177	2	194	472	9	276	144.1	3847.GLYMA19G04710.1,S,[NA]
Chr01.g04102.m1	39947.LOC_Os01g06700.1	2207	2070	1.1e-277	35	52.9	1647	915	26	688	2207	452	2070	963.4	39947.LOC_Os01g06700.1,CL,[Retrotransposon protein],[Integrase core domain]
Chr01.g07237.m1	3847.GLYMA18G08980.2	369	497	1.4e-20	27.5	48.2	276	189	5	49	323	211	476	106.7	3847.GLYMA18G08980.2,S,[NA],[Plant transposase (Ptta/En/Spm family)]
Chr01.g06787.m1	3847.GLYMA05G01490.1	1646	1625	0	73.1	81.9	1653	409	10	1	1646	1	1625	2243.4	3847.GLYMA05G01490.1,O,[Ubiquitin specific peptidase],[ubiquitin],[ubiquitin specific peptidase]
Chr01.g04605.m1	3847.GLYMA05G06351.1	543	787	8.6e-131	46	66.1	513	271	4	35	543	216	726	473.4	3847.GLYMA05G06351.1,S,[transposon protein],[FAR1 DNA-binding domain]
Chr01.g06066.m1	3847.GLYMA17G09110.1	98	336	1.1e-20	61.9	76.2	84	31	1	1	83	201	284	105.1	3847.GLYMA17G09110.1,GQ,[strictosidine synthase],[SMP-30 gluconolaconase LRE domain protein]
Chr01.g04591.m1	3847.GLYMA02G00300.1	504	878	1.1e-87	41	62	439	232	7	50	475	24	448	330.1	3847.GLYMA02G00300.1,S,[Transposase, Mutator family],[transposon protein]
Chr01.g01803.m1	3847.GLYMA19G26525.1	304	221	8.2e-30	37	54.2	216	118	3	7	204	4	219	137.1	3847.GLYMA19G26525.1,L,[replication protein],[DNA replication]
Chr01.g06257.m1	3847.GLYMA08G21340.1	353	365	1.1e-166	83.6	91.6	347	54	2	10	353	19	365	592	3847.GLYMA08G21340.1,S,[GDSL esterase lipase]
Chr01.g03703.m1	3847.GLYMA09G09070.1	305	306	1.3e-123	72.3	80.1	321	58	5	1	305	1	306	448.7	3847.GLYMA09G09070.1,S,[5' nucleotidase, deoxy (Pyrimidine), cytosolic type C protein (NT5C)]
Chr01.g01484.m1	3847.GLYMA17G06140.1	460	454	2.5e-195	75.5	84.6	461	97	3	1	460	1	446	687.6	3847.GLYMA17G06140.1,T,[Casein Kinase],[casein kinase I isoform delta-like]
Chr01.g05341.m1	3847.GLYMA15G39380.2	300	733	1.3e-128	88	95.6	249	30	0	35	283	116	364	465.3	3847.GLYMA15G39380.2,KS,[extended synaptotagmin-like protein],[integral membrane single C2 domain protein],[Domain-Containing protein]
Chr01.g04238.m1	39947.LOC_Os05g12620.1	1726	1111	3.3e-261	51	64.2	942	330	11	702	1642	301	1111	908.3	39947.LOC_Os05g12620.1,CL,[Retrotransposon protein]
Chr01.g01078.m1	3847.GLYMA15G24590.1	1035	1062	0	73.6	82.1	1039	223	1	1	988	1	1039	1540.4	3847.GLYMA15G24590.1,SU,[Pentatricopeptide repeat-containing protein]
Chr01.g03952.m1	39947.LOC_Os03g44470.1	412	1441	3.5e-15	26.4	40.4	314	183	8	1	287	1	293	89	39947.LOC_Os03g44470.1,CL,[Retrotransposon protein]
Chr01.g07033.m1	3847.GLYMA03G23760.2	549	546	6.1e-249	82.4	90.7	551	90	4	1	549	1	546	865.9	3847.GLYMA03G23760.2,S,[Frigida-like],[frigida-like]
Chr01.g05782.m1	3847.GLYMA07G33701.1	615	504	2.5e-33	25.4	45.4	500	343	11	32	514	7	493	149.8	3847.GLYMA07G33701.1,L,[Domain of unknown function DUF223],[replication protein],[DNA replication]
Chr01.g06933.m1	3847.GLYMA17G08930.2	325	367	7.2e-125	75	84.5	328	78	2	1	325	41	367	453	3847.GLYMA17G08930.2,S,[binding protein 2c],[NA]
Chr01.g02450.m1	3847.GLYMA19G27722.1	780	784	5.2e-246	57.8	73.3	723	292	4	25	736	12	732	856.7	3847.GLYMA19G27722.1,S,[Protein of unknown function (DUF 659)]
Chr01.g04120.m1	39947.LOC_Os05g47610.1	567	1759	3.8e-153	51.6	67.2	527	247	3	1	524	1211	1732	547.7	39947.LOC_Os05g47610.1,CAL,[Retrotransposon protein]
Chr01.g01430.m1	3847.GLYMA20G28460.1	409	439	3.5e-100	48	63.3	458	162	5	3	409	2	434	371.3	3847.GLYMA20G28460.1,S,[Seed storage protein. Accumulates during seed development and is hydrolyzed after germination to provide a carbon and nitrogen source for the developing seedling],[nutrient reservoir activity]
Chr01.g00801.m1	4558.Sb05g016480.1	99	56	5.1e-21	89.3	92.9	56	6	0	44	99	1	56	106.3	4558.Sb05g016480.1,S,[NA]
Chr01.g03923.m1	4081.Solyc05g016050.1.1	529	352	1.8e-11	29.7	47.7	172	116	4	174	344	175	342	77	4081.Solyc05g016050.1.1,S,[NA]
Chr01.g01567.m1	3847.GLYMA15G19320.1	734	748	1.6e-260	69.4	77.1	751	202	6	1	726	1	748	904.8	3847.GLYMA15G19320.1,M,[mechanosensitive ion channel domain-containing],[Mechanosensitive ion channel]
Chr01.g02530.m1	3847.GLYMA19G29370.2	779	781	1.1e-283	65.3	77.5	786	261	6	1	779	1	781	981.9	3847.GLYMA19G29370.2,T,[inactive leucine-rich repeat receptor-like protein kinase]
Chr01.g03082.m1	3847.GLYMA07G09200.1	186	334	5.5e-61	75.7	88.5	148	36	0	4	151	3	150	240	3847.GLYMA07G09200.1,F,[Catalyzes the irreversible cleavage of the glycosidic bond in both 5'-methylthioadenosine (MTA) and S- adenosylhomocysteine (SAH AdoHcy) to adenine and the corresponding thioribose, 5'-methylthioribose and S-ribosylhomocysteine, respectively (By similarity)],[bark storage protein A-like]
Chr01.g01190.m1	39947.LOC_Os05g14530.1	490	1465	1.3e-88	55.3	66.6	320	141	1	102	419	1012	1331	333.2	39947.LOC_Os05g14530.1,CS,[Retrotransposon protein],[Reverse transcriptase (RNA-dependent DNA polymerase)]
Chr01.g01746.m1	39947.LOC_Os10g16560.1	1976	2447	0	42	58.4	1859	895	25	232	1973	644	2435	1401.7	39947.LOC_Os10g16560.1,CL,[Retrotransposon protein]
Chr01.g02699.m1	3847.GLYMA15G11231.1	398	329	4.5e-52	75	82.6	144	36	0	243	386	183	326	211.5	3847.GLYMA15G11231.1,QS,[3-ketodihydrosphingosine],[3-keto-dihydrosphingosine reductase],[reductase]
Chr01.g04895.m1	39947.LOC_Os03g63124.1	1788	1969	1.3e-252	48.3	62.6	1053	494	11	28	1039	729	1772	879.8	39947.LOC_Os03g63124.1,CL,[Retrotransposon protein],[Transposase]
Chr01.g06321.m1	3694.POPTR_0011s01230.1	2227	2098	5.4e-280	37	55.5	1542	839	28	796	2227	579	2098	971.1	3694.POPTR_0011s01230.1,CL,[Retrotransposon protein],[ribonuclease H activity]
Chr01.g03824.m1	4081.Solyc05g016050.1.1	476	352	1.2e-11	29.7	47.7	172	116	4	179	349	175	342	77.4	4081.Solyc05g016050.1.1,S,[NA]
Chr01.g03571.m1	3847.GLYMA04G24010.2	351	347	1.5e-120	71.2	75.5	351	75	9	4	344	1	335	438.7	3847.GLYMA04G24010.2,K,[AP2-like ethylene-responsive transcription factor],[Transcription factor]
Chr01.g03485.m1	3847.GLYMA16G04030.1	297	1173	1e-08	29.1	50.4	127	82	2	1	123	829	951	67	3847.GLYMA16G04030.1,JA,[Involved in mRNA degradation. Hydrolyzes single-stranded polyribonucleotides processively in the 3'- to 5'-direction (By similarity)],[polyribonucleotide],[polyribonucleotide nucleotidyltransferase]
Chr01.g06582.m1	29760.VIT_12s0028g02600.t01	183	358	2.4e-08	39	55.2	105	59	4	20	123	155	255	65.1	29760.VIT_12s0028g02600.t01,O,[cathepsin],[Pept_C1]
Chr01.g02302.m1	3711.Bra017917.1-P	1485	1504	0	44.4	60.6	1409	719	13	73	1445	99	1478	1160.6	3711.Bra017917.1-P,CAPL,[Retrotransposon protein],[Inherit from strNOG: Retrotransposon protein]
Chr01.g02444.m1	39947.LOC_Os04g55140.1	216	1181	3.8e-29	40.4	65.7	166	98	1	4	169	5	169	134.4	39947.LOC_Os04g55140.1,CS,[Retrotransposon protein]
Chr01.g07031.m1	3847.GLYMA03G23760.2	546	546	2e-236	79.5	88.4	551	103	4	1	546	1	546	824.3	3847.GLYMA03G23760.2,S,[Frigida-like],[frigida-like]
Chr01.g05015.m1	39947.LOC_Os08g17750.1	2642	1387	0	62.6	76.5	993	345	9	7	984	108	1089	1239.6	39947.LOC_Os08g17750.1,CL,[Retrotransposon protein],[ZnF_C2HC]
Chr01.g06595.m1	3847.GLYMA17G13840.1	755	755	0	89.7	94.3	755	78	0	1	755	1	755	1317.4	3847.GLYMA17G13840.1,U,[conserved oligomeric Golgi complex],[Component of oligomeric Golgi complex 2],[Golgi organization]
Chr01.g02125.m1	3694.POPTR_0019s01390.1	1056	1617	2.6e-147	34.6	52.9	911	556	10	139	1033	570	1456	529.3	3694.POPTR_0019s01390.1,SV,[Retrotransposon protein]
Chr01.g05345.m1	3847.GLYMA18G46951.1	510	651	8.8e-101	40.6	51.6	647	244	18	1	508	1	646	373.6	3847.GLYMA18G46951.1,K,[domain--containing protein],[Domain-Containing protein],[domain-containing protein]
Chr01.g07130.m1	3847.GLYMA07G13700.1	265	262	1.9e-131	87.5	93.2	263	32	1	3	265	1	262	474.6	3847.GLYMA07G13700.1,FS,[ELMO CED-12 domain containing]
Chr01.g01921.m1	3847.GLYMA09G06820.1	864	858	0	80.2	86.9	865	163	3	1	864	1	858	1265.8	3847.GLYMA09G06820.1,OS,[Uncharacterised conserved protein],[C-type lectin domain family 16, member A]
Chr01.g06151.m1	3847.GLYMA01G44600.1	367	402	4.6e-176	83.6	89.3	366	53	3	9	367	36	401	623.2	3847.GLYMA01G44600.1,C,[12-oxophytodienoate reductase],[NADH flavin oxidoreductase, NADH oxidase]
Chr01.g01604.m1	3847.GLYMA06G21821.1	722	1046	0	81.8	89.2	669	119	2	52	720	379	1044	1089.3	3847.GLYMA06G21821.1,LA,[helicase],[Pre-mRNA-splicing factor ATP-dependent RNA helicase],[RNA helicase]
Chr01.g02051.m1	3847.GLYMA09G06380.2	322	321	5.8e-167	88.2	93.5	322	37	1	1	322	1	321	592.8	3847.GLYMA09G06380.2,G,[glucose-6-phosphate 1-epimerase-like],[aldose 1-epimerase],[Aldose 1epimerase]
Chr01.g03124.m1	3847.GLYMA07G09500.1	408	427	3.4e-188	80.5	88.2	400	73	2	3	400	17	413	663.7	3847.GLYMA07G09500.1,QP,[flavin-containing monooxygenase],[monooxygenase],[Monooxygenase]
Chr01.g02898.m1	39947.LOC_Os03g61660.1	1189	1335	9.5e-215	36.4	53	1367	632	23	11	1180	6	1332	753.4	39947.LOC_Os03g61660.1,S,[Retrotransposon protein]
Chr01.g02154.m1	3847.GLYMA15G17060.2	231	406	1.7e-104	93.4	96.2	211	14	0	1	211	1	211	384.8	3847.GLYMA15G17060.2,LA,[purine NTP-dependent helicase activity],[(RNA) helicase],[RNA helicase]
Chr01.g02218.m1	3847.GLYMA11G33380.1	523	510	6.4e-240	80.8	89.1	522	82	3	2	523	7	510	835.9	3847.GLYMA11G33380.1,J,[60S ribosomal export protein Nmd3],[60S ribosomal export protein]
Chr01.g05995.m1	3847.GLYMA19G05864.1	186	1600	9.7e-66	66.5	83.5	176	56	3	1	175	1134	1307	255.8	3847.GLYMA19G05864.1,KB,[E1A binding protein p300],[bromodomain]
Chr01.g04745.m1	3847.GLYMA15G16400.2	301	339	8.3e-75	55.9	75.5	261	114	1	32	292	44	303	286.6	3847.GLYMA15G16400.2,SK,[mitochondrial transcription termination]
Chr01.g06372.m1	3847.GLYMA08G44750.1	351	490	4.2e-94	59.2	73	333	120	6	1	323	23	349	350.9	3847.GLYMA08G44750.1,CGS,[Anthocyanidin],[UDP-Glycosyltransferase],[Transferase]
Chr01.g05207.m1	3847.GLYMA09G03910.1	191	189	2e-82	90.2	93.5	184	18	0	3	186	2	185	311.2	3847.GLYMA09G03910.1,SO,[Prefoldin, subunit],[prefoldin subunit]
Chr01.g06666.m2	3847.GLYMA17G09270.1	623	602	6e-245	77.5	84.7	621	117	2	1	620	1	599	852.8	3847.GLYMA17G09270.1,LA,[purine NTP-dependent helicase activity],[DEAD-box ATP-dependent RNA helicase],[(RNA) helicase]
Chr01.g06804.m1	3847.GLYMA17G10520.3	286	284	1.2e-142	90.8	96.8	283	26	0	1	283	1	283	511.9	3847.GLYMA17G10520.3,OC,[Band 7 protein],[hypersensitive-induced response protein],[stomatin-like protein]
Chr01.g00940.m1	4558.Sb05g016480.1	99	56	5.1e-21	89.3	92.9	56	6	0	44	99	1	56	106.3	4558.Sb05g016480.1,S,[NA]
Chr01.g04855.m1	3847.GLYMA09G04750.1	299	284	9.8e-44	54.8	62	305	101	10	4	299	8	284	183.3	3847.GLYMA09G04750.1,O,[finger protein],[zinc ion binding],[RING-H2 finger protein]
Chr01.g05110.m1	3847.GLYMA09G03960.1	306	346	4.2e-151	81.4	91.8	306	57	0	1	306	41	346	540	3847.GLYMA09G03960.1,G,[pectinesterase]
Chr01.g03370.m1	3694.POPTR_0014s11240.1	389	381	8.5e-88	61.8	78	259	98	1	68	326	70	327	330.1	3694.POPTR_0014s11240.1,G,[pectinesterase]
Chr01.g04222.m1	39947.LOC_Os06g35000.1	1346	1018	2.2e-244	52.3	65.7	852	327	7	382	1232	244	1017	852	39947.LOC_Os06g35000.1,CL,[Retrotransposon protein],[retrotransposon]
Chr01.g03900.m1	3847.GLYMA13G12010.1	397	244	2.4e-45	76.1	77.5	138	22	1	271	397	107	244	189.1	3847.GLYMA13G12010.1,S,[NA],[RRNA intron-encoded homing endonuclease]
Chr01.g01640.m1	3711.Bra017917.1-P	884	1504	1.6e-179	42.9	57.1	815	288	7	143	781	575	1388	636	3711.Bra017917.1-P,CAPL,[Retrotransposon protein],[Inherit from strNOG: Retrotransposon protein]
Chr01.g01505.m1	3694.POPTR_0018s07790.1	448	523	1.7e-116	60.5	71.6	352	74	1	162	448	172	523	425.6	3694.POPTR_0018s07790.1,SL,[transposon protein],[Inherit from KOG: transposon protein]
Chr01.g05810.m1	39947.LOC_Os06g13500.1	1213	1268	1.1e-274	43.4	59.7	1226	568	19	83	1210	68	1265	952.6	39947.LOC_Os06g13500.1,CL,[Retrotransposon protein]
Chr01.g02338.m1	3847.GLYMA16G13365.1	1205	1192	0	63	74.5	1196	391	21	1	1162	1	1179	1370.5	3847.GLYMA16G13365.1,S,[NA]
Chr01.g04720.m1	3847.GLYMA02G00300.1	962	878	2e-146	34.8	54.8	912	521	12	54	950	24	876	526.2	3847.GLYMA02G00300.1,S,[Transposase, Mutator family],[transposon protein]
Chr01.g05815.m1	3847.GLYMA16G01620.2	428	473	5.6e-133	65.9	72.5	422	98	13	1	399	1	399	480.3	3847.GLYMA16G01620.2,S,[Remorin, C-terminal region ]
Chr01.g03264.m1	3847.GLYMA03G40770.1	219	142	3.8e-29	48	62.7	150	62	4	8	156	6	140	134.4	3847.GLYMA03G40770.1,GT,[wound-induced protein],[chitinase]
Chr01.g02294.m1	39947.LOC_Os07g11400.1	664	1748	3.7e-168	42.4	62	705	362	4	1	664	798	1499	597.8	39947.LOC_Os07g11400.1,CL,[Retrotransposon protein]
Chr01.g04933.m1	3694.POPTR_0007s05820.1	535	834	3.7e-118	39.8	56.6	565	300	4	9	535	260	822	431.4	3694.POPTR_0007s05820.1,SV,[Retrotransposon protein]
Chr01.g04481.m1	39947.LOC_Os03g63124.1	1816	1969	7.3e-267	47.5	62.5	1060	507	8	791	1810	739	1788	927.2	39947.LOC_Os03g63124.1,CL,[Retrotransposon protein],[Transposase]
Chr01.g01188.m1	4113.PGSC0003DMT400032225	270	130	3.4e-11	37.6	56.5	85	51	1	1	85	4	86	75.1	4113.PGSC0003DMT400032225,S,[NA]
Chr01.g04360.m1	39947.LOC_Os01g03830.1	1782	1737	5.2e-209	35.6	49.4	1325	574	16	14	1083	142	1442	734.9	39947.LOC_Os01g03830.1,CL,[Retrotransposon protein],[Transposase]
Chr01.g04686.m1	3847.GLYMA07G37870.1	390	381	8.8e-93	52.6	67.8	363	164	2	14	376	17	371	346.7	3847.GLYMA07G37870.1,SK,[mitochondrial transcription termination],[mTERF]
Chr01.g04346.m1	39947.LOC_Os01g25839.1	273	880	4.7e-69	81	90.5	158	30	0	2	159	718	875	267.3	39947.LOC_Os01g25839.1,LC,[Ty1-copia subclass],[Retrotransposon protein]
Chr01.g02357.m1	4081.Solyc03g062860.1.1	821	899	6.8e-79	28.1	43.5	866	479	18	47	819	3	817	301.6	4081.Solyc03g062860.1.1,L,[Tkp5 protein]
Chr01.g03201.m1	3847.GLYMA07G18561.1	208	645	1.5e-11	29.1	49.2	199	120	5	19	199	325	520	75.9	3847.GLYMA07G18561.1,S,[NA],[Plant transposase (Ptta/En/Spm family)]
Chr01.g06610.m1	3694.POPTR_0007s05830.1	306	245	1.4e-21	36.4	52	173	106	2	136	304	73	245	109.8	3694.POPTR_0007s05830.1,SV,[Retrotransposon protein],[Pfam:RnaseH]
Chr01.g05534.m1	3694.POPTR_0001s14960.1	363	970	8.3e-21	26.8	42.7	351	199	11	23	324	623	964	107.5	3694.POPTR_0001s14960.1,S,[Reverse transcriptase (RNA-dependent DNA polymerase)]
Chr01.g06603.m1	3847.GLYMA05G03140.1	243	242	4e-128	93.8	98.3	242	15	0	1	242	1	242	463.4	3847.GLYMA05G03140.1,F,[Catalyzes the reversible transfer of the terminal phosphate group between ATP and AMP. Plays an important role in cellular energy homeostasis and in adenine nucleotide metabolism (By similarity)],[adenylate kinase]
Chr01.g03260.m1	3847.GLYMA09G12380.2	881	520	6.8e-234	72.9	85.3	517	138	1	357	871	1	517	816.6	3847.GLYMA09G12380.2,QP,[flavin-containing monooxygenase],[monooxygenase],[Monooxygenase]
Chr01.g03293.m1	3847.GLYMA09G31170.1	350	369	3.5e-117	63.6	71.4	371	112	6	1	350	1	369	427.6	3847.GLYMA09G31170.1,O,[finger protein],[zinc finger, C3HC4 type domain containing protein, expressed],[zinc ion binding],[zinc finger, C3HC4 type, domain containing protein, expressed]
Chr01.g04319.m1	3847.GLYMA09G01330.3	104	392	1e-16	55.3	71.3	94	40	1	3	94	4	97	92	3847.GLYMA09G01330.3,S,[F-box protein],[CONTAINS InterPro DOMAIN s Cyclin-like F-box (InterPro IPR001810), F-box associated (InterPro IPR006527), F-box associated type 1 (InterPro IPR017451)],[F-Box protein]
Chr01.g01156.m2	3847.GLYMA15G17221.1	711	730	9.9e-236	59	74.4	730	276	8	1	711	1	726	822.4	3847.GLYMA15G17221.1,ES,[Ankyrin Repeat]
Chr01.g02837.m1	3847.GLYMA07G10330.3	191	191	3.8e-89	88.5	95.3	191	22	0	1	191	1	191	333.6	3847.GLYMA07G10330.3,J,[40s ribosomal protein],[ribosomal protein S7]
Chr01.g06446.m1	3847.GLYMA05G04886.1	281	281	7.4e-142	92.2	95.7	281	22	0	1	281	1	281	509.2	3847.GLYMA05G04886.1,S,[Pfam:DUF124],[conserved protein]
Chr01.g05037.m1	3847.GLYMA19G04710.1	766	396	3.4e-64	36	52.5	383	231	3	385	766	5	374	252.7	3847.GLYMA19G04710.1,S,[NA]
Chr01.g01673.m1	3847.GLYMA09G08131.1	84	217	3.6e-28	79.8	88.1	84	16	1	2	84	1	84	129.8	3847.GLYMA09G08131.1,S,[G_gamma],[NA]
Chr01.g01254.m1	39947.LOC_Os02g12320.1	808	1266	3e-148	53	71.7	470	221	0	12	481	778	1247	531.9	39947.LOC_Os02g12320.1,CL,[Retrotransposon protein]
Chr01.g05478.m1	88036.EFJ33905	185	352	4e-11	32.5	57	114	73	2	76	185	154	267	74.3	88036.EFJ33905,S,[NA]
Chr01.g02900.m1	3847.GLYMA09G32350.1	437	464	7.7e-138	60.1	71.5	471	143	11	1	437	1	460	496.5	3847.GLYMA09G32350.1,S,[NA]
Chr01.g03516.m1	3847.GLYMA02G08000.1	288	299	2.2e-101	67.6	79.9	293	89	2	1	288	1	292	374.8	3847.GLYMA02G08000.1,O,[reductase-like],[thioredoxin domain containing 15]
Chr01.g02232.m1	4081.Solyc00g025650.1.1	250	490	3.5e-34	48.2	70.1	164	84	1	86	249	19	181	151.4	4081.Solyc00g025650.1.1,CL,[Retrotransposon protein],[Inherit from KOG: Retrotransposon protein]
Chr01.g02722.m1	3847.GLYMA09G31170.1	351	369	6.9e-113	61.2	68.7	371	122	5	1	351	1	369	413.3	3847.GLYMA09G31170.1,O,[finger protein],[zinc finger, C3HC4 type domain containing protein, expressed],[zinc ion binding],[zinc finger, C3HC4 type, domain containing protein, expressed]
Chr01.g05513.m1	3711.Bra008452.1-P	1475	1230	1.7e-245	39.3	55.7	1238	575	17	300	1448	79	1228	855.9	3711.Bra008452.1-P,S,[Reverse transcriptase (RNA-dependent DNA polymerase)],[Retrotransposon protein]
Chr01.g01065.m1	3847.GLYMA09G05640.2	289	285	5.6e-129	82.1	88.6	290	46	3	1	289	1	285	466.5	3847.GLYMA09G05640.2,IM,[cytidylyltransferase],[Choline-phosphate cytidylyltransferase],[Cytidylyltransferase]
Chr01.g06338.m1	39947.LOC_Os12g29700.1	1325	1621	1.1e-200	33.8	50.5	1246	730	17	106	1264	352	1589	706.8	39947.LOC_Os12g29700.1,S,[Retrotransposon protein],[Reverse transcriptase (RNA-dependent DNA polymerase)]
Chr01.g05101.m1	3847.GLYMA15G15020.1	608	608	0	95.9	98.2	608	25	0	1	608	1	608	1168.7	3847.GLYMA15G15020.1,C,[citrate synthase],[ATP-citrate synthase beta chain protein],[ATP-citrate synthase subunit 1],[Succinyl-CoA ligase ADP-forming subunit alpha]
Chr01.g04316.m1	39947.LOC_Os03g32550.1	380	658	4.4e-65	38.3	55.3	389	202	7	4	356	176	562	254.6	39947.LOC_Os03g32550.1,CL,[Retrotransposon protein]
Chr01.g02739.m1	3847.GLYMA09G31381.1	448	583	9.7e-96	71.1	81.2	239	61	1	216	446	343	581	356.7	3847.GLYMA09G31381.1,T,[receptor-like protein kinase],[Serine Threonine protein kinase]
Chr01.g06536.m1	3847.GLYMA05G03830.1	440	429	2.8e-188	78.1	83.9	434	76	4	11	440	11	429	664.1	3847.GLYMA05G03830.1,MG,[Nad-dependent epimerase dehydratase],[UDP-glucuronate 4-epimerase]
Chr01.g04508.m1	3847.GLYMA15G23860.1	532	539	1.8e-189	74.6	82.6	540	128	4	1	532	1	539	668.3	3847.GLYMA15G23860.1,S,[NA]
Chr01.g04168.m1	4641.GSMUA_Achr3P13690_001	1133	287	1.4e-21	33.6	51.6	223	126	5	503	723	5	207	111.7	4641.GSMUA_Achr3P13690_001,CJL,[Retrotransposon protein],[60s ribosomal protein],[Inherit from strNOG: Retrotransposon protein]
Chr01.g01279.m1	39947.LOC_Os10g09610.1	440	1853	1.6e-71	45.5	62.7	308	167	1	6	312	898	1205	276.2	39947.LOC_Os10g09610.1,SV,[Retrotransposon protein]
Chr01.g03029.m1	3847.GLYMA05G35741.1	179	223	1.5e-10	52.4	61.5	143	49	2	54	177	69	211	72.4	3847.GLYMA05G35741.1,K,[Transcription factor],[AP2]
Chr01.g03536.m1	3847.GLYMA10G42450.1	145	233	1e-25	47.5	64	139	50	2	11	129	5	140	122.5	3847.GLYMA10G42450.1,K,[Myb-like DNA-binding domain],[Transcription factor]
Chr01.g03524.m1	3847.GLYMA02G07910.1	540	545	1.9e-279	91.8	95.9	538	44	0	3	540	8	545	967.2	3847.GLYMA02G07910.1,O,[T-complex protein 1 subunit],[t-complex protein 1]
Chr01.g05505.m1	3847.GLYMA16G03170.1	300	298	4.6e-150	90.3	97.3	299	28	1	1	299	1	298	536.6	3847.GLYMA16G03170.1,J,[This is one of the proteins that binds and probably mediates the attachment of the 5S RNA into the large ribosomal subunit, where it forms part of the central protuberance (By similarity)],[60S ribosomal protein],[ribosomal protein L5]
Chr01.g01382.m1	3847.GLYMA20G31210.1	429	549	1.1e-101	62.4	70.8	295	71	2	1	295	1	255	376.3	3847.GLYMA20G31210.1,S,[NAC domain containing protein]
Chr01.g05806.m1	3847.GLYMA16G01715.1	131	144	5.5e-31	59.1	73.9	115	43	3	1	115	14	124	139.8	3847.GLYMA16G01715.1,O,[finger protein],[zinc ion binding]
Chr01.g04423.m1	39947.LOC_Os03g63124.1	1612	1969	1e-248	46.1	61.1	1086	518	10	585	1606	706	1788	866.7	39947.LOC_Os03g63124.1,CL,[Retrotransposon protein],[Transposase]
Chr01.g06076.m1	3847.GLYMA07G00980.2	1232	1231	0	87.5	93.1	1230	153	1	1	1229	1	1230	2170.2	3847.GLYMA07G00980.2,PU,[phospholipidtransporting ATPase],[phospholipid-transporting ATPase],[Phospholipid-transporting atpase]
Chr01.g05808.m1	29760.VIT_09s0002g00260.t01	166	162	1.3e-24	44.7	62.4	170	82	5	1	166	1	162	119	29760.VIT_09s0002g00260.t01,S,[NA]
Chr01.g02289.m1	3847.GLYMA15G16570.1	367	848	1.2e-70	65.2	73.6	227	39	3	11	197	217	443	273.1	3847.GLYMA15G16570.1,L,[dna replication licensing factor],[minichromosome maintenance]
Chr01.g03365.m1	3847.GLYMA19G42910.1	243	703	1e-62	58.1	65.1	241	41	2	63	243	463	703	246.1	3847.GLYMA19G42910.1,JM,[translation initiation factor eIF-2B subunit],[translation INITIATION FACTOR],[nucleotidyl transferase],[Translation initiation factor eIF-2B subunit]
Chr01.g00842.m1	3847.GLYMA13G12170.1	104	199	1.6e-54	99	100	104	1	0	1	104	1	104	217.6	3847.GLYMA13G12170.1,S,[Inherit from NOG: senescence-associated protein],[senescence-associated protein]
Chr01.g03567.m1	39947.LOC_Os05g13460.1	421	1398	6.8e-83	37.7	58.7	453	243	6	3	421	951	1398	313.9	39947.LOC_Os05g13460.1,CL,[Retrotransposon protein]
Chr01.g07025.m1	3847.GLYMA19G42070.1	443	603	5.9e-154	61.4	72.9	510	127	9	3	443	95	603	550.1	3847.GLYMA19G42070.1,AJ,[pescadillo],[Component of the NOP7 complex, which is required for maturation of the 25S and 5.8S ribosomal RNAs and formation of the 60S ribosome (By similarity)]
Chr01.g05728.m1	39947.LOC_Os02g16190.1	1422	1470	0	46.1	62.5	1432	689	14	46	1419	59	1465	1233.8	39947.LOC_Os02g16190.1,CAL,[Retrotransposon protein]
Chr01.g04797.m1	3847.GLYMA08G39970.1	117	117	2.6e-32	97.4	99.1	117	3	0	1	117	1	117	144.1	3847.GLYMA08G39970.1,S,[NA]
Chr01.g04567.m1	39947.LOC_Os08g24570.1	845	1705	8.2e-120	36.5	51.5	881	428	19	50	834	400	1245	437.6	39947.LOC_Os08g24570.1,CL,[Retrotransposon protein]
Chr01.g03856.m1	39947.LOC_Os06g25880.1	968	1570	1.8e-235	46.8	62.5	926	441	8	5	905	584	1482	822	39947.LOC_Os06g25880.1,CL,[Retrotransposon protein]
Chr01.g03799.m1	39947.LOC_Os06g34140.1	250	1670	2e-61	51.3	67.4	230	112	0	21	250	1431	1660	241.9	39947.LOC_Os06g34140.1,CL,[Retrotransposon protein]
Chr01.g04760.m1	3847.GLYMA17G02860.1	115	109	8.7e-41	78.3	86.1	115	17	4	1	113	1	109	172.2	3847.GLYMA17G02860.1,S,[positive regulation of flower development],[flowering promoting factor-like 1],[flowering-promoting factor 1-like protein]
Chr01.g06678.m1	3847.GLYMA05G02490.1	280	330	1.1e-124	86.8	93.8	272	35	1	1	271	1	272	452.2	3847.GLYMA05G02490.1,QS,[Dehydrogenase],[Dehydrogenase reductase],[dehydrogenase]
Chr01.g03197.m1	3847.GLYMA09G31750.1	1129	598	1.1e-215	71.2	82.5	527	150	2	604	1129	73	598	756.5	3847.GLYMA09G31750.1,SGK,[aluminum-activated malate transporter],[Aluminum-activated malate transporter]
Chr01.g06837.m1	3847.GLYMA17G10790.2	889	773	0	82.7	90.1	767	133	0	1	767	1	767	1318.9	3847.GLYMA17G10790.2,SU,[Pentatricopeptide repeat-containing protein]
Chr01.g06083.m1	3847.GLYMA10G32800.1	536	1030	1e-99	48.4	62	450	190	7	1	425	286	718	370.2	3847.GLYMA10G32800.1,S,[leucine Rich Repeat]
Chr01.g02987.m1	3847.GLYMA07G12190.1	360	498	1.1e-163	83.6	91.7	348	57	0	13	360	151	498	582	3847.GLYMA07G12190.1,G,[hexokinase]
Chr01.g01593.m1	3847.GLYMA09G07990.1	349	365	1.9e-107	62.2	67.9	365	113	6	6	349	5	365	395.2	3847.GLYMA09G07990.1,K,[WRC],[hydrolase activity, acting on acid anhydrides, in phosphorus-containing anhydrides],[growth-regulating factor]
Chr01.g06265.m1	29760.VIT_07s0005g06030.t01	362	3024	4.7e-40	29.9	51.2	375	237	7	1	355	146	514	171.4	29760.VIT_07s0005g06030.t01,S,[Integrase core domain]
Chr01.g04790.m1	39947.LOC_Os11g45440.1	1112	431	2.8e-27	45.3	63.5	148	80	1	826	973	100	246	130.6	39947.LOC_Os11g45440.1,S,[Retrotransposon protein],[NA]
Chr01.g04750.m1	3694.POPTR_0014s18180.1	1104	1498	1.4e-188	34.3	52.3	1101	675	13	5	1092	310	1375	666.4	3694.POPTR_0014s18180.1,S,[Reverse transcriptase (RNA-dependent DNA polymerase)]
Chr01.g03773.m1	3694.POPTR_0001s00740.1	1037	1494	4e-153	35.5	54.9	851	495	7	31	851	323	1149	548.5	3694.POPTR_0001s00740.1,S,[Reverse transcriptase (RNA-dependent DNA polymerase)]
Chr01.g06403.m1	3847.GLYMA15G22820.1	573	573	2.9e-262	80.4	91.1	570	105	4	1	566	1	567	910.2	3847.GLYMA15G22820.1,GJ,[inositol transporter],[Transporter],[transporter]
Chr01.g04097.m1	39947.LOC_Os02g49120.1	661	1475	1.3e-109	36.9	49.3	704	290	7	1	550	632	1335	403.3	39947.LOC_Os02g49120.1,CO,[Retrotransposon protein],[Integrase core domain]
Chr01.g02853.m1	39947.LOC_Os11g44830.1	1448	1682	0	47.5	67.1	1334	669	7	9	1324	346	1666	1277.7	39947.LOC_Os11g44830.1,DS,[helicase-like protein],[Helicase],[Inherit from euNOG: helicase-like protein]
Chr01.g03876.m1	59689.scaffold_801201.1	541	496	4.9e-33	27.2	48.1	397	265	11	19	398	25	414	148.7	59689.scaffold_801201.1,L,[Domain of unknown function DUF223],[replication protein],[DNA replication]
Chr01.g03403.m1	39947.LOC_Os10g26830.1	564	1419	1.5e-149	49.9	66.6	545	207	3	80	559	869	1412	535.8	39947.LOC_Os10g26830.1,CL,[Retrotransposon protein],[Transposase]
Chr01.g05641.m1	3847.GLYMA07G05800.1	246	238	6.1e-76	72.6	80.2	237	64	1	11	246	2	238	290	3847.GLYMA07G05800.1,K,[homeobox-leucine zipper protein]
Chr01.g01289.m1	3847.GLYMA15G17776.1	1073	1064	0	73.2	83	1067	278	5	8	1073	5	1064	1542.7	3847.GLYMA15G17776.1,SU,[pentatricopeptide repeat-containing protein At5g57250],[Pentatricopeptide repeat-containing protein]
Chr01.g06188.m1	3847.GLYMA08G20770.1	1459	1465	0	78.7	89.3	1467	302	5	1	1459	1	1464	2260.3	3847.GLYMA08G20770.1,QV,[ATP-binding cassette, sub-family C (CFTR MRP), member],[(ABC) transporter],[ABC transporter C family member]
Chr01.g05130.m1	3847.GLYMA15G14810.1	219	228	4.3e-65	59.7	75.7	206	75	2	13	218	13	210	253.8	3847.GLYMA15G14810.1,FJS,[Exonuclease 3'-5' domain containing 2],[Pfam:3_5_exonuc]
Chr01.g07038.m1	3847.GLYMA03G23881.1	386	352	1.8e-98	55.6	69.9	342	146	5	8	344	9	349	365.5	3847.GLYMA03G23881.1,MG,[Glycoside hydrolase family 28],[polygalacturonase]
Chr01.g06854.m1	3847.GLYMA05G00910.3	281	280	7.9e-136	91.8	94.7	281	22	1	1	281	1	280	489.2	3847.GLYMA05G00910.3,G,[ribulose-phosphate 3-epimerase],[ribulose-phosphate 3-epimerase activity]
Chr01.g04538.m1	39947.LOC_Os03g63124.1	1525	1969	4.9e-272	48.2	63.1	1088	528	9	463	1519	706	1788	944.1	39947.LOC_Os03g63124.1,CL,[Retrotransposon protein],[Transposase]
Chr01.g02958.m1	3847.GLYMA13G04800.1	403	387	9.9e-124	72.5	81.2	393	89	8	1	393	1	374	449.5	3847.GLYMA13G04800.1,K,[Hydroxyproline-rich glycoprotein family protein],[Mediator of RNA polymerase II transcription subunit],[Vitamin-D-receptor interacting Mediator subunit 4]
Chr01.g06876.m1	3847.GLYMA03G25510.1	119	455	1.3e-44	73.8	86	107	24	1	1	103	203	309	184.9	3847.GLYMA03G25510.1,SE,[whole genome shotgun sequence],[MORN],[MORN repeat containing]
Chr01.g01628.m1	3847.GLYMA09G08070.1	347	305	2.3e-89	65.3	74.7	288	59	6	99	347	20	305	335.1	3847.GLYMA09G08070.1,S,[FR47-like protein]
Chr01.g00764.m1	3702.ATCG00160.1	416	236	1.2e-100	83.1	87.1	225	38	0	1	225	1	225	372.9	3702.ATCG00160.1,J,[30S ribosomal protein S2],[ribosomal protein S2]
Chr01.g01312.m1	3847.GLYMA15G17870.1	873	870	0	71.3	79.3	905	193	10	1	873	1	870	1109.4	3847.GLYMA15G17870.1,SU,[TBC1 domain family, member 5],[RabGAP TBC domain-containing protein],[microtubule-associated protein]
Chr01.g01986.m1	3847.GLYMA09G06570.1	256	449	2.7e-42	56.6	76.6	145	63	0	1	145	60	204	178.3	3847.GLYMA09G06570.1,O,[aspartyl protease family protein],[aspartic]
Chr01.g03862.m1	39947.LOC_Os05g01650.1	1515	1792	0	49.2	66.2	1416	681	14	33	1441	396	1780	1318.5	39947.LOC_Os05g01650.1,CL,[Retrotransposon protein]
Chr01.g02241.m1	29760.VIT_01s0011g02820.t01	107	616	5.5e-13	89.7	89.7	39	4	0	4	42	170	208	79.7	29760.VIT_01s0011g02820.t01,US,[LSM14A, SCD6 homolog A (S. cerevisiae)],[Pfam:FFD_TFG],[Pfam:DFDF]
Chr01.g04541.m1	39947.LOC_Os10g21350.1	306	1230	1.3e-30	34.2	48.8	260	143	6	35	280	71	316	139.8	39947.LOC_Os10g21350.1,CL,[Retrotransposon protein]
Chr01.g03007.m1	3847.GLYMA18G46510.2	233	243	2.7e-105	79	88.1	243	41	1	1	233	1	243	387.5	3847.GLYMA18G46510.2,J,[Phosphorolytic exoribonuclease that removes nucleotide residues following the -CCA terminus of tRNA and adds nucleotides to the ends of RNA molecules by using nucleoside diphosphates as substrates (By similarity)],[exosome complex exonuclease],[Exosome component 5]
Chr01.g06556.m1	3847.GLYMA11G29330.2	770	725	3.9e-177	45.4	64.4	685	368	3	52	733	2	683	627.9	3847.GLYMA11G29330.2,S,[transposon protein],[MULE transposase domain]
Chr01.g04359.m1	4558.Sb02g033710.1	313	150	3.8e-30	82.9	93.4	76	13	0	1	76	1	76	138.3	4558.Sb02g033710.1,F,[nucleoside diphosphate kinase],[Nucleoside diphosphate kinase],[Major role in the synthesis of nucleoside triphosphates other than ATP. The ATP gamma phosphate is transferred to the NDP beta phosphate via a ping-pong mechanism, using a phosphorylated active-site intermediate (By similarity)]
Chr01.g04845.m1	3711.Bra008452.1-P	725	1230	3.4e-74	29.5	41.1	868	347	22	111	725	74	929	285.8	3711.Bra008452.1-P,S,[Reverse transcriptase (RNA-dependent DNA polymerase)],[Retrotransposon protein]
Chr01.g06105.m1	3847.GLYMA07G01110.1	340	343	2.8e-151	77.8	84.8	343	73	2	1	340	1	343	540.8	3847.GLYMA07G01110.1,S,[Metallo-beta-lactamase superfamily],[domain protein],[hydrolase C777.06c-like]
Chr01.g04536.m1	39947.LOC_Os01g23330.1	1516	1030	4.7e-219	55.1	69.5	688	245	6	828	1513	363	988	768.1	39947.LOC_Os01g23330.1,CL,[Retrotransposon protein]
Chr01.g01941.m1	3847.GLYMA15G17956.1	726	790	4.9e-230	68.8	79	648	190	7	82	726	152	790	803.5	3847.GLYMA15G17956.1,KJS,[homeobox protein],[PHD finger protein],[pathogenesis-related homeodomain protein-like]
Chr01.g04572.m1	4081.Solyc00g025650.1.1	290	490	4e-18	35.2	48.7	199	107	3	75	273	85	261	98.2	4081.Solyc00g025650.1.1,CL,[Retrotransposon protein],[Inherit from KOG: Retrotransposon protein]
Chr01.g01523.m1	3847.GLYMA15G18840.2	637	1291	3e-90	63	71.4	308	104	4	328	630	952	1254	339	3847.GLYMA15G18840.2,S,[NA],[expressed protein]
Chr01.g01808.m1	39947.LOC_Os11g44830.1	1436	1682	0	45.2	64.7	1303	702	8	50	1349	276	1569	1152.5	39947.LOC_Os11g44830.1,DS,[helicase-like protein],[Helicase],[Inherit from euNOG: helicase-like protein]
Chr01.g02066.m1	3694.POPTR_0025s00240.1	1161	1755	5.1e-189	33.7	52.1	1135	708	10	12	1114	620	1742	667.9	3694.POPTR_0025s00240.1,S,[Reverse transcriptase (RNA-dependent DNA polymerase)]
Chr01.g06694.m1	3847.GLYMA05G02360.2	278	312	6.4e-138	85.2	92.4	263	33	2	18	276	12	272	496.1	3847.GLYMA05G02360.2,S,[NA]
Chr01.g03398.m1	3847.GLYMA20G33180.1	392	394	3.8e-205	87.1	92.4	394	49	1	1	392	1	394	719.9	3847.GLYMA20G33180.1,US,[Sec12-like protein],[SEC12-like protein]
Chr01.g01656.m1	4113.PGSC0003DMT400080715	1746	1386	2.7e-165	31.3	49.9	1233	791	23	496	1699	84	1289	589.7	4113.PGSC0003DMT400080715,S,[Reverse transcriptase (RNA-dependent DNA polymerase)]
Chr01.g01385.m1	3847.GLYMA09G07040.1	137	133	9.4e-50	78.6	87.8	131	27	1	5	135	3	132	202.2	3847.GLYMA09G07040.1,O,[Glutaredoxin],[GLutaRedoXin]
Chr01.g02761.m1	3847.GLYMA14G38090.1	355	358	2.2e-135	64.9	79.4	359	121	2	1	355	1	358	488	3847.GLYMA14G38090.1,DS,[o-methyltransferase]
Chr01.g02409.m1	39947.LOC_Os03g23110.1	945	1643	2.4e-229	46	62	931	429	11	36	928	314	1208	801.6	39947.LOC_Os03g23110.1,CL,[Retrotransposon protein]
Chr01.g05551.m1	3847.GLYMA07G06220.2	696	689	8.4e-296	76.1	85.2	698	156	7	1	696	1	689	1021.9	3847.GLYMA07G06220.2,UP,[Potassium voltage-gated channel, subfamily H (Eag-related), member]
Chr01.g04576.m1	4081.Solyc03g062860.1.1	941	899	1.7e-97	32.7	51.5	710	433	12	245	912	193	899	363.6	4081.Solyc03g062860.1.1,L,[Tkp5 protein]
Chr01.g03041.m1	3847.GLYMA01G34990.2	572	596	1.9e-213	73.1	82.9	520	122	6	61	569	81	593	748	3847.GLYMA01G34990.2,GMWS,[Exostosin family],[exostosin family],[Exostosin]
Chr01.g01057.m1	3694.POPTR_0019s01390.1	653	1617	2.6e-105	34.9	53.3	636	376	8	1	626	808	1415	389	3694.POPTR_0019s01390.1,SV,[Retrotransposon protein]
Chr01.g05691.m1	3847.GLYMA18G13250.1	850	843	0	91.5	94.8	849	66	1	1	849	1	843	1555.4	3847.GLYMA18G13250.1,U,[vacuolar protein sorting],[vacuolar protein sorting-associated protein 16]
Chr01.g06262.m1	4081.Solyc00g075040.1.1	728	639	6.3e-185	63.8	75.8	505	152	2	255	728	135	639	653.7	4081.Solyc00g075040.1.1,CL,[Retrotransposon protein]
Chr01.g05356.m1	3847.GLYMA13G43041.1	338	267	1.2e-08	31.1	53	151	79	7	37	183	105	234	67	3847.GLYMA13G43041.1,S,[NA],[Inherit from euNOG: FBD-associated F-box protein],[FBD-associated F-box protein]
Chr01.g05183.m1	3847.GLYMA07G18561.1	360	645	8e-32	32.2	54.4	239	147	5	1	225	257	494	144.1	3847.GLYMA07G18561.1,S,[NA],[Plant transposase (Ptta/En/Spm family)]
Chr01.g05670.m1	39946.BGIOSGA006617-PA	638	432	5.8e-09	25.7	39.3	257	167	6	94	334	169	417	68.9	39946.BGIOSGA006617-PA,S,[NA]
Chr01.g02173.m1	3847.GLYMA15G16930.1	426	475	3.1e-176	75.8	85.3	414	96	3	16	426	63	475	624	3847.GLYMA15G16930.1,S,[polygalacturonase QRT3-like],[polygalacturonase]
Chr01.g05675.m1	3847.GLYMA16G02290.1	437	438	1.3e-225	88.8	95	436	47	1	4	437	2	437	788.1	3847.GLYMA16G02290.1,T,[Serine Threonine protein kinase],[serine threonine-protein kinase],[Cbl-interacting protein kinase],[CBL-interacting protein kinase]
Chr01.g00923.m1	3847.GLYMA13G11980.1	429	19344	2.2e-97	53.6	60	433	147	8	1	408	15712	16115	362.1	3847.GLYMA13G11980.1,S,[Inherit from NOG: senescence-associated protein],[senescence-associated protein]
Chr01.g05322.m1	3847.GLYMA07G07680.1	881	941	5.8e-286	59.4	70.1	946	306	13	1	877	1	937	989.6	3847.GLYMA07G07680.1,S,[Protein of unknown function (DUF3741)],[expressed protein],[Expressed protein]
Chr01.g05115.m1	3847.GLYMA15G14893.1	203	203	2.2e-18	39.5	48.4	215	87	6	1	195	1	192	98.6	3847.GLYMA15G14893.1,S,[NA]
Chr01.g07012.m1	3847.GLYMA03G22930.1	335	332	1.5e-133	70.9	85.9	327	95	0	9	335	6	332	481.9	3847.GLYMA03G22930.1,SIF,[5-hydroxyisourate hydrolase]
Chr01.g06812.m1	3847.GLYMA17G10570.1	678	633	1.1e-194	82.6	87.6	426	70	4	256	678	209	633	686	3847.GLYMA17G10570.1,VS,[YLP motif containing 1],[nuclear protein]
Chr01.g05663.m1	3847.GLYMA07G05740.1	479	464	1.1e-132	58.3	69.3	499	149	15	1	476	1	463	479.6	3847.GLYMA07G05740.1,K,[Transcription factor],[transcription factor],[nucleic acid binding transcription factor activity]
Chr01.g04645.m1	3847.GLYMA15G16420.2	388	389	4.3e-84	46	65.4	367	189	6	19	378	22	386	317.8	3847.GLYMA15G16420.2,SK,[mitochondrial transcription termination],[mTERF]
Chr01.g04118.m1	3847.GLYMA15G23435.1	318	324	1.6e-47	77.9	83.8	240	41	3	6	241	1	232	196.1	3847.GLYMA15G23435.1,S,[X8 domain]
Chr01.g07066.m1	3847.GLYMA03G24260.1	301	303	2.8e-115	84.1	90.8	239	38	0	61	299	64	302	421	3847.GLYMA03G24260.1,JS,[Catalyzes the formation of N(7)-methylguanine at position 46 (m7G46) in tRNA (By similarity)],[tRNA (guanine-N(7)-)-methyltransferase-like]
Chr01.g06946.m1	3847.GLYMA05G07580.1	342	342	2.9e-185	91.2	95.9	342	30	0	1	342	1	342	653.7	3847.GLYMA05G07580.1,T,[serine threonine kinase 16],[serine threonine-protein kinase]
Chr01.g01537.m1	29760.VIT_10s0003g04720.t01	353	383	7.4e-107	71.1	75.4	374	85	5	1	353	1	372	393.3	29760.VIT_10s0003g04720.t01,AS,[DNA-damage-repair toleration protein DRT111],[RNA binding motif protein 17]
Chr01.g01683.m1	3847.GLYMA15G19670.1	451	508	3.8e-225	79.9	83.5	508	45	2	1	451	1	508	786.6	3847.GLYMA15G19670.1,C,[Aldehyde dehydrogenase family 7 member],[Dehydrogenase],[aldehyde dehydrogenase 7 family, member A1]
Chr01.g05958.m1	3847.GLYMA16G00920.1	257	269	6e-82	63.7	69.4	281	65	10	1	256	1	269	310.1	3847.GLYMA16G00920.1,K,[Myblike DNAbinding domain containing protein]
Chr01.g01149.m1	3694.POPTR_0019s13820.1	293	1678	8.4e-48	50.3	68.1	185	91	1	1	185	1170	1353	196.8	3694.POPTR_0019s13820.1,SV,[Reverse transcriptase (RNA-dependent DNA polymerase)],[Retrotransposon protein]
Chr01.g07212.m1	3694.POPTR_0005s10620.1	576	462	6.8e-134	59.2	72.4	463	138	4	1	415	1	460	483.8	3694.POPTR_0005s10620.1,SU,[Pentatricopeptide repeat-containing protein]
Chr01.g02690.m1	3847.GLYMA05G06570.1	668	686	1.2e-246	66.7	76.6	696	194	10	1	668	1	686	858.6	3847.GLYMA05G06570.1,ES,[Ankyrin Repeat],[ANK]
Chr01.g02418.m1	3847.GLYMA02G37010.1	230	234	3e-85	77	84.3	217	45	2	18	230	19	234	320.9	3847.GLYMA02G37010.1,SF,[Metal Dependent Phosphohydrolase],[HD domain-containing protein]
Chr01.g05466.m1	3847.GLYMA12G36880.2	2134	1014	1.7e-302	59.6	73.6	950	354	11	670	1598	38	978	1045.8	3847.GLYMA12G36880.2,S,[TMV resistance protein N-like]
Chr01.g02221.m1	3847.GLYMA14G36120.2	295	320	2e-134	76	84	300	60	1	3	290	21	320	484.6	3847.GLYMA14G36120.2,S,[YqaJ-like viral recombinase domain],[NA]
Chr01.g05404.m1	3847.GLYMA14G07020.2	639	732	9.9e-118	44.7	53.1	590	169	7	43	483	91	672	430.3	3847.GLYMA14G07020.2,O,[peptidase (S8 and S53, subtilisin, kexin, sedolisin],[subtilase family]
Chr01.g05336.m1	3847.GLYMA07G07560.1	540	532	1.8e-277	87	93	540	62	3	1	540	1	532	960.7	3847.GLYMA07G07560.1,Q,[cytochrome P450],[Cytochrome p450]
Chr01.g05413.m1	3847.GLYMA07G07170.1	121	151	9.5e-30	79.4	86.5	126	20	1	2	121	26	151	135.6	3847.GLYMA07G07170.1,PS,[Heavy metal-associated domain containing protein],[heavy metal transport detoxification protein]
Chr01.g04834.m1	4081.Solyc00g025650.1.1	761	490	3.6e-34	37.4	53.6	265	144	3	99	363	19	261	152.9	4081.Solyc00g025650.1.1,CL,[Retrotransposon protein],[Inherit from KOG: Retrotransposon protein]
Chr01.g01512.m1	39947.LOC_Os03g63124.1	1174	1969	4e-173	61	78.4	482	188	0	691	1172	1310	1791	615.1	39947.LOC_Os03g63124.1,CL,[Retrotransposon protein],[Transposase]
Chr01.g01533.m1	3847.GLYMA09G07730.3	347	386	1.6e-154	85.4	91.3	323	47	0	25	347	63	385	551.6	3847.GLYMA09G07730.3,IS,[Protein of unknown function (DUF2838)],[Conserved hypothetical, protein],[Conserved hypothetical protein]
Chr01.g06037.m1	29760.VIT_12s0035g00420.t01	255	737	1.1e-32	42.4	61.8	165	65	1	102	236	572	736	146.4	29760.VIT_12s0035g00420.t01,CTS,[Retrotransposon protein],[resistance protein],[Inherit from KOG: resistance protein],[NA],[Inherit from KOG: Retrotransposon protein]
Chr01.g06546.m1	3847.GLYMA17G14240.1	318	332	5.8e-143	80.8	87.1	333	48	4	1	318	1	332	513.1	3847.GLYMA17G14240.1,S,[PGR5-like protein 1A]
Chr01.g05335.m1	3847.GLYMA03G01060.1	601	593	1.8e-283	82.7	88.3	607	85	5	1	601	1	593	980.7	3847.GLYMA03G01060.1,G,[anion transporter],[solute carrier family 17],[Anion transporter]
Chr01.g03257.m1	3847.GLYMA16G33391.1	758	734	5.5e-176	50.3	63.9	748	345	11	12	753	8	734	624	3847.GLYMA16G33391.1,BK,[GRB10 interacting GYF protein],[SWI SNF related, matrix associated, actin dependent regulator of chromatin, subfamily d, member],[Plus-3 domain],[domain--containing protein]
Chr01.g02745.m1	39947.LOC_Os05g01650.1	1429	1792	0	46.7	62.5	1432	675	11	34	1419	396	1785	1255.7	39947.LOC_Os05g01650.1,CL,[Retrotransposon protein]
Chr01.g06056.m1	3847.GLYMA13G01840.2	868	866	9.6e-241	73.7	81.1	867	225	1	2	868	3	866	839.3	3847.GLYMA13G01840.2,S,[Synaptonemal complex protein],[synaptonemal complex protein]
Chr01.g00960.m1	3847.GLYMA13G12170.1	104	199	1.6e-54	99	100	104	1	0	1	104	1	104	217.6	3847.GLYMA13G12170.1,S,[Inherit from NOG: senescence-associated protein],[senescence-associated protein]
Chr01.g05771.m1	3847.GLYMA07G05310.1	427	404	1.5e-186	80.7	87.4	398	74	2	1	396	1	397	658.3	3847.GLYMA07G05310.1,ST,[Hydrolyzes cAMP to 5'-AMP. Plays an important regulatory role in modulating the intracellular concentration of cAMP, thereby influencing cAMP-dependent processes (By similarity)],[inactive purple acid phosphatase],[purple acid phosphatase]
Chr01.g03330.m1	3847.GLYMA19G22710.1	722	725	0	87.1	92.5	729	83	7	1	722	1	725	1186	3847.GLYMA19G22710.1,S,[NA]
Chr01.g02889.m1	3847.GLYMA16G04030.1	165	1173	4.3e-09	27.6	51.2	123	85	1	1	123	829	947	67.4	3847.GLYMA16G04030.1,JA,[Involved in mRNA degradation. Hydrolyzes single-stranded polyribonucleotides processively in the 3'- to 5'-direction (By similarity)],[polyribonucleotide],[polyribonucleotide nucleotidyltransferase]
Chr01.g06716.m1	3847.GLYMA05G02121.1	290	300	3e-114	82.2	90.7	247	43	1	45	290	54	300	417.5	3847.GLYMA05G02121.1,GS,[phosphoglycerate],[Pfam:PGAM]
Chr01.g04842.m1	39947.LOC_Os05g01650.1	1479	1792	0	46.9	63.7	1455	721	15	3	1445	366	1780	1258.4	39947.LOC_Os05g01650.1,CL,[Retrotransposon protein]
Chr01.g04669.m1	3847.GLYMA15G21480.1	1220	1869	0	63.6	77.8	1032	345	6	142	1169	1	1005	1388.6	3847.GLYMA15G21480.1,S,[CACTA, En Spm sub-class]
Chr01.g00839.m1	4538.ORGLA08G0205100.1	455	484	7.5e-253	87.6	91.1	482	33	1	1	455	1	482	878.6	4538.ORGLA08G0205100.1,GC,[RuBisCO catalyzes two reactions the carboxylation of D- ribulose 1,5-bisphosphate, the primary event in carbon dioxide fixation, as well as the oxidative fragmentation of the pentose substrate],[RuBisCO catalyzes two reactions the carboxylation of D- ribulose 1,5-bisphosphate, the primary event in carbon dioxide fixation, as well as the oxidative fragmentation of the pe…
Chr01.g03689.m1	39947.LOC_Os09g21640.1	1522	1600	0	47.3	63.6	1442	717	12	32	1444	166	1593	1307.4	39947.LOC_Os09g21640.1,CAL,[Retrotransposon protein]
Chr01.g03621.m1	3847.GLYMA09G11990.1	528	538	3.4e-249	79.1	87.6	540	97	6	1	527	1	537	866.7	3847.GLYMA09G11990.1,G,[heparanase-like protein],[Heparanase]
Chr01.g06450.m1	3847.GLYMA17G15240.1	898	849	1.2e-251	81.4	86.6	606	110	2	1	606	1	603	875.5	3847.GLYMA17G15240.1,OS,[DWNN domain],[Retinoblastoma binding protein 6]
Chr01.g02966.m1	3847.GLYMA01G00950.1	115	74	3.4e-21	72.2	79.7	79	17	2	37	115	1	74	107.1	3847.GLYMA01G00950.1,S,[NA]
Chr01.g03306.m1	39947.LOC_Os03g61660.1	1466	1335	3.8e-274	39.8	58.1	1367	726	22	12	1321	6	1332	951	39947.LOC_Os03g61660.1,S,[Retrotransposon protein]
Chr01.g01497.m1	3694.POPTR_0001s18100.1	589	1028	1.8e-89	36.3	52	575	335	10	6	566	442	999	336.3	3694.POPTR_0001s18100.1,S,[Reverse transcriptase (RNA-dependent DNA polymerase)]
Chr01.g05045.m1	3847.GLYMA09G04290.1	193	193	2e-106	96.4	100	193	7	0	1	193	1	193	391	3847.GLYMA09G04290.1,U,[Small GTPase component of the coat protein complex II (COPII) which promotes the formation of transport vesicles from the endoplasmic reticulum (ER). The coat has two main functions, the physical deformation of the endoplasmic reticulum membrane into vesicles and the selection of cargo molecules. SAR1 controls the coat assembly in a stepwise manner. Activated SAR1-GTP bind…
Chr01.g03117.m1	3847.GLYMA09G32350.1	459	464	2.6e-184	74	83.9	466	108	5	1	459	1	460	651	3847.GLYMA09G32350.1,S,[NA]
Chr01.g05752.m1	3847.GLYMA20G23930.1	202	412	1.9e-59	53.1	64.3	241	59	3	1	188	1	240	235	3847.GLYMA20G23930.1,CH,[oxidoreductase activity, acting on paired donors, with incorporation or reduction of molecular oxygen, NAD(P)H as one donor, and incorporation of one atom of oxygen],[FAD binding domain containing protein, expressed],[Catalyzes the hydroxylation of L-kynurenine (L-Kyn) to form 3-hydroxy-L-kynurenine (L-3OHKyn). Required for synthesis of quinolinic acid]
Chr01.g01854.m1	39947.LOC_Os04g16630.1	770	1222	6.9e-65	28.9	46.3	655	424	12	108	744	264	894	255	39947.LOC_Os04g16630.1,CS,[Retrotransposon protein],[Retro-transposon]
Chr01.g06976.m1	3847.GLYMA03G22620.1	551	1702	2.5e-210	60	67.7	662	148	5	3	548	4	664	737.6	3847.GLYMA03G22620.1,SE,[NA],[Inherit from NOG: Catalyzes the reversible conversion of 3- phosphohydroxypyruvate to phosphoserine and of 3-hydroxy-2-oxo-4- phosphonooxybutanoate to phosphohydroxythreonine (By similarity)]
Chr01.g04612.m1	3847.GLYMA02G00300.1	392	878	2.1e-57	35.9	52	396	198	9	4	380	508	866	229.2	3847.GLYMA02G00300.1,S,[Transposase, Mutator family],[transposon protein]
Chr01.g03099.m1	3847.GLYMA07G09330.1	533	562	6.3e-219	72.4	81.2	565	121	8	1	533	1	562	766.1	3847.GLYMA07G09330.1,S,[guanine nucleotide exchange factor],[rho guanine nucleotide exchange factor 8-like]
Chr01.g01595.m1	39947.LOC_Os03g61660.1	1197	1335	3.2e-263	38.3	55.8	1359	630	17	12	1194	6	1332	914.4	39947.LOC_Os03g61660.1,S,[Retrotransposon protein]
Chr01.g03836.m1	39947.LOC_Os02g05220.1	607	1531	3.6e-117	40.3	58.6	580	309	6	1	579	403	946	428.3	39947.LOC_Os02g05220.1,CL,[Retrotransposon protein]
Chr01.g02952.m1	3847.GLYMA01G00870.1	505	539	9.8e-246	87.3	93.9	473	60	0	4	476	50	522	855.1	3847.GLYMA01G00870.1,G,[phosphohexokinase],[Phosphofructokinase]
Chr01.g04890.m1	3847.GLYMA09G04620.1	464	1126	1.8e-148	72.3	82.1	375	94	3	78	451	594	959	531.9	3847.GLYMA09G04620.1,I,[Catalyzes the reversible phosphatidyl group transfer from one phosphatidylglycerol molecule to another to form cardiolipin (CL) (diphosphatidylglycerol) and glycerol (By similarity)],[Hydrolyzes glycerol-phospholipids at the terminal phosphodiesteric bond (By similarity)],[phospholipase d]
Chr01.g02237.m1	39947.LOC_Os04g17320.1	803	1620	4e-124	42.6	56.9	615	324	8	207	800	223	829	451.8	39947.LOC_Os04g17320.1,CL,[Retrotransposon protein]
Chr01.g04580.m1	3847.GLYMA03G24720.1	1296	664	4.8e-71	33.8	47.4	612	243	13	169	777	5	457	276.2	3847.GLYMA03G24720.1,CTL,[Retrotransposon protein]
Chr01.g02164.m1	3847.GLYMA15G17010.1	165	135	7.1e-60	90.2	94	133	13	0	1	133	1	133	236.1	3847.GLYMA15G17010.1,J,[60S ribosomal protein L27],[(ribosomal) protein]
Chr01.g04897.m1	3847.GLYMA06G31572.1	973	1020	4.6e-183	51.1	63.1	754	299	14	1	723	207	921	647.9	3847.GLYMA06G31572.1,S,[Inherit from euNOG: zinc knuckle family protein],[zinc knuckle family protein]
Chr01.g01878.m1	3847.GLYMA12G29151.1	247	1152	7.6e-66	89.4	93.7	142	15	0	91	232	439	580	256.5	3847.GLYMA12G29151.1,L,[atp-dependent dna helicase],[ATP-dependent DNA helicase Q-like],[DNA helicase],[ATP-dependent DNA helicase]
Chr01.g05317.m1	3847.GLYMA12G08010.1	470	471	1.6e-205	74.2	87.7	465	115	2	1	461	1	464	721.5	3847.GLYMA12G08010.1,Q,[3-ketoacyl-coa synthase]
Chr01.g03886.m1	39947.LOC_Os12g29700.1	1160	1621	1.7e-208	35.3	55.5	1156	715	15	13	1144	460	1606	732.6	39947.LOC_Os12g29700.1,S,[Retrotransposon protein],[Reverse transcriptase (RNA-dependent DNA polymerase)]
Chr01.g02065.m1	3847.GLYMA15G17580.1	431	236	1.9e-101	82.7	89.5	237	35	2	1	237	1	231	375.6	3847.GLYMA15G17580.1,O,[NifU-like protein 3],[NFU1 iron-sulfur cluster scaffold homolog],[metallo-sulfur cluster assembly]
Chr01.g06612.m1	3847.GLYMA17G13660.1	176	171	3.8e-19	50	60.4	182	54	10	1	171	1	156	100.9	3847.GLYMA17G13660.1,S,[NA]
Chr01.g01027.m1	3847.GLYMA08G09450.1	508	500	4.1e-191	63.6	78.9	508	170	3	1	508	1	493	673.7	3847.GLYMA08G09450.1,Q,[Cytochrome p450]
Chr01.g06084.m1	3847.GLYMA10G32800.1	1105	1030	1.5e-238	49.6	65.2	993	437	21	1	963	51	1010	832.4	3847.GLYMA10G32800.1,S,[leucine Rich Repeat]
Chr01.g06846.m1	3847.GLYMA05G01000.1	896	462	2.5e-244	90.9	94.6	461	42	0	1	461	1	461	851.3	3847.GLYMA05G01000.1,HC,[geranylgeranyl diphosphate reductase],[geranylgeranyl reductase],[geranyl-geranyl]
Chr01.g05619.m1	39946.BGIOSGA037020-PA	556	1765	9.6e-69	30.4	47.2	585	350	11	3	554	1177	1737	267.3	39946.BGIOSGA037020-PA,SV,[Retrotransposon protein]
Chr01.g05960.m1	3847.GLYMA10G26900.1	123	305	6.3e-29	79.7	91.1	79	16	0	25	103	33	111	132.9	3847.GLYMA10G26900.1,U,[cysteine-rich repeat secretory protein]
Chr01.g03033.m1	3847.GLYMA13G44810.2	498	504	4.3e-193	81.6	88	408	73	2	91	497	87	493	680.2	3847.GLYMA13G44810.2,SU,[pentatricopeptide repeat-containing protein At1g80880],[Pentatricopeptide repeat-containing protein]
[truncated: 150,006 more rows]
[truncated: 79 more columns]
