# Supplementary material for: A de novo assembled high-quality chromosome-scale Trifolium pratense genome and fine-scale phylogenetic analysis
Source: BMC Plant Biol. 2022 Jul 11;22:332. doi: 10.1186/s12870-022-03707-5 (PMC9277957; doi:10.1186/s12870-022-03707-5)
Supplement: Supplementary file 2 — Additional file 2: Table S2. The gene families described (including their GO terms) and their numbers between red clover and the gene family expansion in red clover. [file 12870_2022_3707_MOESM2_ESM.zip › Additional file 2/Table S2.xlsx]

## Sheet: GO terms
Table S2. The gene families described (including their GO terms) and their numbers between red clover and the gene family expansion in red clover.
BP	GO.ID	Term	Annotated	Significant	PValue	ann.genes
1	GO:0006952	defense_response	663	279	< 1e-30	Chr01.g01375.m1;Chr01.g01381.m1;Chr01.g01888.m1;Chr01.g01987.m1;Chr01.g02712.m1;Chr01.g02797.m1;Chr01.g02977.m1;Chr01.g02979.m1;Chr01.g02983.m1;Chr01.g02985.m1;Chr01.g02993.m1;Chr01.g03308.m1;Chr01.g05311.m1;Chr01.g05967.m1;Chr01.g05970.m1;Chr01.g05973.m1;Chr01.g05977.m1;Chr01.g05982.m1;Chr01.g05987.m1;Chr01.g06345.m1;Chr01.g06953.m1;Chr01.g06955.m1;Chr01.g06992.m1;Chr01.g06995.m1;Chr01.g07026.m1…
2	GO:0035428	hexose_transmembrane_transport	73	48	3.7e-24	Chr01.g02726.m1;Chr01.g03286.m1;Chr01.g06403.m1;Chr02.g07555.m1;Chr02.g07557.m1;Chr02.g07558.m1;Chr02.g07559.m1;Chr02.g08879.m1;Chr02.g08883.m1;Chr02.g08887.m1;Chr02.g09410.m1;Chr02.g10606.m1;Chr03.g16662.m1;Chr03.g16943.m1;Chr03.g17255.m1;Chr03.g17256.m1;Chr03.g17257.m1;Chr03.g17259.m1;Chr03.g19712.m1;Chr03.g19740.m1;Chr03.g19741.m1;Chr04.g24630.m1;Chr04.g24633.m1;Chr04.g26363.m1;Chr04.g26869.m1…
3	GO:1904659	glucose_transmembrane_transport	73	48	3.7e-24	Chr01.g02726.m1;Chr01.g03286.m1;Chr01.g06403.m1;Chr02.g07555.m1;Chr02.g07557.m1;Chr02.g07558.m1;Chr02.g07559.m1;Chr02.g08879.m1;Chr02.g08883.m1;Chr02.g08887.m1;Chr02.g09410.m1;Chr02.g10606.m1;Chr03.g16662.m1;Chr03.g16943.m1;Chr03.g17255.m1;Chr03.g17256.m1;Chr03.g17257.m1;Chr03.g17259.m1;Chr03.g19712.m1;Chr03.g19740.m1;Chr03.g19741.m1;Chr04.g24630.m1;Chr04.g24633.m1;Chr04.g26363.m1;Chr04.g26869.m1…
4	GO:0008645	hexose_transport	77	48	1.2e-22	Chr01.g02726.m1;Chr01.g03286.m1;Chr01.g06403.m1;Chr02.g07555.m1;Chr02.g07557.m1;Chr02.g07558.m1;Chr02.g07559.m1;Chr02.g08879.m1;Chr02.g08883.m1;Chr02.g08887.m1;Chr02.g09410.m1;Chr02.g10606.m1;Chr03.g16662.m1;Chr03.g16943.m1;Chr03.g17255.m1;Chr03.g17256.m1;Chr03.g17257.m1;Chr03.g17259.m1;Chr03.g19712.m1;Chr03.g19740.m1;Chr03.g19741.m1;Chr04.g24630.m1;Chr04.g24633.m1;Chr04.g26363.m1;Chr04.g26869.m1…
5	GO:0015749	monosaccharide_transport	77	48	1.2e-22	Chr01.g02726.m1;Chr01.g03286.m1;Chr01.g06403.m1;Chr02.g07555.m1;Chr02.g07557.m1;Chr02.g07558.m1;Chr02.g07559.m1;Chr02.g08879.m1;Chr02.g08883.m1;Chr02.g08887.m1;Chr02.g09410.m1;Chr02.g10606.m1;Chr03.g16662.m1;Chr03.g16943.m1;Chr03.g17255.m1;Chr03.g17256.m1;Chr03.g17257.m1;Chr03.g17259.m1;Chr03.g19712.m1;Chr03.g19740.m1;Chr03.g19741.m1;Chr04.g24630.m1;Chr04.g24633.m1;Chr04.g26363.m1;Chr04.g26869.m1…
6	GO:0015758	glucose_transport	77	48	1.2e-22	Chr01.g02726.m1;Chr01.g03286.m1;Chr01.g06403.m1;Chr02.g07555.m1;Chr02.g07557.m1;Chr02.g07558.m1;Chr02.g07559.m1;Chr02.g08879.m1;Chr02.g08883.m1;Chr02.g08887.m1;Chr02.g09410.m1;Chr02.g10606.m1;Chr03.g16662.m1;Chr03.g16943.m1;Chr03.g17255.m1;Chr03.g17256.m1;Chr03.g17257.m1;Chr03.g17259.m1;Chr03.g19712.m1;Chr03.g19740.m1;Chr03.g19741.m1;Chr04.g24630.m1;Chr04.g24633.m1;Chr04.g26363.m1;Chr04.g26869.m1…
7	GO:0046323	glucose_import	77	48	1.2e-22	Chr01.g02726.m1;Chr01.g03286.m1;Chr01.g06403.m1;Chr02.g07555.m1;Chr02.g07557.m1;Chr02.g07558.m1;Chr02.g07559.m1;Chr02.g08879.m1;Chr02.g08883.m1;Chr02.g08887.m1;Chr02.g09410.m1;Chr02.g10606.m1;Chr03.g16662.m1;Chr03.g16943.m1;Chr03.g17255.m1;Chr03.g17256.m1;Chr03.g17257.m1;Chr03.g17259.m1;Chr03.g19712.m1;Chr03.g19740.m1;Chr03.g19741.m1;Chr04.g24630.m1;Chr04.g24633.m1;Chr04.g26363.m1;Chr04.g26869.m1…
8	GO:0006950	response_to_stress	1515	345	2.2e-22	Chr01.g00785.m1;Chr01.g01375.m1;Chr01.g01381.m1;Chr01.g01888.m1;Chr01.g01987.m1;Chr01.g02712.m1;Chr01.g02767.m1;Chr01.g02797.m1;Chr01.g02977.m1;Chr01.g02979.m1;Chr01.g02983.m1;Chr01.g02985.m1;Chr01.g02993.m1;Chr01.g03248.m1;Chr01.g03262.m1;Chr01.g03308.m1;Chr01.g05311.m1;Chr01.g05800.m1;Chr01.g05801.m1;Chr01.g05967.m1;Chr01.g05970.m1;Chr01.g05973.m1;Chr01.g05977.m1;Chr01.g05982.m1;Chr01.g05987.m1…
9	GO:1902600	hydrogen_ion_transmembrane_transport	259	97	2.1e-21	Chr01.g00763.m1;Chr01.g00768.m1;Chr01.g00782.m1;Chr01.g00784.m1;Chr01.g00791.m1;Chr01.g00838.m1;Chr01.g01187.m1;Chr01.g01503.m1;Chr01.g02074.m1;Chr01.g02726.m1;Chr01.g03286.m1;Chr01.g05564.m1;Chr01.g05565.m1;Chr01.g06403.m1;Chr02.g07555.m1;Chr02.g07557.m1;Chr02.g07558.m1;Chr02.g07559.m1;Chr02.g08344.m1;Chr02.g08879.m1;Chr02.g08883.m1;Chr02.g08887.m1;Chr02.g09410.m1;Chr02.g10606.m1;Chr02.g10918.m1…
10	GO:0006818	hydrogen_transport	261	97	3.9e-21	Chr01.g00763.m1;Chr01.g00768.m1;Chr01.g00782.m1;Chr01.g00784.m1;Chr01.g00791.m1;Chr01.g00838.m1;Chr01.g01187.m1;Chr01.g01503.m1;Chr01.g02074.m1;Chr01.g02726.m1;Chr01.g03286.m1;Chr01.g05564.m1;Chr01.g05565.m1;Chr01.g06403.m1;Chr02.g07555.m1;Chr02.g07557.m1;Chr02.g07558.m1;Chr02.g07559.m1;Chr02.g08344.m1;Chr02.g08879.m1;Chr02.g08883.m1;Chr02.g08887.m1;Chr02.g09410.m1;Chr02.g10606.m1;Chr02.g10918.m1…
11	GO:0015992	proton_transport	261	97	3.9e-21	Chr01.g00763.m1;Chr01.g00768.m1;Chr01.g00782.m1;Chr01.g00784.m1;Chr01.g00791.m1;Chr01.g00838.m1;Chr01.g01187.m1;Chr01.g01503.m1;Chr01.g02074.m1;Chr01.g02726.m1;Chr01.g03286.m1;Chr01.g05564.m1;Chr01.g05565.m1;Chr01.g06403.m1;Chr02.g07555.m1;Chr02.g07557.m1;Chr02.g07558.m1;Chr02.g07559.m1;Chr02.g08344.m1;Chr02.g08879.m1;Chr02.g08883.m1;Chr02.g08887.m1;Chr02.g09410.m1;Chr02.g10606.m1;Chr02.g10918.m1…
12	GO:0019748	secondary_metabolic_process	326	112	5e-21	Chr01.g01492.m1;Chr01.g02317.m1;Chr01.g02326.m1;Chr01.g02823.m1;Chr01.g02824.m1;Chr01.g02828.m1;Chr01.g03188.m1;Chr01.g03191.m1;Chr01.g03192.m1;Chr01.g04331.m1;Chr01.g05742.m1;Chr01.g06641.m1;Chr01.g06642.m1;Chr01.g06643.m1;Chr01.g06904.m1;Chr02.g07640.m1;Chr02.g07641.m1;Chr02.g08031.m1;Chr02.g08840.m1;Chr02.g08841.m1;Chr02.g08842.m1;Chr02.g08843.m1;Chr02.g09271.m1;Chr03.g17754.m1;Chr03.g18189.m1…
13	GO:0015672	monovalent_inorganic_cation_transport	357	119	5e-21	Chr01.g00763.m1;Chr01.g00768.m1;Chr01.g00782.m1;Chr01.g00784.m1;Chr01.g00791.m1;Chr01.g00838.m1;Chr01.g01187.m1;Chr01.g01503.m1;Chr01.g02074.m1;Chr01.g02432.m1;Chr01.g02726.m1;Chr01.g03286.m1;Chr01.g03560.m1;Chr01.g05564.m1;Chr01.g05565.m1;Chr01.g05852.m1;Chr01.g05854.m1;Chr01.g06387.m1;Chr01.g06403.m1;Chr02.g07555.m1;Chr02.g07557.m1;Chr02.g07558.m1;Chr02.g07559.m1;Chr02.g08344.m1;Chr02.g08488.m1…
14	GO:0044550	secondary_metabolite_biosynthetic_process	249	91	2.4e-19	Chr01.g02823.m1;Chr01.g02824.m1;Chr01.g02828.m1;Chr01.g03188.m1;Chr01.g03191.m1;Chr01.g03192.m1;Chr01.g05742.m1;Chr01.g06641.m1;Chr01.g06642.m1;Chr01.g06643.m1;Chr01.g06904.m1;Chr02.g08031.m1;Chr02.g08840.m1;Chr02.g08841.m1;Chr02.g08842.m1;Chr02.g08843.m1;Chr02.g09271.m1;Chr03.g18189.m1;Chr03.g19526.m1;Chr03.g20450.m1;Chr03.g20451.m1;Chr03.g20550.m1;Chr04.g21758.m1;Chr04.g24725.m1;Chr04.g24726.m1…
15	GO:0055085	transmembrane_transport	1429	306	7.5e-16	Chr01.g00763.m1;Chr01.g00768.m1;Chr01.g00782.m1;Chr01.g00784.m1;Chr01.g00791.m1;Chr01.g00838.m1;Chr01.g01045.m1;Chr01.g01046.m1;Chr01.g01187.m1;Chr01.g01503.m1;Chr01.g01540.m1;Chr01.g01567.m1;Chr01.g02074.m1;Chr01.g02186.m1;Chr01.g02187.m1;Chr01.g02432.m1;Chr01.g02640.m1;Chr01.g02682.m1;Chr01.g02683.m1;Chr01.g02691.m1;Chr01.g02726.m1;Chr01.g03286.m1;Chr01.g03332.m1;Chr01.g03338.m1;Chr01.g03339.m1…
16	GO:0008037	cell_recognition	88	44	7.7e-16	Chr01.g06345.m1;Chr02.g08954.m1;Chr02.g09029.m1;Chr02.g09030.m1;Chr02.g09032.m1;Chr02.g09033.m1;Chr02.g09038.m1;Chr02.g09041.m1;Chr02.g09042.m1;Chr02.g09044.m1;Chr02.g09303.m1;Chr02.g14425.m1;Chr02.g14426.m1;Chr03.g17851.m1;Chr03.g17854.m1;Chr03.g17862.m1;Chr03.g17863.m1;Chr04.g22448.m1;Chr05.g27818.m1;Chr05.g28116.m1;Chr05.g28117.m1;Chr05.g28118.m1;Chr05.g28119.m1;Chr05.g28122.m1;Chr05.g28513.m1…
17	GO:0009875	pollen-pistil_interaction	88	44	7.7e-16	Chr01.g06345.m1;Chr02.g08954.m1;Chr02.g09029.m1;Chr02.g09030.m1;Chr02.g09032.m1;Chr02.g09033.m1;Chr02.g09038.m1;Chr02.g09041.m1;Chr02.g09042.m1;Chr02.g09044.m1;Chr02.g09303.m1;Chr02.g14425.m1;Chr02.g14426.m1;Chr03.g17851.m1;Chr03.g17854.m1;Chr03.g17862.m1;Chr03.g17863.m1;Chr04.g22448.m1;Chr05.g27818.m1;Chr05.g28116.m1;Chr05.g28117.m1;Chr05.g28118.m1;Chr05.g28119.m1;Chr05.g28122.m1;Chr05.g28513.m1…
18	GO:0048544	recognition_of_pollen	88	44	7.7e-16	Chr01.g06345.m1;Chr02.g08954.m1;Chr02.g09029.m1;Chr02.g09030.m1;Chr02.g09032.m1;Chr02.g09033.m1;Chr02.g09038.m1;Chr02.g09041.m1;Chr02.g09042.m1;Chr02.g09044.m1;Chr02.g09303.m1;Chr02.g14425.m1;Chr02.g14426.m1;Chr03.g17851.m1;Chr03.g17854.m1;Chr03.g17862.m1;Chr03.g17863.m1;Chr04.g22448.m1;Chr05.g27818.m1;Chr05.g28116.m1;Chr05.g28117.m1;Chr05.g28118.m1;Chr05.g28119.m1;Chr05.g28122.m1;Chr05.g28513.m1…
19	GO:0034219	carbohydrate_transmembrane_transport	105	48	3.4e-15	Chr01.g02726.m1;Chr01.g03286.m1;Chr01.g06403.m1;Chr02.g07555.m1;Chr02.g07557.m1;Chr02.g07558.m1;Chr02.g07559.m1;Chr02.g08879.m1;Chr02.g08883.m1;Chr02.g08887.m1;Chr02.g09410.m1;Chr02.g10606.m1;Chr03.g16662.m1;Chr03.g16943.m1;Chr03.g17255.m1;Chr03.g17256.m1;Chr03.g17257.m1;Chr03.g17259.m1;Chr03.g19712.m1;Chr03.g19740.m1;Chr03.g19741.m1;Chr04.g24630.m1;Chr04.g24633.m1;Chr04.g26363.m1;Chr04.g26869.m1…
20	GO:0055114	oxidation-reduction_process	2404	463	6e-15	Chr01.g00760.m1;Chr01.g00767.m1;Chr01.g00771.m1;Chr01.g00783.m1;Chr01.g00785.m1;Chr01.g00786.m1;Chr01.g00787.m1;Chr01.g00790.m1;Chr01.g00839.m1;Chr01.g01027.m1;Chr01.g01540.m1;Chr01.g01680.m1;Chr01.g01681.m1;Chr01.g01683.m1;Chr01.g02019.m1;Chr01.g02194.m1;Chr01.g02207.m1;Chr01.g02212.m1;Chr01.g02482.m1;Chr01.g02614.m1;Chr01.g02625.m1;Chr01.g02647.m1;Chr01.g02650.m1;Chr01.g02823.m1;Chr01.g02824.m1…
21	GO:0098662	inorganic_cation_transmembrane_transport	441	119	2.6e-13	Chr01.g00763.m1;Chr01.g00768.m1;Chr01.g00782.m1;Chr01.g00784.m1;Chr01.g00791.m1;Chr01.g00838.m1;Chr01.g01187.m1;Chr01.g01503.m1;Chr01.g02074.m1;Chr01.g02432.m1;Chr01.g02726.m1;Chr01.g03286.m1;Chr01.g03560.m1;Chr01.g05564.m1;Chr01.g05565.m1;Chr01.g05852.m1;Chr01.g05854.m1;Chr01.g06387.m1;Chr01.g06403.m1;Chr02.g07555.m1;Chr02.g07557.m1;Chr02.g07558.m1;Chr02.g07559.m1;Chr02.g08344.m1;Chr02.g08488.m1…
22	GO:0098655	cation_transmembrane_transport	474	122	4.4e-12	Chr01.g00763.m1;Chr01.g00768.m1;Chr01.g00782.m1;Chr01.g00784.m1;Chr01.g00791.m1;Chr01.g00838.m1;Chr01.g01187.m1;Chr01.g01503.m1;Chr01.g02074.m1;Chr01.g02432.m1;Chr01.g02726.m1;Chr01.g03286.m1;Chr01.g03560.m1;Chr01.g05564.m1;Chr01.g05565.m1;Chr01.g05852.m1;Chr01.g05854.m1;Chr01.g06387.m1;Chr01.g06403.m1;Chr02.g07555.m1;Chr02.g07557.m1;Chr02.g07558.m1;Chr02.g07559.m1;Chr02.g08344.m1;Chr02.g08488.m1…
23	GO:0007166	cell_surface_receptor_signaling_pathway	78	36	6.7e-12	Chr01.g02744.m1;Chr01.g03275.m1;Chr01.g06291.m1;Chr02.g08406.m1;Chr02.g08408.m1;Chr02.g12890.m1;Chr02.g12897.m1;Chr03.g20724.m1;Chr04.g25025.m1;Chr04.g25026.m1;Chr04.g25036.m1;Chr04.g25039.m1;Chr04.g25097.m1;Chr04.g25239.m1;Chr04.g25240.m1;Chr04.g25241.m1;Chr04.g25252.m1;Chr04.g25253.m1;Chr04.g26246.m1;Chr06.g34314.m1;Chr06.g34687.m1;Chr06.g34690.m1;Chr06.g34692.m1;Chr06.g34694.m1;Chr06.g34695.m1…
24	GO:0098660	inorganic_ion_transmembrane_transport	462	119	7.7e-12	Chr01.g00763.m1;Chr01.g00768.m1;Chr01.g00782.m1;Chr01.g00784.m1;Chr01.g00791.m1;Chr01.g00838.m1;Chr01.g01187.m1;Chr01.g01503.m1;Chr01.g02074.m1;Chr01.g02432.m1;Chr01.g02726.m1;Chr01.g03286.m1;Chr01.g03560.m1;Chr01.g05564.m1;Chr01.g05565.m1;Chr01.g05852.m1;Chr01.g05854.m1;Chr01.g06387.m1;Chr01.g06403.m1;Chr02.g07555.m1;Chr02.g07557.m1;Chr02.g07558.m1;Chr02.g07559.m1;Chr02.g08344.m1;Chr02.g08488.m1…
25	GO:0006811	ion_transport	850	190	7.7e-12	Chr01.g00763.m1;Chr01.g00768.m1;Chr01.g00782.m1;Chr01.g00784.m1;Chr01.g00791.m1;Chr01.g00838.m1;Chr01.g01045.m1;Chr01.g01046.m1;Chr01.g01187.m1;Chr01.g01503.m1;Chr01.g01567.m1;Chr01.g02074.m1;Chr01.g02186.m1;Chr01.g02187.m1;Chr01.g02432.m1;Chr01.g02640.m1;Chr01.g02726.m1;Chr01.g03286.m1;Chr01.g03363.m1;Chr01.g03560.m1;Chr01.g05564.m1;Chr01.g05565.m1;Chr01.g05852.m1;Chr01.g05854.m1;Chr01.g06387.m1…
26	GO:0034220	ion_transmembrane_transport	614	147	1.1e-11	Chr01.g00763.m1;Chr01.g00768.m1;Chr01.g00782.m1;Chr01.g00784.m1;Chr01.g00791.m1;Chr01.g00838.m1;Chr01.g01187.m1;Chr01.g01503.m1;Chr01.g02074.m1;Chr01.g02432.m1;Chr01.g02640.m1;Chr01.g02726.m1;Chr01.g03286.m1;Chr01.g03363.m1;Chr01.g03560.m1;Chr01.g05564.m1;Chr01.g05565.m1;Chr01.g05852.m1;Chr01.g05854.m1;Chr01.g06387.m1;Chr01.g06403.m1;Chr02.g07555.m1;Chr02.g07557.m1;Chr02.g07558.m1;Chr02.g07559.m1…
27	GO:0006754	ATP_biosynthetic_process	81	36	2.6e-11	Chr01.g00763.m1;Chr01.g00768.m1;Chr01.g00782.m1;Chr01.g00784.m1;Chr01.g00791.m1;Chr01.g00838.m1;Chr01.g01187.m1;Chr01.g02074.m1;Chr02.g08344.m1;Chr04.g25198.m1;Chr04.g25200.m2;Chr04.g26617.m1;Chr04.g26618.m1;Chr05.g30387.m1;Chr06.g34455.m1;scaffold12.g44355.m1;scaffold16.g44374.m1;scaffold17.g44378.m1;scaffold2.g07249.m1;scaffold2.g07259.m1;scaffold2.g07279.m1;scaffold2.g07287.m1;scaffold2.g07298…
28	GO:0006468	protein_phosphorylation	1542	305	2.6e-11	Chr01.g01566.m1;Chr01.g02470.m1;Chr01.g02712.m1;Chr01.g02744.m1;Chr01.g02746.m1;Chr01.g02757.m1;Chr01.g02762.m1;Chr01.g02766.m1;Chr01.g02976.m1;Chr01.g02978.m1;Chr01.g02980.m1;Chr01.g02984.m1;Chr01.g02994.m1;Chr01.g03058.m1;Chr01.g03250.m1;Chr01.g03256.m1;Chr01.g03261.m1;Chr01.g03263.m1;Chr01.g03265.m1;Chr01.g03270.m1;Chr01.g03271.m1;Chr01.g03274.m1;Chr01.g03275.m1;Chr01.g03308.m1;Chr01.g03530.m1…
29	GO:0009145	purine_nucleoside_triphosphate_biosynthetic_process	84	36	9.4e-11	Chr01.g00763.m1;Chr01.g00768.m1;Chr01.g00782.m1;Chr01.g00784.m1;Chr01.g00791.m1;Chr01.g00838.m1;Chr01.g01187.m1;Chr01.g02074.m1;Chr02.g08344.m1;Chr04.g25198.m1;Chr04.g25200.m2;Chr04.g26617.m1;Chr04.g26618.m1;Chr05.g30387.m1;Chr06.g34455.m1;scaffold12.g44355.m1;scaffold16.g44374.m1;scaffold17.g44378.m1;scaffold2.g07249.m1;scaffold2.g07259.m1;scaffold2.g07279.m1;scaffold2.g07287.m1;scaffold2.g07298…
30	GO:0009206	purine_ribonucleoside_triphosphate_biosynthetic_process	84	36	9.4e-11	Chr01.g00763.m1;Chr01.g00768.m1;Chr01.g00782.m1;Chr01.g00784.m1;Chr01.g00791.m1;Chr01.g00838.m1;Chr01.g01187.m1;Chr01.g02074.m1;Chr02.g08344.m1;Chr04.g25198.m1;Chr04.g25200.m2;Chr04.g26617.m1;Chr04.g26618.m1;Chr05.g30387.m1;Chr06.g34455.m1;scaffold12.g44355.m1;scaffold16.g44374.m1;scaffold17.g44378.m1;scaffold2.g07249.m1;scaffold2.g07259.m1;scaffold2.g07279.m1;scaffold2.g07287.m1;scaffold2.g07298…
31	GO:0009856	pollination	128	46	3.4e-10	Chr01.g02865.m1;Chr01.g03154.m1;Chr01.g06345.m1;Chr02.g08954.m1;Chr02.g09029.m1;Chr02.g09030.m1;Chr02.g09032.m1;Chr02.g09033.m1;Chr02.g09038.m1;Chr02.g09041.m1;Chr02.g09042.m1;Chr02.g09044.m1;Chr02.g09303.m1;Chr02.g14425.m1;Chr02.g14426.m1;Chr03.g17851.m1;Chr03.g17854.m1;Chr03.g17862.m1;Chr03.g17863.m1;Chr04.g22448.m1;Chr05.g27818.m1;Chr05.g28116.m1;Chr05.g28117.m1;Chr05.g28118.m1;Chr05.g28119.m1…
32	GO:0044706	multi-multicellular_organism_process	128	46	3.4e-10	Chr01.g02865.m1;Chr01.g03154.m1;Chr01.g06345.m1;Chr02.g08954.m1;Chr02.g09029.m1;Chr02.g09030.m1;Chr02.g09032.m1;Chr02.g09033.m1;Chr02.g09038.m1;Chr02.g09041.m1;Chr02.g09042.m1;Chr02.g09044.m1;Chr02.g09303.m1;Chr02.g14425.m1;Chr02.g14426.m1;Chr03.g17851.m1;Chr03.g17854.m1;Chr03.g17862.m1;Chr03.g17863.m1;Chr04.g22448.m1;Chr05.g27818.m1;Chr05.g28116.m1;Chr05.g28117.m1;Chr05.g28118.m1;Chr05.g28119.m1…
33	GO:0044703	multi-organism_reproductive_process	154	51	1.1e-09	Chr01.g02865.m1;Chr01.g03154.m1;Chr01.g06345.m1;Chr02.g08954.m1;Chr02.g09029.m1;Chr02.g09030.m1;Chr02.g09032.m1;Chr02.g09033.m1;Chr02.g09038.m1;Chr02.g09041.m1;Chr02.g09042.m1;Chr02.g09044.m1;Chr02.g09303.m1;Chr02.g14425.m1;Chr02.g14426.m1;Chr03.g17851.m1;Chr03.g17854.m1;Chr03.g17862.m1;Chr03.g17863.m1;Chr03.g18289.m1;Chr03.g18290.m1;Chr03.g18291.m1;Chr04.g22448.m1;Chr05.g27818.m1;Chr05.g28116.m1…
34	GO:0050896	response_to_stimulus	2886	506	2.3e-09	Chr01.g00785.m1;Chr01.g01156.m2;Chr01.g01157.m1;Chr01.g01160.m1;Chr01.g01375.m1;Chr01.g01381.m1;Chr01.g01567.m1;Chr01.g01888.m1;Chr01.g01987.m1;Chr01.g01996.m1;Chr01.g02106.m1;Chr01.g02109.m1;Chr01.g02111.m1;Chr01.g02117.m1;Chr01.g02712.m1;Chr01.g02744.m1;Chr01.g02767.m1;Chr01.g02797.m1;Chr01.g02865.m1;Chr01.g02975.m1;Chr01.g02977.m1;Chr01.g02979.m1;Chr01.g02983.m1;Chr01.g02985.m1;Chr01.g02993.m1…
35	GO:0051938	L-glutamate_import	10	10	2.7e-09	Chr01.g01045.m1;Chr01.g01046.m1;Chr01.g02186.m1;Chr01.g02187.m1;Chr04.g24898.m1;Chr05.g32916.m1;Chr05.g32917.m1;Chr05.g32918.m1;Chr06.g35971.m1;Chr06.g37096.m1
36	GO:1902023	L-arginine_transport	10	10	2.7e-09	Chr01.g01045.m1;Chr01.g01046.m1;Chr01.g02186.m1;Chr01.g02187.m1;Chr04.g24898.m1;Chr05.g32916.m1;Chr05.g32917.m1;Chr05.g32918.m1;Chr06.g35971.m1;Chr06.g37096.m1
37	GO:0015985	energy_coupled_proton_transport,_down_electrochemical_gradient	66	29	3.1e-09	Chr01.g00763.m1;Chr01.g00768.m1;Chr01.g00782.m1;Chr01.g00784.m1;Chr01.g00791.m1;Chr01.g00838.m1;Chr04.g26617.m1;Chr04.g26618.m1;scaffold12.g44355.m1;scaffold16.g44374.m1;scaffold17.g44378.m1;scaffold2.g07249.m1;scaffold2.g07259.m1;scaffold2.g07279.m1;scaffold2.g07287.m1;scaffold2.g07298.m1;scaffold2.g07359.m1;scaffold2.g07438.m1;scaffold2.g07445.m1;scaffold2.g07468.m1;scaffold38.g44459.m1;scaffol…
38	GO:0015986	ATP_synthesis_coupled_proton_transport	66	29	3.1e-09	Chr01.g00763.m1;Chr01.g00768.m1;Chr01.g00782.m1;Chr01.g00784.m1;Chr01.g00791.m1;Chr01.g00838.m1;Chr04.g26617.m1;Chr04.g26618.m1;scaffold12.g44355.m1;scaffold16.g44374.m1;scaffold17.g44378.m1;scaffold2.g07249.m1;scaffold2.g07259.m1;scaffold2.g07279.m1;scaffold2.g07287.m1;scaffold2.g07298.m1;scaffold2.g07359.m1;scaffold2.g07438.m1;scaffold2.g07445.m1;scaffold2.g07468.m1;scaffold38.g44459.m1;scaffol…
39	GO:0006812	cation_transport	621	139	5e-09	Chr01.g00763.m1;Chr01.g00768.m1;Chr01.g00782.m1;Chr01.g00784.m1;Chr01.g00791.m1;Chr01.g00838.m1;Chr01.g01187.m1;Chr01.g01503.m1;Chr01.g02074.m1;Chr01.g02432.m1;Chr01.g02726.m1;Chr01.g03286.m1;Chr01.g03560.m1;Chr01.g05564.m1;Chr01.g05565.m1;Chr01.g05852.m1;Chr01.g05854.m1;Chr01.g06387.m1;Chr01.g06403.m1;Chr02.g07555.m1;Chr02.g07557.m1;Chr02.g07558.m1;Chr02.g07559.m1;Chr02.g08344.m1;Chr02.g08488.m1…
40	GO:0009201	ribonucleoside_triphosphate_biosynthetic_process	96	36	7.5e-09	Chr01.g00763.m1;Chr01.g00768.m1;Chr01.g00782.m1;Chr01.g00784.m1;Chr01.g00791.m1;Chr01.g00838.m1;Chr01.g01187.m1;Chr01.g02074.m1;Chr02.g08344.m1;Chr04.g25198.m1;Chr04.g25200.m2;Chr04.g26617.m1;Chr04.g26618.m1;Chr05.g30387.m1;Chr06.g34455.m1;scaffold12.g44355.m1;scaffold16.g44374.m1;scaffold17.g44378.m1;scaffold2.g07249.m1;scaffold2.g07259.m1;scaffold2.g07279.m1;scaffold2.g07287.m1;scaffold2.g07298…
41	GO:0009142	nucleoside_triphosphate_biosynthetic_process	98	36	1.4e-08	Chr01.g00763.m1;Chr01.g00768.m1;Chr01.g00782.m1;Chr01.g00784.m1;Chr01.g00791.m1;Chr01.g00838.m1;Chr01.g01187.m1;Chr01.g02074.m1;Chr02.g08344.m1;Chr04.g25198.m1;Chr04.g25200.m2;Chr04.g26617.m1;Chr04.g26618.m1;Chr05.g30387.m1;Chr06.g34455.m1;scaffold12.g44355.m1;scaffold16.g44374.m1;scaffold17.g44378.m1;scaffold2.g07249.m1;scaffold2.g07259.m1;scaffold2.g07279.m1;scaffold2.g07287.m1;scaffold2.g07298…
42	GO:0015977	carbon_fixation	27	16	5.5e-08	Chr01.g00767.m1;Chr01.g00783.m1;Chr01.g00790.m1;Chr01.g00839.m1;Chr02.g09346.m1;Chr04.g25943.m1;Chr04.g27091.m1;Chr04.g27425.m1;Chr06.g35397.m1;Chr06.g35432.m1;scaffold15.g44367.m1;scaffold17.g44377.m1;scaffold25.g44425.m1;scaffold40.g44468.m1;scaffold43.g44480.m1;scaffold64.g44526.m1
43	GO:0006334	nucleosome_assembly	68	27	1.4e-07	Chr02.g08361.m1;Chr02.g10286.m1;Chr02.g10288.m1;Chr03.g20704.m1;Chr04.g26043.m1;Chr04.g27531.m1;Chr04.g27533.m1;Chr04.g27534.m1;Chr05.g29123.m1;Chr05.g29628.m1;Chr05.g31622.m1;Chr05.g31749.m1;Chr05.g31750.m1;Chr05.g31752.m1;Chr05.g31754.m1;Chr05.g31765.m1;Chr05.g31775.m1;Chr05.g31776.m1;Chr05.g31818.m1;Chr05.g33130.m1;Chr05.g33132.m1;Chr06.g38946.m1;Chr07.g39698.m1;Chr07.g39895.m1;Chr07.g40117.m1…
44	GO:0033387	putrescine_biosynthetic_process_from_ornithine	8	8	1.4e-07	Chr03.g16829.m1;Chr03.g16830.m1;Chr03.g16831.m1;Chr03.g17098.m1;Chr03.g17099.m1;Chr03.g17100.m1;Chr06.g34095.m1;Chr06.g34096.m1
45	GO:0000023	maltose_metabolic_process	10	9	1.7e-07	Chr02.g07722.m1;Chr02.g09258.m1;Chr04.g26521.m1;Chr04.g26522.m1;Chr06.g36727.m1;Chr06.g36728.m1;Chr06.g36729.m1;Chr06.g36730.m1;Chr07.g40942.m1
46	GO:0042451	purine_nucleoside_biosynthetic_process	107	36	1.9e-07	Chr01.g00763.m1;Chr01.g00768.m1;Chr01.g00782.m1;Chr01.g00784.m1;Chr01.g00791.m1;Chr01.g00838.m1;Chr01.g01187.m1;Chr01.g02074.m1;Chr02.g08344.m1;Chr04.g25198.m1;Chr04.g25200.m2;Chr04.g26617.m1;Chr04.g26618.m1;Chr05.g30387.m1;Chr06.g34455.m1;scaffold12.g44355.m1;scaffold16.g44374.m1;scaffold17.g44378.m1;scaffold2.g07249.m1;scaffold2.g07259.m1;scaffold2.g07279.m1;scaffold2.g07287.m1;scaffold2.g07298…
47	GO:0046129	purine_ribonucleoside_biosynthetic_process	107	36	1.9e-07	Chr01.g00763.m1;Chr01.g00768.m1;Chr01.g00782.m1;Chr01.g00784.m1;Chr01.g00791.m1;Chr01.g00838.m1;Chr01.g01187.m1;Chr01.g02074.m1;Chr02.g08344.m1;Chr04.g25198.m1;Chr04.g25200.m2;Chr04.g26617.m1;Chr04.g26618.m1;Chr05.g30387.m1;Chr06.g34455.m1;scaffold12.g44355.m1;scaffold16.g44374.m1;scaffold17.g44378.m1;scaffold2.g07249.m1;scaffold2.g07259.m1;scaffold2.g07279.m1;scaffold2.g07287.m1;scaffold2.g07298…
48	GO:0009127	purine_nucleoside_monophosphate_biosynthetic_process	109	36	3.2e-07	Chr01.g00763.m1;Chr01.g00768.m1;Chr01.g00782.m1;Chr01.g00784.m1;Chr01.g00791.m1;Chr01.g00838.m1;Chr01.g01187.m1;Chr01.g02074.m1;Chr02.g08344.m1;Chr04.g25198.m1;Chr04.g25200.m2;Chr04.g26617.m1;Chr04.g26618.m1;Chr05.g30387.m1;Chr06.g34455.m1;scaffold12.g44355.m1;scaffold16.g44374.m1;scaffold17.g44378.m1;scaffold2.g07249.m1;scaffold2.g07259.m1;scaffold2.g07279.m1;scaffold2.g07287.m1;scaffold2.g07298…
49	GO:0009168	purine_ribonucleoside_monophosphate_biosynthetic_process	109	36	3.2e-07	Chr01.g00763.m1;Chr01.g00768.m1;Chr01.g00782.m1;Chr01.g00784.m1;Chr01.g00791.m1;Chr01.g00838.m1;Chr01.g01187.m1;Chr01.g02074.m1;Chr02.g08344.m1;Chr04.g25198.m1;Chr04.g25200.m2;Chr04.g26617.m1;Chr04.g26618.m1;Chr05.g30387.m1;Chr06.g34455.m1;scaffold12.g44355.m1;scaffold16.g44374.m1;scaffold17.g44378.m1;scaffold2.g07249.m1;scaffold2.g07259.m1;scaffold2.g07279.m1;scaffold2.g07287.m1;scaffold2.g07298…
50	GO:0007215	glutamate_receptor_signaling_pathway	27	15	4.7e-07	Chr02.g08406.m1;Chr02.g08408.m1;Chr03.g20724.m1;Chr06.g34687.m1;Chr06.g34690.m1;Chr06.g34692.m1;Chr06.g34694.m1;Chr06.g34695.m1;Chr06.g34696.m1;Chr06.g37541.m1;Chr06.g37542.m1;Chr06.g37543.m1;Chr06.g37544.m1;Chr07.g40142.m1;Chr07.g40143.m1
51	GO:0035235	ionotropic_glutamate_receptor_signaling_pathway	27	15	4.7e-07	Chr02.g08406.m1;Chr02.g08408.m1;Chr03.g20724.m1;Chr06.g34687.m1;Chr06.g34690.m1;Chr06.g34692.m1;Chr06.g34694.m1;Chr06.g34695.m1;Chr06.g34696.m1;Chr06.g37541.m1;Chr06.g37542.m1;Chr06.g37543.m1;Chr06.g37544.m1;Chr07.g40142.m1;Chr07.g40143.m1
52	GO:0034728	nucleosome_organization	72	27	5.5e-07	Chr02.g08361.m1;Chr02.g10286.m1;Chr02.g10288.m1;Chr03.g20704.m1;Chr04.g26043.m1;Chr04.g27531.m1;Chr04.g27533.m1;Chr04.g27534.m1;Chr05.g29123.m1;Chr05.g29628.m1;Chr05.g31622.m1;Chr05.g31749.m1;Chr05.g31750.m1;Chr05.g31752.m1;Chr05.g31754.m1;Chr05.g31765.m1;Chr05.g31775.m1;Chr05.g31776.m1;Chr05.g31818.m1;Chr05.g33130.m1;Chr05.g33132.m1;Chr06.g38946.m1;Chr07.g39698.m1;Chr07.g39895.m1;Chr07.g40117.m1…
53	GO:0044765	single-organism_transport	1085	208	5.6e-07	Chr01.g00763.m1;Chr01.g00768.m1;Chr01.g00782.m1;Chr01.g00784.m1;Chr01.g00791.m1;Chr01.g00838.m1;Chr01.g01045.m1;Chr01.g01046.m1;Chr01.g01187.m1;Chr01.g01503.m1;Chr01.g01540.m1;Chr01.g02074.m1;Chr01.g02186.m1;Chr01.g02187.m1;Chr01.g02432.m1;Chr01.g02682.m1;Chr01.g02683.m1;Chr01.g02691.m1;Chr01.g02726.m1;Chr01.g03286.m1;Chr01.g03332.m1;Chr01.g03338.m1;Chr01.g03339.m1;Chr01.g03560.m1;Chr01.g05431.m1…
54	GO:0031497	chromatin_assembly	74	27	1e-06	Chr02.g08361.m1;Chr02.g10286.m1;Chr02.g10288.m1;Chr03.g20704.m1;Chr04.g26043.m1;Chr04.g27531.m1;Chr04.g27533.m1;Chr04.g27534.m1;Chr05.g29123.m1;Chr05.g29628.m1;Chr05.g31622.m1;Chr05.g31749.m1;Chr05.g31750.m1;Chr05.g31752.m1;Chr05.g31754.m1;Chr05.g31765.m1;Chr05.g31775.m1;Chr05.g31776.m1;Chr05.g31818.m1;Chr05.g33130.m1;Chr05.g33132.m1;Chr06.g38946.m1;Chr07.g39698.m1;Chr07.g39895.m1;Chr07.g40117.m1…
55	GO:0009445	putrescine_metabolic_process	9	8	1.1e-06	Chr03.g16829.m1;Chr03.g16830.m1;Chr03.g16831.m1;Chr03.g17098.m1;Chr03.g17099.m1;Chr03.g17100.m1;Chr06.g34095.m1;Chr06.g34096.m1
56	GO:0009446	putrescine_biosynthetic_process	9	8	1.1e-06	Chr03.g16829.m1;Chr03.g16830.m1;Chr03.g16831.m1;Chr03.g17098.m1;Chr03.g17099.m1;Chr03.g17100.m1;Chr06.g34095.m1;Chr06.g34096.m1
57	GO:1902022	L-lysine_transport	14	10	1.6e-06	Chr01.g01045.m1;Chr01.g01046.m1;Chr01.g02186.m1;Chr01.g02187.m1;Chr04.g24898.m1;Chr05.g32916.m1;Chr05.g32917.m1;Chr05.g32918.m1;Chr06.g35971.m1;Chr06.g37096.m1
58	GO:1903401	L-lysine_transmembrane_transport	14	10	1.6e-06	Chr01.g01045.m1;Chr01.g01046.m1;Chr01.g02186.m1;Chr01.g02187.m1;Chr04.g24898.m1;Chr05.g32916.m1;Chr05.g32917.m1;Chr05.g32918.m1;Chr06.g35971.m1;Chr06.g37096.m1
59	GO:0006333	chromatin_assembly_or_disassembly	76	27	1.9e-06	Chr02.g08361.m1;Chr02.g10286.m1;Chr02.g10288.m1;Chr03.g20704.m1;Chr04.g26043.m1;Chr04.g27531.m1;Chr04.g27533.m1;Chr04.g27534.m1;Chr05.g29123.m1;Chr05.g29628.m1;Chr05.g31622.m1;Chr05.g31749.m1;Chr05.g31750.m1;Chr05.g31752.m1;Chr05.g31754.m1;Chr05.g31765.m1;Chr05.g31775.m1;Chr05.g31776.m1;Chr05.g31818.m1;Chr05.g33130.m1;Chr05.g33132.m1;Chr06.g38946.m1;Chr07.g39698.m1;Chr07.g39895.m1;Chr07.g40117.m1…
60	GO:0046034	ATP_metabolic_process	191	51	2.3e-06	Chr01.g00763.m1;Chr01.g00768.m1;Chr01.g00782.m1;Chr01.g00784.m1;Chr01.g00786.m1;Chr01.g00791.m1;Chr01.g00838.m1;Chr01.g01187.m1;Chr01.g02074.m1;Chr01.g02974.m1;Chr01.g02981.m1;Chr01.g02987.m1;Chr01.g06270.m1;Chr02.g07696.m1;Chr02.g08344.m1;Chr04.g22918.m1;Chr04.g25198.m1;Chr04.g25200.m2;Chr04.g25845.m1;Chr04.g26617.m1;Chr04.g26618.m1;Chr05.g29745.m1;Chr05.g30387.m1;Chr05.g33569.m1;Chr06.g34455.m1…
61	GO:0015669	gas_transport	12	9	2.9e-06	Chr03.g14858.m1;Chr03.g14859.m1;Chr03.g14862.m1;Chr03.g14863.m1;Chr07.g43783.m1;scaffold1.g00409.m1;scaffold1.g00410.m1;scaffold1.g00415.m1;scaffold1.g00416.m1
62	GO:0015671	oxygen_transport	12	9	2.9e-06	Chr03.g14858.m1;Chr03.g14859.m1;Chr03.g14862.m1;Chr03.g14863.m1;Chr07.g43783.m1;scaffold1.g00409.m1;scaffold1.g00410.m1;scaffold1.g00415.m1;scaffold1.g00416.m1
63	GO:0015800	acidic_amino_acid_transport	12	9	2.9e-06	Chr01.g01045.m1;Chr01.g01046.m1;Chr01.g02186.m1;Chr01.g02187.m1;Chr04.g24898.m1;Chr05.g32916.m1;Chr05.g32917.m1;Chr05.g32918.m1;Chr06.g37096.m1
64	GO:0015813	L-glutamate_transport	12	9	2.9e-06	Chr01.g01045.m1;Chr01.g01046.m1;Chr01.g02186.m1;Chr01.g02187.m1;Chr04.g24898.m1;Chr05.g32916.m1;Chr05.g32917.m1;Chr05.g32918.m1;Chr06.g37096.m1
65	GO:1902578	single-organism_localization	1115	208	4e-06	Chr01.g00763.m1;Chr01.g00768.m1;Chr01.g00782.m1;Chr01.g00784.m1;Chr01.g00791.m1;Chr01.g00838.m1;Chr01.g01045.m1;Chr01.g01046.m1;Chr01.g01187.m1;Chr01.g01503.m1;Chr01.g01540.m1;Chr01.g02074.m1;Chr01.g02186.m1;Chr01.g02187.m1;Chr01.g02432.m1;Chr01.g02682.m1;Chr01.g02683.m1;Chr01.g02691.m1;Chr01.g02726.m1;Chr01.g03286.m1;Chr01.g03332.m1;Chr01.g03338.m1;Chr01.g03339.m1;Chr01.g03560.m1;Chr01.g05431.m1…
66	GO:0009205	purine_ribonucleoside_triphosphate_metabolic_process	197	51	6.1e-06	Chr01.g00763.m1;Chr01.g00768.m1;Chr01.g00782.m1;Chr01.g00784.m1;Chr01.g00786.m1;Chr01.g00791.m1;Chr01.g00838.m1;Chr01.g01187.m1;Chr01.g02074.m1;Chr01.g02974.m1;Chr01.g02981.m1;Chr01.g02987.m1;Chr01.g06270.m1;Chr02.g07696.m1;Chr02.g08344.m1;Chr04.g22918.m1;Chr04.g25198.m1;Chr04.g25200.m2;Chr04.g25845.m1;Chr04.g26617.m1;Chr04.g26618.m1;Chr05.g29745.m1;Chr05.g30387.m1;Chr05.g33569.m1;Chr06.g34455.m1…
67	GO:0007154	cell_communication	1201	220	7.6e-06	Chr01.g01156.m2;Chr01.g01157.m1;Chr01.g01160.m1;Chr01.g01987.m1;Chr01.g02106.m1;Chr01.g02109.m1;Chr01.g02111.m1;Chr01.g02117.m1;Chr01.g02744.m1;Chr01.g02865.m1;Chr01.g02977.m1;Chr01.g02979.m1;Chr01.g02983.m1;Chr01.g02985.m1;Chr01.g02993.m1;Chr01.g03154.m1;Chr01.g03275.m1;Chr01.g05967.m1;Chr01.g05970.m1;Chr01.g05973.m1;Chr01.g05977.m1;Chr01.g05982.m1;Chr01.g05987.m1;Chr01.g06291.m1;Chr01.g06345.m1…
68	GO:0042026	protein_refolding	22	12	8.7e-06	Chr01.g06111.m1;Chr04.g26101.m1;Chr04.g26103.m1;Chr04.g27584.m1;Chr04.g27590.m1;Chr05.g28557.m1;Chr05.g28559.m1;Chr05.g28562.m1;Chr05.g28564.m1;Chr05.g28566.m1;Chr05.g28567.m1;Chr05.g28569.m1
69	GO:0009144	purine_nucleoside_triphosphate_metabolic_process	200	51	9.7e-06	Chr01.g00763.m1;Chr01.g00768.m1;Chr01.g00782.m1;Chr01.g00784.m1;Chr01.g00786.m1;Chr01.g00791.m1;Chr01.g00838.m1;Chr01.g01187.m1;Chr01.g02074.m1;Chr01.g02974.m1;Chr01.g02981.m1;Chr01.g02987.m1;Chr01.g06270.m1;Chr02.g07696.m1;Chr02.g08344.m1;Chr04.g22918.m1;Chr04.g25198.m1;Chr04.g25200.m2;Chr04.g25845.m1;Chr04.g26617.m1;Chr04.g26618.m1;Chr05.g29745.m1;Chr05.g30387.m1;Chr05.g33569.m1;Chr06.g34455.m1…
70	GO:1901642	nucleoside_transmembrane_transport	19	11	9.7e-06	Chr02.g09055.m1;Chr02.g09056.m1;Chr02.g09057.m1;Chr03.g18879.m1;Chr03.g18881.m1;Chr03.g20130.m1;Chr03.g20132.m1;Chr03.g20232.m1;Chr03.g20234.m1;Chr06.g38659.m1;Chr06.g38660.m1
71	GO:0019253	reductive_pentose-phosphate_cycle	16	10	9.8e-06	Chr01.g00767.m1;Chr01.g00783.m1;Chr01.g00790.m1;Chr01.g00839.m1;scaffold15.g44367.m1;scaffold17.g44377.m1;scaffold25.g44425.m1;scaffold40.g44468.m1;scaffold43.g44480.m1;scaffold64.g44526.m1
72	GO:0019685	photosynthesis,_dark_reaction	16	10	9.8e-06	Chr01.g00767.m1;Chr01.g00783.m1;Chr01.g00790.m1;Chr01.g00839.m1;scaffold15.g44367.m1;scaffold17.g44377.m1;scaffold25.g44425.m1;scaffold40.g44468.m1;scaffold43.g44480.m1;scaffold64.g44526.m1
73	GO:0006885	regulation_of_pH	78	26	1.1e-05	Chr01.g01187.m1;Chr01.g01503.m1;Chr01.g02074.m1;Chr01.g05564.m1;Chr01.g05565.m1;Chr02.g08344.m1;Chr02.g10918.m1;Chr02.g10919.m1;Chr02.g10920.m1;Chr02.g10921.m1;Chr02.g14772.m1;Chr03.g19289.m1;Chr03.g19290.m1;Chr03.g21259.m1;Chr04.g24040.m1;Chr04.g24382.m1;Chr04.g25198.m1;Chr04.g25200.m2;Chr04.g25285.m1;Chr05.g30387.m1;Chr06.g34455.m1;Chr06.g34540.m1;Chr06.g34942.m1;Chr06.g35028.m1;Chr06.g39330.m1…
74	GO:0009152	purine_ribonucleotide_biosynthetic_process	125	36	1.1e-05	Chr01.g00763.m1;Chr01.g00768.m1;Chr01.g00782.m1;Chr01.g00784.m1;Chr01.g00791.m1;Chr01.g00838.m1;Chr01.g01187.m1;Chr01.g02074.m1;Chr02.g08344.m1;Chr04.g25198.m1;Chr04.g25200.m2;Chr04.g26617.m1;Chr04.g26618.m1;Chr05.g30387.m1;Chr06.g34455.m1;scaffold12.g44355.m1;scaffold16.g44374.m1;scaffold17.g44378.m1;scaffold2.g07249.m1;scaffold2.g07259.m1;scaffold2.g07279.m1;scaffold2.g07287.m1;scaffold2.g07298…
75	GO:0006323	DNA_packaging	83	27	1.3e-05	Chr02.g08361.m1;Chr02.g10286.m1;Chr02.g10288.m1;Chr03.g20704.m1;Chr04.g26043.m1;Chr04.g27531.m1;Chr04.g27533.m1;Chr04.g27534.m1;Chr05.g29123.m1;Chr05.g29628.m1;Chr05.g31622.m1;Chr05.g31749.m1;Chr05.g31750.m1;Chr05.g31752.m1;Chr05.g31754.m1;Chr05.g31765.m1;Chr05.g31775.m1;Chr05.g31776.m1;Chr05.g31818.m1;Chr05.g33130.m1;Chr05.g33132.m1;Chr06.g38946.m1;Chr07.g39698.m1;Chr07.g39895.m1;Chr07.g40117.m1…
76	GO:0006164	purine_nucleotide_biosynthetic_process	128	36	2e-05	Chr01.g00763.m1;Chr01.g00768.m1;Chr01.g00782.m1;Chr01.g00784.m1;Chr01.g00791.m1;Chr01.g00838.m1;Chr01.g01187.m1;Chr01.g02074.m1;Chr02.g08344.m1;Chr04.g25198.m1;Chr04.g25200.m2;Chr04.g26617.m1;Chr04.g26618.m1;Chr05.g30387.m1;Chr06.g34455.m1;scaffold12.g44355.m1;scaffold16.g44374.m1;scaffold17.g44378.m1;scaffold2.g07249.m1;scaffold2.g07259.m1;scaffold2.g07279.m1;scaffold2.g07287.m1;scaffold2.g07298…
77	GO:0043090	amino_acid_import	17	10	2.1e-05	Chr01.g01045.m1;Chr01.g01046.m1;Chr01.g02186.m1;Chr01.g02187.m1;Chr04.g24898.m1;Chr05.g32916.m1;Chr05.g32917.m1;Chr05.g32918.m1;Chr06.g35971.m1;Chr06.g37096.m1
78	GO:0055067	monovalent_inorganic_cation_homeostasis	81	26	2.3e-05	Chr01.g01187.m1;Chr01.g01503.m1;Chr01.g02074.m1;Chr01.g05564.m1;Chr01.g05565.m1;Chr02.g08344.m1;Chr02.g10918.m1;Chr02.g10919.m1;Chr02.g10920.m1;Chr02.g10921.m1;Chr02.g14772.m1;Chr03.g19289.m1;Chr03.g19290.m1;Chr03.g21259.m1;Chr04.g24040.m1;Chr04.g24382.m1;Chr04.g25198.m1;Chr04.g25200.m2;Chr04.g25285.m1;Chr05.g30387.m1;Chr06.g34455.m1;Chr06.g34540.m1;Chr06.g34942.m1;Chr06.g35028.m1;Chr06.g39330.m1…
79	GO:0009156	ribonucleoside_monophosphate_biosynthetic_process	129	36	2.4e-05	Chr01.g00763.m1;Chr01.g00768.m1;Chr01.g00782.m1;Chr01.g00784.m1;Chr01.g00791.m1;Chr01.g00838.m1;Chr01.g01187.m1;Chr01.g02074.m1;Chr02.g08344.m1;Chr04.g25198.m1;Chr04.g25200.m2;Chr04.g26617.m1;Chr04.g26618.m1;Chr05.g30387.m1;Chr06.g34455.m1;scaffold12.g44355.m1;scaffold16.g44374.m1;scaffold17.g44378.m1;scaffold2.g07249.m1;scaffold2.g07259.m1;scaffold2.g07279.m1;scaffold2.g07287.m1;scaffold2.g07298…
80	GO:0009199	ribonucleoside_triphosphate_metabolic_process	207	51	2.7e-05	Chr01.g00763.m1;Chr01.g00768.m1;Chr01.g00782.m1;Chr01.g00784.m1;Chr01.g00786.m1;Chr01.g00791.m1;Chr01.g00838.m1;Chr01.g01187.m1;Chr01.g02074.m1;Chr01.g02974.m1;Chr01.g02981.m1;Chr01.g02987.m1;Chr01.g06270.m1;Chr02.g07696.m1;Chr02.g08344.m1;Chr04.g22918.m1;Chr04.g25198.m1;Chr04.g25200.m2;Chr04.g25845.m1;Chr04.g26617.m1;Chr04.g26618.m1;Chr05.g29745.m1;Chr05.g30387.m1;Chr05.g33569.m1;Chr06.g34455.m1…
81	GO:0046128	purine_ribonucleoside_metabolic_process	245	58	2.7e-05	Chr01.g00763.m1;Chr01.g00768.m1;Chr01.g00782.m1;Chr01.g00784.m1;Chr01.g00786.m1;Chr01.g00791.m1;Chr01.g00838.m1;Chr01.g01187.m1;Chr01.g02074.m1;Chr01.g02974.m1;Chr01.g02981.m1;Chr01.g02987.m1;Chr01.g06270.m1;Chr02.g07696.m1;Chr02.g08344.m1;Chr02.g10580.m1;Chr02.g10596.m1;Chr02.g10597.m1;Chr02.g10598.m1;Chr03.g16652.m1;Chr03.g16931.m1;Chr03.g21053.m1;Chr04.g22918.m1;Chr04.g25198.m1;Chr04.g25200.m2…
82	GO:0001678	cellular_glucose_homeostasis	9	7	2.8e-05	Chr01.g02974.m1;Chr01.g02981.m1;Chr01.g02987.m1;Chr01.g06270.m1;Chr02.g07696.m1;Chr04.g25845.m1;Chr05.g33569.m1
83	GO:0033500	carbohydrate_homeostasis	9	7	2.8e-05	Chr01.g02974.m1;Chr01.g02981.m1;Chr01.g02987.m1;Chr01.g06270.m1;Chr02.g07696.m1;Chr04.g25845.m1;Chr05.g33569.m1
84	GO:0042593	glucose_homeostasis	9	7	2.8e-05	Chr01.g02974.m1;Chr01.g02981.m1;Chr01.g02987.m1;Chr01.g06270.m1;Chr02.g07696.m1;Chr04.g25845.m1;Chr05.g33569.m1
85	GO:0006835	dicarboxylic_acid_transport	40	16	4.4e-05	Chr01.g01045.m1;Chr01.g01046.m1;Chr01.g02186.m1;Chr01.g02187.m1;Chr02.g11222.m1;Chr02.g11489.m1;Chr03.g17567.m1;Chr03.g17568.m1;Chr04.g24898.m1;Chr04.g26331.m1;Chr04.g26334.m1;Chr04.g26335.m1;Chr05.g32916.m1;Chr05.g32917.m1;Chr05.g32918.m1;Chr06.g37096.m1
86	GO:0090333	regulation_of_stomatal_closure	7	6	4.5e-05	Chr05.g27921.m1;Chr05.g27922.m1;Chr05.g27923.m1;Chr05.g27924.m1;Chr06.g36216.m1;Chr06.g36217.m1
87	GO:0009635	response_to_herbicide	5	5	5.3e-05	Chr01.g00785.m1;scaffold16.g44375.m1;scaffold2.g07439.m1;scaffold2.g07447.m1;scaffold41.g44470.m1
88	GO:0050982	detection_of_mechanical_stimulus	5	5	5.3e-05	Chr01.g01567.m1;Chr03.g16580.m1;Chr03.g16861.m1;Chr06.g34733.m1;Chr06.g34740.m1
89	GO:0008643	carbohydrate_transport	196	48	5.3e-05	Chr01.g02726.m1;Chr01.g03286.m1;Chr01.g06403.m1;Chr02.g07555.m1;Chr02.g07557.m1;Chr02.g07558.m1;Chr02.g07559.m1;Chr02.g08879.m1;Chr02.g08883.m1;Chr02.g08887.m1;Chr02.g09410.m1;Chr02.g10606.m1;Chr03.g16662.m1;Chr03.g16943.m1;Chr03.g17255.m1;Chr03.g17256.m1;Chr03.g17257.m1;Chr03.g17259.m1;Chr03.g19712.m1;Chr03.g19740.m1;Chr03.g19741.m1;Chr04.g24630.m1;Chr04.g24633.m1;Chr04.g26363.m1;Chr04.g26869.m1…
90	GO:0042278	purine_nucleoside_metabolic_process	251	58	5.7e-05	Chr01.g00763.m1;Chr01.g00768.m1;Chr01.g00782.m1;Chr01.g00784.m1;Chr01.g00786.m1;Chr01.g00791.m1;Chr01.g00838.m1;Chr01.g01187.m1;Chr01.g02074.m1;Chr01.g02974.m1;Chr01.g02981.m1;Chr01.g02987.m1;Chr01.g06270.m1;Chr02.g07696.m1;Chr02.g08344.m1;Chr02.g10580.m1;Chr02.g10596.m1;Chr02.g10597.m1;Chr02.g10598.m1;Chr03.g16652.m1;Chr03.g16931.m1;Chr03.g21053.m1;Chr04.g22918.m1;Chr04.g25198.m1;Chr04.g25200.m2…
91	GO:0016310	phosphorylation	2191	366	5.9e-05	Chr01.g00786.m1;Chr01.g01566.m1;Chr01.g02470.m1;Chr01.g02712.m1;Chr01.g02744.m1;Chr01.g02746.m1;Chr01.g02757.m1;Chr01.g02760.m1;Chr01.g02762.m1;Chr01.g02766.m1;Chr01.g02974.m1;Chr01.g02976.m1;Chr01.g02978.m1;Chr01.g02980.m1;Chr01.g02981.m1;Chr01.g02984.m1;Chr01.g02987.m1;Chr01.g02994.m1;Chr01.g03058.m1;Chr01.g03250.m1;Chr01.g03256.m1;Chr01.g03261.m1;Chr01.g03263.m1;Chr01.g03265.m1;Chr01.g03270.m1…
92	GO:0042455	ribonucleoside_biosynthetic_process	135	36	7e-05	Chr01.g00763.m1;Chr01.g00768.m1;Chr01.g00782.m1;Chr01.g00784.m1;Chr01.g00791.m1;Chr01.g00838.m1;Chr01.g01187.m1;Chr01.g02074.m1;Chr02.g08344.m1;Chr04.g25198.m1;Chr04.g25200.m2;Chr04.g26617.m1;Chr04.g26618.m1;Chr05.g30387.m1;Chr06.g34455.m1;scaffold12.g44355.m1;scaffold16.g44374.m1;scaffold17.g44378.m1;scaffold2.g07249.m1;scaffold2.g07259.m1;scaffold2.g07279.m1;scaffold2.g07287.m1;scaffold2.g07298…
93	GO:1901657	glycosyl_compound_metabolic_process	315	69	7.3e-05	Chr01.g00763.m1;Chr01.g00768.m1;Chr01.g00782.m1;Chr01.g00784.m1;Chr01.g00786.m1;Chr01.g00791.m1;Chr01.g00838.m1;Chr01.g01187.m1;Chr01.g02074.m1;Chr01.g02974.m1;Chr01.g02981.m1;Chr01.g02987.m1;Chr01.g06270.m1;Chr02.g07696.m1;Chr02.g08344.m1;Chr02.g10580.m1;Chr02.g10596.m1;Chr02.g10597.m1;Chr02.g10598.m1;Chr03.g16652.m1;Chr03.g16931.m1;Chr03.g21053.m1;Chr04.g22918.m1;Chr04.g25198.m1;Chr04.g25200.m2…
94	GO:0009163	nucleoside_biosynthetic_process	136	36	8.2e-05	Chr01.g00763.m1;Chr01.g00768.m1;Chr01.g00782.m1;Chr01.g00784.m1;Chr01.g00791.m1;Chr01.g00838.m1;Chr01.g01187.m1;Chr01.g02074.m1;Chr02.g08344.m1;Chr04.g25198.m1;Chr04.g25200.m2;Chr04.g26617.m1;Chr04.g26618.m1;Chr05.g30387.m1;Chr06.g34455.m1;scaffold12.g44355.m1;scaffold16.g44374.m1;scaffold17.g44378.m1;scaffold2.g07249.m1;scaffold2.g07259.m1;scaffold2.g07279.m1;scaffold2.g07287.m1;scaffold2.g07298…
95	GO:1901659	glycosyl_compound_biosynthetic_process	136	36	8.2e-05	Chr01.g00763.m1;Chr01.g00768.m1;Chr01.g00782.m1;Chr01.g00784.m1;Chr01.g00791.m1;Chr01.g00838.m1;Chr01.g01187.m1;Chr01.g02074.m1;Chr02.g08344.m1;Chr04.g25198.m1;Chr04.g25200.m2;Chr04.g26617.m1;Chr04.g26618.m1;Chr05.g30387.m1;Chr06.g34455.m1;scaffold12.g44355.m1;scaffold16.g44374.m1;scaffold17.g44378.m1;scaffold2.g07249.m1;scaffold2.g07259.m1;scaffold2.g07279.m1;scaffold2.g07287.m1;scaffold2.g07298…
96	GO:0030641	regulation_of_cellular_pH	30	13	8.6e-05	Chr01.g01187.m1;Chr01.g02074.m1;Chr02.g08344.m1;Chr02.g14772.m1;Chr03.g19289.m1;Chr03.g19290.m1;Chr04.g25198.m1;Chr04.g25200.m2;Chr04.g25285.m1;Chr05.g30387.m1;Chr06.g34455.m1;Chr06.g34540.m1;Chr06.g39330.m1
97	GO:0051453	regulation_of_intracellular_pH	30	13	8.6e-05	Chr01.g01187.m1;Chr01.g02074.m1;Chr02.g08344.m1;Chr02.g14772.m1;Chr03.g19289.m1;Chr03.g19290.m1;Chr04.g25198.m1;Chr04.g25200.m2;Chr04.g25285.m1;Chr05.g30387.m1;Chr06.g34455.m1;Chr06.g34540.m1;Chr06.g39330.m1
98	GO:0009141	nucleoside_triphosphate_metabolic_process	216	51	8.7e-05	Chr01.g00763.m1;Chr01.g00768.m1;Chr01.g00782.m1;Chr01.g00784.m1;Chr01.g00786.m1;Chr01.g00791.m1;Chr01.g00838.m1;Chr01.g01187.m1;Chr01.g02074.m1;Chr01.g02974.m1;Chr01.g02981.m1;Chr01.g02987.m1;Chr01.g06270.m1;Chr02.g07696.m1;Chr02.g08344.m1;Chr04.g22918.m1;Chr04.g25198.m1;Chr04.g25200.m2;Chr04.g25845.m1;Chr04.g26617.m1;Chr04.g26618.m1;Chr05.g29745.m1;Chr05.g30387.m1;Chr05.g33569.m1;Chr06.g34455.m1…
99	GO:0009124	nucleoside_monophosphate_biosynthetic_process	137	36	9.7e-05	Chr01.g00763.m1;Chr01.g00768.m1;Chr01.g00782.m1;Chr01.g00784.m1;Chr01.g00791.m1;Chr01.g00838.m1;Chr01.g01187.m1;Chr01.g02074.m1;Chr02.g08344.m1;Chr04.g25198.m1;Chr04.g25200.m2;Chr04.g26617.m1;Chr04.g26618.m1;Chr05.g30387.m1;Chr06.g34455.m1;scaffold12.g44355.m1;scaffold16.g44374.m1;scaffold17.g44378.m1;scaffold2.g07249.m1;scaffold2.g07259.m1;scaffold2.g07279.m1;scaffold2.g07287.m1;scaffold2.g07298…
100	GO:0009150	purine_ribonucleotide_metabolic_process	259	58	0.00014	Chr01.g00763.m1;Chr01.g00768.m1;Chr01.g00782.m1;Chr01.g00784.m1;Chr01.g00786.m1;Chr01.g00791.m1;Chr01.g00838.m1;Chr01.g01187.m1;Chr01.g02074.m1;Chr01.g02974.m1;Chr01.g02981.m1;Chr01.g02987.m1;Chr01.g06270.m1;Chr02.g07696.m1;Chr02.g08344.m1;Chr02.g10580.m1;Chr02.g10596.m1;Chr02.g10597.m1;Chr02.g10598.m1;Chr03.g16652.m1;Chr03.g16931.m1;Chr03.g21053.m1;Chr04.g22918.m1;Chr04.g25198.m1;Chr04.g25200.m2…
101	GO:0065004	protein-DNA_complex_assembly	109	30	0.00015	Chr01.g05800.m1;Chr01.g05801.m1;Chr02.g08361.m1;Chr02.g10286.m1;Chr02.g10288.m1;Chr03.g20704.m1;Chr04.g26043.m1;Chr04.g27531.m1;Chr04.g27533.m1;Chr04.g27534.m1;Chr05.g29123.m1;Chr05.g29628.m1;Chr05.g31622.m1;Chr05.g31749.m1;Chr05.g31750.m1;Chr05.g31752.m1;Chr05.g31754.m1;Chr05.g31765.m1;Chr05.g31775.m1;Chr05.g31776.m1;Chr05.g31818.m1;Chr05.g33130.m1;Chr05.g33132.m1;Chr06.g34219.m1;Chr06.g38946.m1…
102	GO:0009126	purine_nucleoside_monophosphate_metabolic_process	222	51	0.00018	Chr01.g00763.m1;Chr01.g00768.m1;Chr01.g00782.m1;Chr01.g00784.m1;Chr01.g00786.m1;Chr01.g00791.m1;Chr01.g00838.m1;Chr01.g01187.m1;Chr01.g02074.m1;Chr01.g02974.m1;Chr01.g02981.m1;Chr01.g02987.m1;Chr01.g06270.m1;Chr02.g07696.m1;Chr02.g08344.m1;Chr04.g22918.m1;Chr04.g25198.m1;Chr04.g25200.m2;Chr04.g25845.m1;Chr04.g26617.m1;Chr04.g26618.m1;Chr05.g29745.m1;Chr05.g30387.m1;Chr05.g33569.m1;Chr06.g34455.m1…
103	GO:0009167	purine_ribonucleoside_monophosphate_metabolic_process	222	51	0.00018	Chr01.g00763.m1;Chr01.g00768.m1;Chr01.g00782.m1;Chr01.g00784.m1;Chr01.g00786.m1;Chr01.g00791.m1;Chr01.g00838.m1;Chr01.g01187.m1;Chr01.g02074.m1;Chr01.g02974.m1;Chr01.g02981.m1;Chr01.g02987.m1;Chr01.g06270.m1;Chr02.g07696.m1;Chr02.g08344.m1;Chr04.g22918.m1;Chr04.g25198.m1;Chr04.g25200.m2;Chr04.g25845.m1;Chr04.g26617.m1;Chr04.g26618.m1;Chr05.g29745.m1;Chr05.g30387.m1;Chr05.g33569.m1;Chr06.g34455.m1…
104	GO:0072522	purine-containing_compound_biosynthetic_process	141	36	0.00018	Chr01.g00763.m1;Chr01.g00768.m1;Chr01.g00782.m1;Chr01.g00784.m1;Chr01.g00791.m1;Chr01.g00838.m1;Chr01.g01187.m1;Chr01.g02074.m1;Chr02.g08344.m1;Chr04.g25198.m1;Chr04.g25200.m2;Chr04.g26617.m1;Chr04.g26618.m1;Chr05.g30387.m1;Chr06.g34455.m1;scaffold12.g44355.m1;scaffold16.g44374.m1;scaffold17.g44378.m1;scaffold2.g07249.m1;scaffold2.g07259.m1;scaffold2.g07279.m1;scaffold2.g07287.m1;scaffold2.g07298…
105	GO:0030004	cellular_monovalent_inorganic_cation_homeostasis	32	13	0.00019	Chr01.g01187.m1;Chr01.g02074.m1;Chr02.g08344.m1;Chr02.g14772.m1;Chr03.g19289.m1;Chr03.g19290.m1;Chr04.g25198.m1;Chr04.g25200.m2;Chr04.g25285.m1;Chr05.g30387.m1;Chr06.g34455.m1;Chr06.g34540.m1;Chr06.g39330.m1
106	GO:0006591	ornithine_metabolic_process	14	8	0.00019	Chr03.g16829.m1;Chr03.g16830.m1;Chr03.g16831.m1;Chr03.g17098.m1;Chr03.g17099.m1;Chr03.g17100.m1;Chr06.g34095.m1;Chr06.g34096.m1
107	GO:0007265	Ras_protein_signal_transduction	11	7	0.0002	Chr01.g02865.m1;Chr01.g03154.m1;Chr03.g14877.m1;Chr05.g29662.m1;Chr05.g29663.m1;Chr07.g43162.m1;scaffold1.g00437.m1
108	GO:0032011	ARF_protein_signal_transduction	11	7	0.0002	Chr01.g02865.m1;Chr01.g03154.m1;Chr03.g14877.m1;Chr05.g29662.m1;Chr05.g29663.m1;Chr07.g43162.m1;scaffold1.g00437.m1
109	GO:0032012	regulation_of_ARF_protein_signal_transduction	11	7	0.0002	Chr01.g02865.m1;Chr01.g03154.m1;Chr03.g14877.m1;Chr05.g29662.m1;Chr05.g29663.m1;Chr07.g43162.m1;scaffold1.g00437.m1
110	GO:0046578	regulation_of_Ras_protein_signal_transduction	11	7	0.0002	Chr01.g02865.m1;Chr01.g03154.m1;Chr03.g14877.m1;Chr05.g29662.m1;Chr05.g29663.m1;Chr07.g43162.m1;scaffold1.g00437.m1
111	GO:0051056	regulation_of_small_GTPase_mediated_signal_transduction	11	7	0.0002	Chr01.g02865.m1;Chr01.g03154.m1;Chr03.g14877.m1;Chr05.g29662.m1;Chr05.g29663.m1;Chr07.g43162.m1;scaffold1.g00437.m1
112	GO:0030162	regulation_of_proteolysis	106	29	0.00021	Chr01.g05800.m1;Chr01.g05801.m1;Chr01.g05826.m1;Chr02.g08530.m1;Chr02.g08532.m1;Chr02.g13260.m1;Chr02.g13262.m1;Chr02.g13263.m1;Chr02.g13265.m1;Chr02.g13406.m1;Chr02.g13439.m1;Chr03.g15108.m1;Chr03.g15114.m1;Chr05.g29802.m1;Chr05.g29810.m1;Chr05.g29812.m1;Chr05.g29814.m1;Chr05.g31587.m1;Chr05.g31733.m1;Chr06.g34219.m1;Chr06.g34438.m1;Chr06.g34439.m1;Chr06.g35960.m1;Chr06.g36135.m1;Chr06.g36137.m1…
113	GO:0006163	purine_nucleotide_metabolic_process	265	58	0.00027	Chr01.g00763.m1;Chr01.g00768.m1;Chr01.g00782.m1;Chr01.g00784.m1;Chr01.g00786.m1;Chr01.g00791.m1;Chr01.g00838.m1;Chr01.g01187.m1;Chr01.g02074.m1;Chr01.g02974.m1;Chr01.g02981.m1;Chr01.g02987.m1;Chr01.g06270.m1;Chr02.g07696.m1;Chr02.g08344.m1;Chr02.g10580.m1;Chr02.g10596.m1;Chr02.g10597.m1;Chr02.g10598.m1;Chr03.g16652.m1;Chr03.g16931.m1;Chr03.g21053.m1;Chr04.g22918.m1;Chr04.g25198.m1;Chr04.g25200.m2…
114	GO:0006857	oligopeptide_transport	33	13	0.00027	Chr01.g06486.m1;Chr02.g07885.m1;Chr02.g07886.m1;Chr03.g15591.m1;Chr03.g17844.m1;Chr03.g19451.m1;Chr05.g29132.m1;Chr05.g32495.m1;Chr05.g32497.m1;Chr05.g32498.m1;Chr05.g32499.m1;Chr05.g32503.m1;Chr07.g40933.m1
115	GO:0015833	peptide_transport	33	13	0.00027	Chr01.g06486.m1;Chr02.g07885.m1;Chr02.g07886.m1;Chr03.g15591.m1;Chr03.g17844.m1;Chr03.g19451.m1;Chr05.g29132.m1;Chr05.g32495.m1;Chr05.g32497.m1;Chr05.g32498.m1;Chr05.g32499.m1;Chr05.g32503.m1;Chr07.g40933.m1
116	GO:0009399	nitrogen_fixation	18	9	0.00029	Chr03.g14858.m1;Chr03.g14859.m1;Chr03.g14862.m1;Chr03.g14863.m1;Chr07.g43783.m1;scaffold1.g00409.m1;scaffold1.g00410.m1;scaffold1.g00415.m1;scaffold1.g00416.m1
117	GO:0071824	protein-DNA_complex_subunit_organization	113	30	0.00029	Chr01.g05800.m1;Chr01.g05801.m1;Chr02.g08361.m1;Chr02.g10286.m1;Chr02.g10288.m1;Chr03.g20704.m1;Chr04.g26043.m1;Chr04.g27531.m1;Chr04.g27533.m1;Chr04.g27534.m1;Chr05.g29123.m1;Chr05.g29628.m1;Chr05.g31622.m1;Chr05.g31749.m1;Chr05.g31750.m1;Chr05.g31752.m1;Chr05.g31754.m1;Chr05.g31765.m1;Chr05.g31775.m1;Chr05.g31776.m1;Chr05.g31818.m1;Chr05.g33130.m1;Chr05.g33132.m1;Chr06.g34219.m1;Chr06.g38946.m1…
118	GO:1902475	L-alpha-amino_acid_transmembrane_transport	22	10	0.00035	Chr01.g01045.m1;Chr01.g01046.m1;Chr01.g02186.m1;Chr01.g02187.m1;Chr04.g24898.m1;Chr05.g32916.m1;Chr05.g32917.m1;Chr05.g32918.m1;Chr06.g35971.m1;Chr06.g37096.m1
119	GO:0009969	xyloglucan_biosynthetic_process	15	8	0.00036	Chr03.g19121.m1;Chr03.g19127.m1;Chr03.g19132.m1;Chr03.g19133.m1;Chr04.g26081.m1;Chr04.g27570.m1;Chr06.g39428.m1;Chr06.g39429.m1
120	GO:0097184	response_to_azide	4	4	0.00038	Chr03.g18038.m1;Chr03.g18039.m1;Chr03.g18044.m1;Chr06.g36557.m1
121	GO:0097185	cellular_response_to_azide	4	4	0.00038	Chr03.g18038.m1;Chr03.g18039.m1;Chr03.g18044.m1;Chr06.g36557.m1
122	GO:0035336	long-chain_fatty-acyl-CoA_metabolic_process	9	6	0.00042	Chr03.g20450.m1;Chr03.g20451.m1;Chr06.g37831.m1;Chr06.g38457.m1;Chr06.g38469.m1;Chr06.g38471.m1
123	GO:0051017	actin_filament_bundle_assembly	9	6	0.00042	Chr01.g01208.m1;Chr01.g02048.m1;Chr02.g08339.m1;Chr04.g23668.m1;Chr05.g29157.m1;Chr07.g41529.m1
124	GO:0061572	actin_filament_bundle_organization	9	6	0.00042	Chr01.g01208.m1;Chr01.g02048.m1;Chr02.g08339.m1;Chr04.g23668.m1;Chr05.g29157.m1;Chr07.g41529.m1
125	GO:0051704	multi-organism_process	329	68	0.00048	Chr01.g02865.m1;Chr01.g03154.m1;Chr01.g06345.m1;Chr02.g08954.m1;Chr02.g09029.m1;Chr02.g09030.m1;Chr02.g09032.m1;Chr02.g09033.m1;Chr02.g09038.m1;Chr02.g09041.m1;Chr02.g09042.m1;Chr02.g09044.m1;Chr02.g09303.m1;Chr02.g14425.m1;Chr02.g14426.m1;Chr03.g17851.m1;Chr03.g17854.m1;Chr03.g17862.m1;Chr03.g17863.m1;Chr03.g18289.m1;Chr03.g18290.m1;Chr03.g18291.m1;Chr03.g21125.m1;Chr04.g22448.m1;Chr04.g26002.m1…
126	GO:0015807	L-amino_acid_transport	19	9	0.00048	Chr01.g01045.m1;Chr01.g01046.m1;Chr01.g02186.m1;Chr01.g02187.m1;Chr04.g24898.m1;Chr05.g32916.m1;Chr05.g32917.m1;Chr05.g32918.m1;Chr06.g37096.m1
127	GO:0009260	ribonucleotide_biosynthetic_process	148	36	0.00049	Chr01.g00763.m1;Chr01.g00768.m1;Chr01.g00782.m1;Chr01.g00784.m1;Chr01.g00791.m1;Chr01.g00838.m1;Chr01.g01187.m1;Chr01.g02074.m1;Chr02.g08344.m1;Chr04.g25198.m1;Chr04.g25200.m2;Chr04.g26617.m1;Chr04.g26618.m1;Chr05.g30387.m1;Chr06.g34455.m1;scaffold12.g44355.m1;scaffold16.g44374.m1;scaffold17.g44378.m1;scaffold2.g07249.m1;scaffold2.g07259.m1;scaffold2.g07279.m1;scaffold2.g07287.m1;scaffold2.g07298…
128	GO:0046390	ribose_phosphate_biosynthetic_process	148	36	0.00049	Chr01.g00763.m1;Chr01.g00768.m1;Chr01.g00782.m1;Chr01.g00784.m1;Chr01.g00791.m1;Chr01.g00838.m1;Chr01.g01187.m1;Chr01.g02074.m1;Chr02.g08344.m1;Chr04.g25198.m1;Chr04.g25200.m2;Chr04.g26617.m1;Chr04.g26618.m1;Chr05.g30387.m1;Chr06.g34455.m1;scaffold12.g44355.m1;scaffold16.g44374.m1;scaffold17.g44378.m1;scaffold2.g07249.m1;scaffold2.g07259.m1;scaffold2.g07279.m1;scaffold2.g07287.m1;scaffold2.g07298…
129	GO:0019585	glucuronate_metabolic_process	101	27	0.00051	Chr02.g09681.m1;Chr02.g09684.m1;Chr02.g09687.m1;Chr02.g11091.m1;Chr02.g11363.m1;Chr02.g11369.m1;Chr02.g11935.m1;Chr02.g11941.m1;Chr02.g11942.m1;Chr02.g12486.m1;Chr02.g12488.m1;Chr02.g12489.m1;Chr03.g16379.m1;Chr03.g16380.m1;Chr05.g28829.m1;Chr05.g28830.m1;Chr05.g29107.m1;Chr05.g32565.m1;Chr05.g32675.m1;Chr05.g32677.m1;Chr06.g36185.m1;Chr06.g37554.m1;Chr07.g39700.m1;Chr07.g39703.m1;Chr07.g39704.m1…
130	GO:0052695	cellular_glucuronidation	101	27	0.00051	Chr02.g09681.m1;Chr02.g09684.m1;Chr02.g09687.m1;Chr02.g11091.m1;Chr02.g11363.m1;Chr02.g11369.m1;Chr02.g11935.m1;Chr02.g11941.m1;Chr02.g11942.m1;Chr02.g12486.m1;Chr02.g12488.m1;Chr02.g12489.m1;Chr03.g16379.m1;Chr03.g16380.m1;Chr05.g28829.m1;Chr05.g28830.m1;Chr05.g29107.m1;Chr05.g32565.m1;Chr05.g32675.m1;Chr05.g32677.m1;Chr06.g36185.m1;Chr06.g37554.m1;Chr07.g39700.m1;Chr07.g39703.m1;Chr07.g39704.m1…
131	GO:0052696	flavonoid_glucuronidation	101	27	0.00051	Chr02.g09681.m1;Chr02.g09684.m1;Chr02.g09687.m1;Chr02.g11091.m1;Chr02.g11363.m1;Chr02.g11369.m1;Chr02.g11935.m1;Chr02.g11941.m1;Chr02.g11942.m1;Chr02.g12486.m1;Chr02.g12488.m1;Chr02.g12489.m1;Chr03.g16379.m1;Chr03.g16380.m1;Chr05.g28829.m1;Chr05.g28830.m1;Chr05.g29107.m1;Chr05.g32565.m1;Chr05.g32675.m1;Chr05.g32677.m1;Chr06.g36185.m1;Chr06.g37554.m1;Chr07.g39700.m1;Chr07.g39703.m1;Chr07.g39704.m1…
132	GO:0006063	uronic_acid_metabolic_process	102	27	0.0006	Chr02.g09681.m1;Chr02.g09684.m1;Chr02.g09687.m1;Chr02.g11091.m1;Chr02.g11363.m1;Chr02.g11369.m1;Chr02.g11935.m1;Chr02.g11941.m1;Chr02.g11942.m1;Chr02.g12486.m1;Chr02.g12488.m1;Chr02.g12489.m1;Chr03.g16379.m1;Chr03.g16380.m1;Chr05.g28829.m1;Chr05.g28830.m1;Chr05.g29107.m1;Chr05.g32565.m1;Chr05.g32675.m1;Chr05.g32677.m1;Chr06.g36185.m1;Chr06.g37554.m1;Chr07.g39700.m1;Chr07.g39703.m1;Chr07.g39704.m1…
133	GO:0046942	carboxylic_acid_transport	58	18	0.00064	Chr01.g01045.m1;Chr01.g01046.m1;Chr01.g02186.m1;Chr01.g02187.m1;Chr02.g11222.m1;Chr02.g11489.m1;Chr02.g13367.m1;Chr03.g17567.m1;Chr03.g17568.m1;Chr04.g24898.m1;Chr04.g26331.m1;Chr04.g26334.m1;Chr04.g26335.m1;Chr05.g32916.m1;Chr05.g32917.m1;Chr05.g32918.m1;Chr06.g35971.m1;Chr06.g37096.m1
134	GO:0009119	ribonucleoside_metabolic_process	274	58	0.00066	Chr01.g00763.m1;Chr01.g00768.m1;Chr01.g00782.m1;Chr01.g00784.m1;Chr01.g00786.m1;Chr01.g00791.m1;Chr01.g00838.m1;Chr01.g01187.m1;Chr01.g02074.m1;Chr01.g02974.m1;Chr01.g02981.m1;Chr01.g02987.m1;Chr01.g06270.m1;Chr02.g07696.m1;Chr02.g08344.m1;Chr02.g10580.m1;Chr02.g10596.m1;Chr02.g10597.m1;Chr02.g10598.m1;Chr03.g16652.m1;Chr03.g16931.m1;Chr03.g21053.m1;Chr04.g22918.m1;Chr04.g25198.m1;Chr04.g25200.m2…
135	GO:0042886	amide_transport	36	13	0.00073	Chr01.g06486.m1;Chr02.g07885.m1;Chr02.g07886.m1;Chr03.g15591.m1;Chr03.g17844.m1;Chr03.g19451.m1;Chr05.g29132.m1;Chr05.g32495.m1;Chr05.g32497.m1;Chr05.g32498.m1;Chr05.g32499.m1;Chr05.g32503.m1;Chr07.g40933.m1
136	GO:0071804	cellular_potassium_ion_transport	78	22	0.00075	Chr01.g02432.m1;Chr01.g03560.m1;Chr01.g05852.m1;Chr01.g05854.m1;Chr01.g06387.m1;Chr02.g08488.m1;Chr02.g08898.m1;Chr03.g15530.m1;Chr03.g16121.m1;Chr03.g19120.m1;Chr03.g19124.m1;Chr05.g27921.m1;Chr05.g27922.m1;Chr05.g27923.m1;Chr05.g27924.m1;Chr05.g32846.m1;Chr06.g36216.m1;Chr06.g36217.m1;Chr07.g43643.m1;Chr07.g43644.m1;Chr07.g43649.m1;Chr07.g43650.m1
137	GO:0071805	potassium_ion_transmembrane_transport	78	22	0.00075	Chr01.g02432.m1;Chr01.g03560.m1;Chr01.g05852.m1;Chr01.g05854.m1;Chr01.g06387.m1;Chr02.g08488.m1;Chr02.g08898.m1;Chr03.g15530.m1;Chr03.g16121.m1;Chr03.g19120.m1;Chr03.g19124.m1;Chr05.g27921.m1;Chr05.g27922.m1;Chr05.g27923.m1;Chr05.g27924.m1;Chr05.g32846.m1;Chr06.g36216.m1;Chr06.g36217.m1;Chr07.g43643.m1;Chr07.g43644.m1;Chr07.g43649.m1;Chr07.g43650.m1
138	GO:0006821	chloride_transport	13	7	0.00081	Chr01.g02640.m1;Chr01.g03363.m1;Chr02.g08689.m1;Chr02.g08711.m1;Chr02.g13379.m2;Chr03.g17926.m1;Chr07.g40111.m1
139	GO:0015711	organic_anion_transport	59	18	0.00081	Chr01.g01045.m1;Chr01.g01046.m1;Chr01.g02186.m1;Chr01.g02187.m1;Chr02.g11222.m1;Chr02.g11489.m1;Chr02.g13367.m1;Chr03.g17567.m1;Chr03.g17568.m1;Chr04.g24898.m1;Chr04.g26331.m1;Chr04.g26334.m1;Chr04.g26335.m1;Chr05.g32916.m1;Chr05.g32917.m1;Chr05.g32918.m1;Chr06.g35971.m1;Chr06.g37096.m1
140	GO:0015858	nucleoside_transport	28	11	0.00082	Chr02.g09055.m1;Chr02.g09056.m1;Chr02.g09057.m1;Chr03.g18879.m1;Chr03.g18881.m1;Chr03.g20130.m1;Chr03.g20132.m1;Chr03.g20232.m1;Chr03.g20234.m1;Chr06.g38659.m1;Chr06.g38660.m1
141	GO:0006810	transport	2720	433	0.00085	Chr01.g00763.m1;Chr01.g00768.m1;Chr01.g00771.m1;Chr01.g00782.m1;Chr01.g00784.m1;Chr01.g00787.m1;Chr01.g00791.m1;Chr01.g00838.m1;Chr01.g01045.m1;Chr01.g01046.m1;Chr01.g01187.m1;Chr01.g01503.m1;Chr01.g01540.m1;Chr01.g01567.m1;Chr01.g02074.m1;Chr01.g02186.m1;Chr01.g02187.m1;Chr01.g02432.m1;Chr01.g02625.m1;Chr01.g02640.m1;Chr01.g02682.m1;Chr01.g02683.m1;Chr01.g02691.m1;Chr01.g02726.m1;Chr01.g02865.m1…
142	GO:0000390	spliceosomal_complex_disassembly	7	5	0.00086	Chr01.g06874.m1;Chr01.g06888.m1;Chr01.g06980.m1;Chr01.g07020.m1;Chr07.g41069.m1
143	GO:0009612	response_to_mechanical_stimulus	7	5	0.00086	Chr01.g01567.m1;Chr03.g16580.m1;Chr03.g16861.m1;Chr06.g34733.m1;Chr06.g34740.m1
144	GO:0010466	negative_regulation_of_peptidase_activity	69	20	0.00088	Chr02.g08530.m1;Chr02.g08532.m1;Chr02.g13260.m1;Chr02.g13262.m1;Chr02.g13263.m1;Chr02.g13265.m1;Chr02.g13406.m1;Chr02.g13439.m1;Chr03.g15108.m1;Chr03.g15114.m1;Chr05.g29802.m1;Chr05.g29810.m1;Chr05.g29812.m1;Chr05.g29814.m1;Chr06.g35960.m1;Chr06.g36135.m1;Chr06.g36137.m1;scaffold1.g00658.m1;scaffold1.g00659.m1;scaffold1.g00665.m1
145	GO:0052547	regulation_of_peptidase_activity	69	20	0.00088	Chr02.g08530.m1;Chr02.g08532.m1;Chr02.g13260.m1;Chr02.g13262.m1;Chr02.g13263.m1;Chr02.g13265.m1;Chr02.g13406.m1;Chr02.g13439.m1;Chr03.g15108.m1;Chr03.g15114.m1;Chr05.g29802.m1;Chr05.g29810.m1;Chr05.g29812.m1;Chr05.g29814.m1;Chr06.g35960.m1;Chr06.g36135.m1;Chr06.g36137.m1;scaffold1.g00658.m1;scaffold1.g00659.m1;scaffold1.g00665.m1
146	GO:0035337	fatty-acyl-CoA_metabolic_process	10	6	0.00093	Chr03.g20450.m1;Chr03.g20451.m1;Chr06.g37831.m1;Chr06.g38457.m1;Chr06.g38469.m1;Chr06.g38471.m1
147	GO:0036065	fucosylation	17	8	0.00106	Chr03.g19121.m1;Chr03.g19127.m1;Chr03.g19132.m1;Chr03.g19133.m1;Chr04.g26081.m1;Chr04.g27570.m1;Chr06.g39428.m1;Chr06.g39429.m1
148	GO:0045861	negative_regulation_of_proteolysis	70	20	0.00107	Chr02.g08530.m1;Chr02.g08532.m1;Chr02.g13260.m1;Chr02.g13262.m1;Chr02.g13263.m1;Chr02.g13265.m1;Chr02.g13406.m1;Chr02.g13439.m1;Chr03.g15108.m1;Chr03.g15114.m1;Chr05.g29802.m1;Chr05.g29810.m1;Chr05.g29812.m1;Chr05.g29814.m1;Chr06.g35960.m1;Chr06.g36135.m1;Chr06.g36137.m1;scaffold1.g00658.m1;scaffold1.g00659.m1;scaffold1.g00665.m1
149	GO:0009259	ribonucleotide_metabolic_process	280	58	0.00114	Chr01.g00763.m1;Chr01.g00768.m1;Chr01.g00782.m1;Chr01.g00784.m1;Chr01.g00786.m1;Chr01.g00791.m1;Chr01.g00838.m1;Chr01.g01187.m1;Chr01.g02074.m1;Chr01.g02974.m1;Chr01.g02981.m1;Chr01.g02987.m1;Chr01.g06270.m1;Chr02.g07696.m1;Chr02.g08344.m1;Chr02.g10580.m1;Chr02.g10596.m1;Chr02.g10597.m1;Chr02.g10598.m1;Chr03.g16652.m1;Chr03.g16931.m1;Chr03.g21053.m1;Chr04.g22918.m1;Chr04.g25198.m1;Chr04.g25200.m2…
150	GO:0009161	ribonucleoside_monophosphate_metabolic_process	240	51	0.00123	Chr01.g00763.m1;Chr01.g00768.m1;Chr01.g00782.m1;Chr01.g00784.m1;Chr01.g00786.m1;Chr01.g00791.m1;Chr01.g00838.m1;Chr01.g01187.m1;Chr01.g02074.m1;Chr01.g02974.m1;Chr01.g02981.m1;Chr01.g02987.m1;Chr01.g06270.m1;Chr02.g07696.m1;Chr02.g08344.m1;Chr04.g22918.m1;Chr04.g25198.m1;Chr04.g25200.m2;Chr04.g25845.m1;Chr04.g26617.m1;Chr04.g26618.m1;Chr05.g29745.m1;Chr05.g30387.m1;Chr05.g33569.m1;Chr06.g34455.m1…
151	GO:0051346	negative_regulation_of_hydrolase_activity	71	20	0.0013	Chr02.g08530.m1;Chr02.g08532.m1;Chr02.g13260.m1;Chr02.g13262.m1;Chr02.g13263.m1;Chr02.g13265.m1;Chr02.g13406.m1;Chr02.g13439.m1;Chr03.g15108.m1;Chr03.g15114.m1;Chr05.g29802.m1;Chr05.g29810.m1;Chr05.g29812.m1;Chr05.g29814.m1;Chr06.g35960.m1;Chr06.g36135.m1;Chr06.g36137.m1;scaffold1.g00658.m1;scaffold1.g00659.m1;scaffold1.g00665.m1
152	GO:0010345	suberin_biosynthetic_process	11	6	0.0018	Chr03.g20450.m1;Chr03.g20451.m1;Chr06.g37831.m1;Chr06.g38457.m1;Chr06.g38469.m1;Chr06.g38471.m1
153	GO:0090332	stomatal_closure	11	6	0.0018	Chr05.g27921.m1;Chr05.g27922.m1;Chr05.g27923.m1;Chr05.g27924.m1;Chr06.g36216.m1;Chr06.g36217.m1
154	GO:0051234	establishment_of_localization	2748	433	0.00187	Chr01.g00763.m1;Chr01.g00768.m1;Chr01.g00771.m1;Chr01.g00782.m1;Chr01.g00784.m1;Chr01.g00787.m1;Chr01.g00791.m1;Chr01.g00838.m1;Chr01.g01045.m1;Chr01.g01046.m1;Chr01.g01187.m1;Chr01.g01503.m1;Chr01.g01540.m1;Chr01.g01567.m1;Chr01.g02074.m1;Chr01.g02186.m1;Chr01.g02187.m1;Chr01.g02432.m1;Chr01.g02625.m1;Chr01.g02640.m1;Chr01.g02682.m1;Chr01.g02683.m1;Chr01.g02691.m1;Chr01.g02726.m1;Chr01.g02865.m1…
155	GO:0071446	cellular_response_to_salicylic_acid_stimulus	19	8	0.00255	Chr03.g21154.m1;Chr03.g21160.m1;Chr03.g21161.m1;Chr03.g21163.m1;scaffold1.g00068.m1;scaffold1.g00076.m1;scaffold1.g00077.m1;scaffold1.g00082.m1
156	GO:0009123	nucleoside_monophosphate_metabolic_process	248	51	0.00255	Chr01.g00763.m1;Chr01.g00768.m1;Chr01.g00782.m1;Chr01.g00784.m1;Chr01.g00786.m1;Chr01.g00791.m1;Chr01.g00838.m1;Chr01.g01187.m1;Chr01.g02074.m1;Chr01.g02974.m1;Chr01.g02981.m1;Chr01.g02987.m1;Chr01.g06270.m1;Chr02.g07696.m1;Chr02.g08344.m1;Chr04.g22918.m1;Chr04.g25198.m1;Chr04.g25200.m2;Chr04.g25845.m1;Chr04.g26617.m1;Chr04.g26618.m1;Chr05.g29745.m1;Chr05.g30387.m1;Chr05.g33569.m1;Chr06.g34455.m1…
157	GO:0010205	photoinhibition	3	3	0.00271	Chr05.g32416.m1;Chr06.g34079.m1;Chr07.g39660.m1
158	GO:0043155	negative_regulation_of_photosynthesis,_light_reaction	3	3	0.00271	Chr05.g32416.m1;Chr06.g34079.m1;Chr07.g39660.m1
159	GO:1905156	negative_regulation_of_photosynthesis	3	3	0.00271	Chr05.g32416.m1;Chr06.g34079.m1;Chr07.g39660.m1
160	GO:0006635	fatty_acid_beta-oxidation	28	10	0.00326	Chr01.g01540.m1;Chr01.g05431.m1;Chr01.g06440.m1;Chr02.g07986.m1;Chr02.g11591.m1;Chr02.g11592.m1;Chr02.g11690.m1;Chr02.g11691.m1;Chr03.g16471.m1;Chr07.g39555.m1
161	GO:0009062	fatty_acid_catabolic_process	28	10	0.00326	Chr01.g01540.m1;Chr01.g05431.m1;Chr01.g06440.m1;Chr02.g07986.m1;Chr02.g11591.m1;Chr02.g11592.m1;Chr02.g11690.m1;Chr02.g11691.m1;Chr03.g16471.m1;Chr07.g39555.m1
162	GO:0000380	alternative_mRNA_splicing,_via_spliceosome	9	5	0.00406	Chr01.g06677.m1;Chr04.g23892.m1;Chr04.g24235.m1;Chr06.g35354.m1;Chr06.g35497.m1
163	GO:0000381	regulation_of_alternative_mRNA_splicing,_via_spliceosome	9	5	0.00406	Chr01.g06677.m1;Chr04.g23892.m1;Chr04.g24235.m1;Chr06.g35354.m1;Chr06.g35497.m1
164	GO:0032988	ribonucleoprotein_complex_disassembly	9	5	0.00406	Chr01.g06874.m1;Chr01.g06888.m1;Chr01.g06980.m1;Chr01.g07020.m1;Chr07.g41069.m1
165	GO:0080009	mRNA_methylation	9	5	0.00406	Chr01.g06677.m1;Chr04.g23892.m1;Chr04.g24235.m1;Chr06.g35354.m1;Chr06.g35497.m1
166	GO:0035246	peptidyl-arginine_N-methylation	38	12	0.00424	Chr03.g16269.m1;Chr03.g16317.m1;Chr03.g16318.m1;Chr03.g16320.m1;Chr03.g16326.m1;Chr03.g16327.m1;Chr03.g16333.m1;Chr03.g16339.m1;Chr03.g16340.m1;Chr03.g16346.m1;Chr03.g16348.m1;Chr04.g25223.m1
167	GO:0009942	longitudinal_axis_specification	6	4	0.00447	Chr05.g27884.m1;Chr05.g27887.m1;Chr05.g27890.m1;Chr05.g29383.m1
168	GO:0009116	nucleoside_metabolic_process	297	58	0.00454	Chr01.g00763.m1;Chr01.g00768.m1;Chr01.g00782.m1;Chr01.g00784.m1;Chr01.g00786.m1;Chr01.g00791.m1;Chr01.g00838.m1;Chr01.g01187.m1;Chr01.g02074.m1;Chr01.g02974.m1;Chr01.g02981.m1;Chr01.g02987.m1;Chr01.g06270.m1;Chr02.g07696.m1;Chr02.g08344.m1;Chr02.g10580.m1;Chr02.g10596.m1;Chr02.g10597.m1;Chr02.g10598.m1;Chr03.g16652.m1;Chr03.g16931.m1;Chr03.g21053.m1;Chr04.g22918.m1;Chr04.g25198.m1;Chr04.g25200.m2…
169	GO:0006813	potassium_ion_transport	89	22	0.00463	Chr01.g02432.m1;Chr01.g03560.m1;Chr01.g05852.m1;Chr01.g05854.m1;Chr01.g06387.m1;Chr02.g08488.m1;Chr02.g08898.m1;Chr03.g15530.m1;Chr03.g16121.m1;Chr03.g19120.m1;Chr03.g19124.m1;Chr05.g27921.m1;Chr05.g27922.m1;Chr05.g27923.m1;Chr05.g27924.m1;Chr05.g32846.m1;Chr06.g36216.m1;Chr06.g36217.m1;Chr07.g43643.m1;Chr07.g43644.m1;Chr07.g43649.m1;Chr07.g43650.m1
170	GO:0019693	ribose_phosphate_metabolic_process	299	58	0.00526	Chr01.g00763.m1;Chr01.g00768.m1;Chr01.g00782.m1;Chr01.g00784.m1;Chr01.g00786.m1;Chr01.g00791.m1;Chr01.g00838.m1;Chr01.g01187.m1;Chr01.g02074.m1;Chr01.g02974.m1;Chr01.g02981.m1;Chr01.g02987.m1;Chr01.g06270.m1;Chr02.g07696.m1;Chr02.g08344.m1;Chr02.g10580.m1;Chr02.g10596.m1;Chr02.g10597.m1;Chr02.g10598.m1;Chr03.g16652.m1;Chr03.g16931.m1;Chr03.g21053.m1;Chr04.g22918.m1;Chr04.g25198.m1;Chr04.g25200.m2…
171	GO:0016042	lipid_catabolic_process	101	24	0.00546	Chr01.g01540.m1;Chr01.g05431.m1;Chr01.g06440.m1;Chr02.g07986.m1;Chr02.g11591.m1;Chr02.g11592.m1;Chr02.g11690.m1;Chr02.g11691.m1;Chr03.g15508.m1;Chr03.g16471.m1;Chr03.g21322.m1;Chr03.g21325.m1;Chr03.g21326.m1;Chr04.g25639.m1;Chr05.g28086.m1;Chr05.g29783.m1;Chr05.g29784.m1;Chr06.g34787.m1;Chr06.g34951.m1;Chr06.g34952.m1;Chr07.g39555.m1;scaffold1.g00259.m1;scaffold1.g00260.m1;scaffold1.g00265.m1
172	GO:0019395	fatty_acid_oxidation	30	10	0.00573	Chr01.g01540.m1;Chr01.g05431.m1;Chr01.g06440.m1;Chr02.g07986.m1;Chr02.g11591.m1;Chr02.g11592.m1;Chr02.g11690.m1;Chr02.g11691.m1;Chr03.g16471.m1;Chr07.g39555.m1
173	GO:0072521	purine-containing_compound_metabolic_process	301	58	0.00608	Chr01.g00763.m1;Chr01.g00768.m1;Chr01.g00782.m1;Chr01.g00784.m1;Chr01.g00786.m1;Chr01.g00791.m1;Chr01.g00838.m1;Chr01.g01187.m1;Chr01.g02074.m1;Chr01.g02974.m1;Chr01.g02981.m1;Chr01.g02987.m1;Chr01.g06270.m1;Chr02.g07696.m1;Chr02.g08344.m1;Chr02.g10580.m1;Chr02.g10596.m1;Chr02.g10597.m1;Chr02.g10598.m1;Chr03.g16652.m1;Chr03.g16931.m1;Chr03.g21053.m1;Chr04.g22918.m1;Chr04.g25198.m1;Chr04.g25200.m2…
174	GO:0051179	localization	2809	435	0.00623	Chr01.g00763.m1;Chr01.g00768.m1;Chr01.g00771.m1;Chr01.g00782.m1;Chr01.g00784.m1;Chr01.g00787.m1;Chr01.g00791.m1;Chr01.g00838.m1;Chr01.g01045.m1;Chr01.g01046.m1;Chr01.g01187.m1;Chr01.g01503.m1;Chr01.g01540.m1;Chr01.g01567.m1;Chr01.g02074.m1;Chr01.g02186.m1;Chr01.g02187.m1;Chr01.g02432.m1;Chr01.g02625.m1;Chr01.g02640.m1;Chr01.g02682.m1;Chr01.g02683.m1;Chr01.g02691.m1;Chr01.g02726.m1;Chr01.g02865.m1…
175	GO:0006820	anion_transport	170	36	0.00626	Chr01.g01045.m1;Chr01.g01046.m1;Chr01.g01567.m1;Chr01.g02186.m1;Chr01.g02187.m1;Chr01.g02640.m1;Chr01.g03363.m1;Chr02.g08689.m1;Chr02.g08711.m1;Chr02.g11222.m1;Chr02.g11489.m1;Chr02.g13367.m1;Chr02.g13379.m2;Chr02.g14772.m1;Chr03.g16580.m1;Chr03.g16861.m1;Chr03.g17567.m1;Chr03.g17568.m1;Chr03.g17926.m1;Chr03.g19289.m1;Chr03.g19290.m1;Chr04.g24898.m1;Chr04.g25285.m1;Chr04.g26331.m1;Chr04.g26334.m1…
176	GO:0044710	single-organism_metabolic_process	4490	677	0.00678	Chr01.g00760.m1;Chr01.g00763.m1;Chr01.g00767.m1;Chr01.g00768.m1;Chr01.g00771.m1;Chr01.g00782.m1;Chr01.g00783.m1;Chr01.g00784.m1;Chr01.g00785.m1;Chr01.g00786.m1;Chr01.g00787.m1;Chr01.g00790.m1;Chr01.g00791.m1;Chr01.g00838.m1;Chr01.g00839.m1;Chr01.g01027.m1;Chr01.g01187.m1;Chr01.g01492.m1;Chr01.g01540.m1;Chr01.g01680.m1;Chr01.g01681.m1;Chr01.g01683.m1;Chr01.g02019.m1;Chr01.g02074.m1;Chr01.g02194.m1…
177	GO:0044699	single-organism_process	7756	1140	0.0068	Chr01.g00760.m1;Chr01.g00763.m1;Chr01.g00767.m1;Chr01.g00768.m1;Chr01.g00771.m1;Chr01.g00782.m1;Chr01.g00783.m1;Chr01.g00784.m1;Chr01.g00785.m1;Chr01.g00786.m1;Chr01.g00787.m1;Chr01.g00790.m1;Chr01.g00791.m1;Chr01.g00838.m1;Chr01.g00839.m1;Chr01.g01027.m1;Chr01.g01045.m1;Chr01.g01046.m1;Chr01.g01156.m2;Chr01.g01157.m1;Chr01.g01160.m1;Chr01.g01187.m1;Chr01.g01208.m1;Chr01.g01492.m1;Chr01.g01503.m1…
178	GO:0033539	fatty_acid_beta-oxidation_using_acyl-CoA_dehydrogenase	10	5	0.00719	Chr01.g06440.m1;Chr02.g11591.m1;Chr02.g11592.m1;Chr02.g11690.m1;Chr02.g11691.m1
179	GO:0034440	lipid_oxidation	31	10	0.00742	Chr01.g01540.m1;Chr01.g05431.m1;Chr01.g06440.m1;Chr02.g07986.m1;Chr02.g11591.m1;Chr02.g11592.m1;Chr02.g11690.m1;Chr02.g11691.m1;Chr03.g16471.m1;Chr07.g39555.m1
180	GO:0015936	coenzyme_A_metabolic_process	18	7	0.00791	Chr02.g10580.m1;Chr02.g10596.m1;Chr02.g10597.m1;Chr02.g10598.m1;Chr03.g16652.m1;Chr03.g16931.m1;Chr03.g21053.m1
181	GO:0019759	glycosinolate_catabolic_process	14	6	0.00805	Chr03.g20347.m1;Chr03.g20441.m1;Chr03.g20442.m1;Chr03.g20677.m1;Chr05.g28299.m1;Chr05.g31598.m1
182	GO:0019762	glucosinolate_catabolic_process	14	6	0.00805	Chr03.g20347.m1;Chr03.g20441.m1;Chr03.g20442.m1;Chr03.g20677.m1;Chr05.g28299.m1;Chr05.g31598.m1
183	GO:0018195	peptidyl-arginine_modification	41	12	0.0083	Chr03.g16269.m1;Chr03.g16317.m1;Chr03.g16318.m1;Chr03.g16320.m1;Chr03.g16326.m1;Chr03.g16327.m1;Chr03.g16333.m1;Chr03.g16339.m1;Chr03.g16340.m1;Chr03.g16346.m1;Chr03.g16348.m1;Chr04.g25223.m1
184	GO:0018216	peptidyl-arginine_methylation	41	12	0.0083	Chr03.g16269.m1;Chr03.g16317.m1;Chr03.g16318.m1;Chr03.g16320.m1;Chr03.g16326.m1;Chr03.g16327.m1;Chr03.g16333.m1;Chr03.g16339.m1;Chr03.g16340.m1;Chr03.g16346.m1;Chr03.g16348.m1;Chr04.g25223.m1
185	GO:0000578	embryonic_axis_specification	7	4	0.00929	Chr05.g27884.m1;Chr05.g27887.m1;Chr05.g27890.m1;Chr05.g29383.m1
186	GO:0007163	establishment_or_maintenance_of_cell_polarity	7	4	0.00929	Chr05.g27884.m1;Chr05.g27887.m1;Chr05.g27890.m1;Chr05.g29383.m1
187	GO:0030010	establishment_of_cell_polarity	7	4	0.00929	Chr05.g27884.m1;Chr05.g27887.m1;Chr05.g27890.m1;Chr05.g29383.m1
188	GO:0000272	polysaccharide_catabolic_process	228	45	0.00941	Chr01.g02618.m1;Chr01.g02627.m1;Chr01.g06811.m1;Chr02.g08540.m1;Chr02.g08542.m1;Chr02.g08572.m1;Chr02.g08573.m1;Chr02.g09732.m1;Chr02.g11529.m1;Chr02.g11538.m1;Chr02.g11753.m1;Chr02.g11761.m1;Chr02.g11966.m1;Chr02.g13217.m1;Chr02.g14489.m1;Chr03.g17618.m1;Chr03.g18465.m1;Chr03.g18466.m1;Chr03.g18467.m1;Chr03.g18469.m1;Chr03.g18851.m1;Chr03.g18956.m1;Chr03.g18979.m1;Chr03.g18980.m1;Chr03.g18982.m1…
189	GO:0016104	triterpenoid_biosynthetic_process	4	3	0.00971	Chr01.g06112.m1;Chr01.g06114.m1;Chr01.g06119.m1
190	GO:0019745	pentacyclic_triterpenoid_biosynthetic_process	4	3	0.00971	Chr01.g06112.m1;Chr01.g06114.m1;Chr01.g06119.m1
191	GO:0090057	root_radial_pattern_formation	4	3	0.00971	Chr02.g09812.m1;Chr02.g09813.m1;Chr02.g09814.m1
192	GO:0010951	negative_regulation_of_endopeptidase_activity	57	15	0.00981	Chr02.g08530.m1;Chr02.g08532.m1;Chr02.g13260.m1;Chr02.g13262.m1;Chr02.g13263.m1;Chr02.g13265.m1;Chr02.g13406.m1;Chr02.g13439.m1;Chr05.g29802.m1;Chr05.g29810.m1;Chr05.g29812.m1;Chr05.g29814.m1;Chr06.g35960.m1;Chr06.g36135.m1;Chr06.g36137.m1
193	GO:0052548	regulation_of_endopeptidase_activity	57	15	0.00981	Chr02.g08530.m1;Chr02.g08532.m1;Chr02.g13260.m1;Chr02.g13262.m1;Chr02.g13263.m1;Chr02.g13265.m1;Chr02.g13406.m1;Chr02.g13439.m1;Chr05.g29802.m1;Chr05.g29810.m1;Chr05.g29812.m1;Chr05.g29814.m1;Chr06.g35960.m1;Chr06.g36135.m1;Chr06.g36137.m1
194	GO:0015996	chlorophyll_catabolic_process	19	7	0.01105	Chr04.g23933.m1;Chr04.g24280.m1;Chr04.g24515.m1;Chr04.g24516.m1;Chr04.g24517.m1;Chr04.g24518.m1;Chr07.g41080.m1
195	GO:0016055	Wnt_signaling_pathway	19	7	0.01105	Chr01.g06291.m1;Chr04.g25097.m1;Chr04.g26246.m1;Chr06.g34314.m1;Chr07.g39525.m1;Chr07.g39535.m1;Chr07.g42026.m1
196	GO:0046149	pigment_catabolic_process	19	7	0.01105	Chr04.g23933.m1;Chr04.g24280.m1;Chr04.g24515.m1;Chr04.g24516.m1;Chr04.g24517.m1;Chr04.g24518.m1;Chr07.g41080.m1
197	GO:0198738	cell-cell_signaling_by_wnt	19	7	0.01105	Chr01.g06291.m1;Chr04.g25097.m1;Chr04.g26246.m1;Chr06.g34314.m1;Chr07.g39525.m1;Chr07.g39535.m1;Chr07.g42026.m1
198	GO:1905114	cell_surface_receptor_signaling_pathway_involved_in_cell-cell_signaling	19	7	0.01105	Chr01.g06291.m1;Chr04.g25097.m1;Chr04.g26246.m1;Chr06.g34314.m1;Chr07.g39525.m1;Chr07.g39535.m1;Chr07.g42026.m1
199	GO:0048024	regulation_of_mRNA_splicing,_via_spliceosome	11	5	0.01168	Chr01.g06677.m1;Chr04.g23892.m1;Chr04.g24235.m1;Chr06.g35354.m1;Chr06.g35497.m1
200	GO:0050684	regulation_of_mRNA_processing	11	5	0.01168	Chr01.g06677.m1;Chr04.g23892.m1;Chr04.g24235.m1;Chr06.g35354.m1;Chr06.g35497.m1
201	GO:0006072	glycerol-3-phosphate_metabolic_process	15	6	0.01185	Chr03.g19229.m1;Chr03.g19230.m1;Chr04.g23834.m1;Chr04.g24171.m1;Chr04.g25920.m1;Chr04.g27404.m1
202	GO:0052646	alditol_phosphate_metabolic_process	15	6	0.01185	Chr03.g19229.m1;Chr03.g19230.m1;Chr04.g23834.m1;Chr04.g24171.m1;Chr04.g25920.m1;Chr04.g27404.m1
203	GO:0006796	phosphate-containing_compound_metabolic_process	2884	441	0.01328	Chr01.g00763.m1;Chr01.g00768.m1;Chr01.g00782.m1;Chr01.g00784.m1;Chr01.g00786.m1;Chr01.g00791.m1;Chr01.g00838.m1;Chr01.g01187.m1;Chr01.g01566.m1;Chr01.g02074.m1;Chr01.g02427.m1;Chr01.g02470.m1;Chr01.g02712.m1;Chr01.g02744.m1;Chr01.g02746.m1;Chr01.g02757.m1;Chr01.g02760.m1;Chr01.g02762.m1;Chr01.g02766.m1;Chr01.g02974.m1;Chr01.g02976.m1;Chr01.g02978.m1;Chr01.g02980.m1;Chr01.g02981.m1;Chr01.g02984.m1…
204	GO:0007267	cell-cell_signaling	20	7	0.01499	Chr01.g06291.m1;Chr04.g25097.m1;Chr04.g26246.m1;Chr06.g34314.m1;Chr07.g39525.m1;Chr07.g39535.m1;Chr07.g42026.m1
205	GO:0006793	phosphorus_metabolic_process	2890	441	0.01507	Chr01.g00763.m1;Chr01.g00768.m1;Chr01.g00782.m1;Chr01.g00784.m1;Chr01.g00786.m1;Chr01.g00791.m1;Chr01.g00838.m1;Chr01.g01187.m1;Chr01.g01566.m1;Chr01.g02074.m1;Chr01.g02427.m1;Chr01.g02470.m1;Chr01.g02712.m1;Chr01.g02744.m1;Chr01.g02746.m1;Chr01.g02757.m1;Chr01.g02760.m1;Chr01.g02762.m1;Chr01.g02766.m1;Chr01.g02974.m1;Chr01.g02976.m1;Chr01.g02978.m1;Chr01.g02980.m1;Chr01.g02981.m1;Chr01.g02984.m1…
206	GO:0005975	carbohydrate_metabolic_process	1108	179	0.01736	Chr01.g00767.m1;Chr01.g00783.m1;Chr01.g00790.m1;Chr01.g00839.m1;Chr01.g02499.m1;Chr01.g02501.m1;Chr01.g02618.m1;Chr01.g02627.m1;Chr01.g02969.m1;Chr01.g02974.m1;Chr01.g02981.m1;Chr01.g02987.m1;Chr01.g03471.m1;Chr01.g03504.m1;Chr01.g03778.m1;Chr01.g05495.m1;Chr01.g06138.m1;Chr01.g06270.m1;Chr01.g06811.m1;Chr01.g07037.m1;Chr01.g07040.m1;Chr01.g07059.m1;Chr02.g07696.m1;Chr02.g07722.m1;Chr02.g07989.m1…
207	GO:0006536	glutamate_metabolic_process	12	5	0.01775	Chr02.g13201.m1;Chr03.g15010.m1;Chr05.g29489.m1;Chr05.g32496.m1;scaffold1.g00568.m1
208	GO:0043484	regulation_of_RNA_splicing	12	5	0.01775	Chr01.g06677.m1;Chr04.g23892.m1;Chr04.g24235.m1;Chr06.g35354.m1;Chr06.g35497.m1
209	GO:0030245	cellulose_catabolic_process	35	10	0.01824	Chr03.g18956.m1;Chr03.g18979.m1;Chr03.g18980.m1;Chr03.g18982.m1;Chr03.g20033.m1;Chr03.g20034.m1;Chr03.g20035.m1;Chr03.g20059.m1;Chr06.g34720.m1;Chr07.g40838.m1
210	GO:0072329	monocarboxylic_acid_catabolic_process	35	10	0.01824	Chr01.g01540.m1;Chr01.g05431.m1;Chr01.g06440.m1;Chr02.g07986.m1;Chr02.g11591.m1;Chr02.g11592.m1;Chr02.g11690.m1;Chr02.g11691.m1;Chr03.g16471.m1;Chr07.g39555.m1
211	GO:0019605	butyrate_metabolic_process	2	2	0.01944	Chr01.g03778.m1;Chr03.g20903.m1
212	GO:0032889	regulation_of_vacuole_fusion,_non-autophagic	2	2	0.01944	Chr01.g05691.m1;Chr05.g28623.m1
213	GO:0046459	short-chain_fatty_acid_metabolic_process	2	2	0.01944	Chr01.g03778.m1;Chr03.g20903.m1
214	GO:0006787	porphyrin-containing_compound_catabolic_process	21	7	0.01983	Chr04.g23933.m1;Chr04.g24280.m1;Chr04.g24515.m1;Chr04.g24516.m1;Chr04.g24517.m1;Chr04.g24518.m1;Chr07.g41080.m1
215	GO:0033015	tetrapyrrole_catabolic_process	21	7	0.01983	Chr04.g23933.m1;Chr04.g24280.m1;Chr04.g24515.m1;Chr04.g24516.m1;Chr04.g24517.m1;Chr04.g24518.m1;Chr07.g41080.m1
216	GO:0044070	regulation_of_anion_transport	21	7	0.01983	Chr01.g02640.m1;Chr01.g03363.m1;Chr02.g08689.m1;Chr02.g08711.m1;Chr02.g13379.m2;Chr03.g17926.m1;Chr07.g40111.m1
217	GO:0051187	cofactor_catabolic_process	21	7	0.01983	Chr04.g23933.m1;Chr04.g24280.m1;Chr04.g24515.m1;Chr04.g24516.m1;Chr04.g24517.m1;Chr04.g24518.m1;Chr07.g41080.m1
218	GO:1903959	regulation_of_anion_transmembrane_transport	21	7	0.01983	Chr01.g02640.m1;Chr01.g03363.m1;Chr02.g08689.m1;Chr02.g08711.m1;Chr02.g13379.m2;Chr03.g17926.m1;Chr07.g40111.m1
219	GO:0009165	nucleotide_biosynthetic_process	184	36	0.0211	Chr01.g00763.m1;Chr01.g00768.m1;Chr01.g00782.m1;Chr01.g00784.m1;Chr01.g00791.m1;Chr01.g00838.m1;Chr01.g01187.m1;Chr01.g02074.m1;Chr02.g08344.m1;Chr04.g25198.m1;Chr04.g25200.m2;Chr04.g26617.m1;Chr04.g26618.m1;Chr05.g30387.m1;Chr06.g34455.m1;scaffold12.g44355.m1;scaffold16.g44374.m1;scaffold17.g44378.m1;scaffold2.g07249.m1;scaffold2.g07259.m1;scaffold2.g07279.m1;scaffold2.g07287.m1;scaffold2.g07298…
220	GO:0006596	polyamine_biosynthetic_process	26	8	0.02147	Chr03.g16829.m1;Chr03.g16830.m1;Chr03.g16831.m1;Chr03.g17098.m1;Chr03.g17099.m1;Chr03.g17100.m1;Chr06.g34095.m1;Chr06.g34096.m1
221	GO:0046271	phenylpropanoid_catabolic_process	26	8	0.02147	Chr02.g08840.m1;Chr02.g08841.m1;Chr02.g08842.m1;Chr02.g08843.m1;Chr05.g29758.m1;Chr05.g29760.m1;Chr05.g29761.m1;Chr05.g29763.m1
222	GO:0046274	lignin_catabolic_process	26	8	0.02147	Chr02.g08840.m1;Chr02.g08841.m1;Chr02.g08842.m1;Chr02.g08843.m1;Chr05.g29758.m1;Chr05.g29760.m1;Chr05.g29761.m1;Chr05.g29763.m1
223	GO:0016143	S-glycoside_metabolic_process	5	3	0.02175	Chr05.g32460.m1;Chr05.g32461.m1;Chr05.g32462.m1
224	GO:0042343	indole_glucosinolate_metabolic_process	5	3	0.02175	Chr05.g32460.m1;Chr05.g32461.m1;Chr05.g32462.m1
225	GO:0042548	regulation_of_photosynthesis,_light_reaction	5	3	0.02175	Chr05.g32416.m1;Chr06.g34079.m1;Chr07.g39660.m1
226	GO:0043467	regulation_of_generation_of_precursor_metabolites_and_energy	5	3	0.02175	Chr05.g32416.m1;Chr06.g34079.m1;Chr07.g39660.m1
227	GO:0007165	signal_transduction	1082	174	0.02197	Chr01.g01156.m2;Chr01.g01157.m1;Chr01.g01160.m1;Chr01.g01987.m1;Chr01.g02106.m1;Chr01.g02109.m1;Chr01.g02111.m1;Chr01.g02117.m1;Chr01.g02744.m1;Chr01.g02865.m1;Chr01.g02977.m1;Chr01.g02979.m1;Chr01.g02983.m1;Chr01.g02985.m1;Chr01.g02993.m1;Chr01.g03154.m1;Chr01.g03275.m1;Chr01.g05967.m1;Chr01.g05970.m1;Chr01.g05973.m1;Chr01.g05977.m1;Chr01.g05982.m1;Chr01.g05987.m1;Chr01.g06291.m1;Chr02.g08306.m1…
228	GO:0023052	signaling	1083	174	0.02266	Chr01.g01156.m2;Chr01.g01157.m1;Chr01.g01160.m1;Chr01.g01987.m1;Chr01.g02106.m1;Chr01.g02109.m1;Chr01.g02111.m1;Chr01.g02117.m1;Chr01.g02744.m1;Chr01.g02865.m1;Chr01.g02977.m1;Chr01.g02979.m1;Chr01.g02983.m1;Chr01.g02985.m1;Chr01.g02993.m1;Chr01.g03154.m1;Chr01.g03275.m1;Chr01.g05967.m1;Chr01.g05970.m1;Chr01.g05973.m1;Chr01.g05977.m1;Chr01.g05982.m1;Chr01.g05987.m1;Chr01.g06291.m1;Chr02.g08306.m1…
229	GO:0044700	single_organism_signaling	1083	174	0.02266	Chr01.g01156.m2;Chr01.g01157.m1;Chr01.g01160.m1;Chr01.g01987.m1;Chr01.g02106.m1;Chr01.g02109.m1;Chr01.g02111.m1;Chr01.g02117.m1;Chr01.g02744.m1;Chr01.g02865.m1;Chr01.g02977.m1;Chr01.g02979.m1;Chr01.g02983.m1;Chr01.g02985.m1;Chr01.g02993.m1;Chr01.g03154.m1;Chr01.g03275.m1;Chr01.g05967.m1;Chr01.g05970.m1;Chr01.g05973.m1;Chr01.g05977.m1;Chr01.g05982.m1;Chr01.g05987.m1;Chr01.g06291.m1;Chr02.g08306.m1…
230	GO:0006855	drug_transmembrane_transport	68	16	0.02274	Chr02.g10104.m1;Chr02.g10105.m1;Chr02.g14749.m1;Chr03.g15184.m1;Chr03.g15185.m1;Chr04.g26609.m1;Chr04.g26610.m1;Chr04.g26612.m1;Chr04.g26615.m1;Chr05.g29893.m1;Chr05.g29894.m1;Chr05.g30010.m1;Chr05.g30011.m1;Chr07.g42463.m1;Chr07.g42464.m1;scaffold1.g00723.m1
231	GO:0015893	drug_transport	68	16	0.02274	Chr02.g10104.m1;Chr02.g10105.m1;Chr02.g14749.m1;Chr03.g15184.m1;Chr03.g15185.m1;Chr04.g26609.m1;Chr04.g26610.m1;Chr04.g26612.m1;Chr04.g26615.m1;Chr05.g29893.m1;Chr05.g29894.m1;Chr05.g30010.m1;Chr05.g30011.m1;Chr07.g42463.m1;Chr07.g42464.m1;scaffold1.g00723.m1
232	GO:0042493	response_to_drug	68	16	0.02274	Chr02.g10104.m1;Chr02.g10105.m1;Chr02.g14749.m1;Chr03.g15184.m1;Chr03.g15185.m1;Chr04.g26609.m1;Chr04.g26610.m1;Chr04.g26612.m1;Chr04.g26615.m1;Chr05.g29893.m1;Chr05.g29894.m1;Chr05.g30010.m1;Chr05.g30011.m1;Chr07.g42463.m1;Chr07.g42464.m1;scaffold1.g00723.m1
233	GO:0010119	regulation_of_stomatal_movement	17	6	0.02291	Chr05.g27921.m1;Chr05.g27922.m1;Chr05.g27923.m1;Chr05.g27924.m1;Chr06.g36216.m1;Chr06.g36217.m1
234	GO:0044273	sulfur_compound_catabolic_process	17	6	0.02291	Chr03.g20347.m1;Chr03.g20441.m1;Chr03.g20442.m1;Chr03.g20677.m1;Chr05.g28299.m1;Chr05.g31598.m1
235	GO:1903311	regulation_of_mRNA_metabolic_process	13	5	0.0256	Chr01.g06677.m1;Chr04.g23892.m1;Chr04.g24235.m1;Chr06.g35354.m1;Chr06.g35497.m1
236	GO:0033865	nucleoside_bisphosphate_metabolic_process	22	7	0.02567	Chr02.g10580.m1;Chr02.g10596.m1;Chr02.g10597.m1;Chr02.g10598.m1;Chr03.g16652.m1;Chr03.g16931.m1;Chr03.g21053.m1
237	GO:0033875	ribonucleoside_bisphosphate_metabolic_process	22	7	0.02567	Chr02.g10580.m1;Chr02.g10596.m1;Chr02.g10597.m1;Chr02.g10598.m1;Chr03.g16652.m1;Chr03.g16931.m1;Chr03.g21053.m1
238	GO:0034032	purine_nucleoside_bisphosphate_metabolic_process	22	7	0.02567	Chr02.g10580.m1;Chr02.g10596.m1;Chr02.g10597.m1;Chr02.g10598.m1;Chr03.g16652.m1;Chr03.g16931.m1;Chr03.g21053.m1
239	GO:0042744	hydrogen_peroxide_catabolic_process	109	23	0.02608	Chr03.g21240.m1;Chr04.g26163.m1;Chr04.g26164.m1;Chr04.g27662.m1;Chr04.g27663.m1;Chr05.g30362.m1;Chr05.g30363.m1;Chr05.g30364.m1;Chr05.g31146.m1;Chr05.g31156.m1;Chr05.g31157.m1;Chr05.g31161.m1;Chr05.g31162.m1;Chr06.g36820.m1;Chr06.g36821.m1;Chr06.g36822.m1;Chr06.g36823.m1;Chr06.g36831.m1;Chr06.g36832.m1;Chr06.g36834.m1;Chr07.g43605.m1;Chr07.g43606.m1;scaffold1.g00146.m1
240	GO:0009880	embryonic_pattern_specification	9	4	0.02653	Chr05.g27884.m1;Chr05.g27887.m1;Chr05.g27890.m1;Chr05.g29383.m1
241	GO:0042176	regulation_of_protein_catabolic_process	48	12	0.02907	Chr01.g05241.m1;Chr01.g05800.m1;Chr01.g05801.m1;Chr01.g05826.m1;Chr05.g31587.m1;Chr05.g31733.m1;Chr06.g34219.m1;Chr06.g34438.m1;Chr06.g34439.m1;Chr06.g37067.m1;Chr06.g39086.m1;scaffold1.g00399.m1
242	GO:0019757	glycosinolate_metabolic_process	18	6	0.0304	Chr03.g20347.m1;Chr03.g20441.m1;Chr03.g20442.m1;Chr03.g20677.m1;Chr05.g28299.m1;Chr05.g31598.m1
243	GO:0019760	glucosinolate_metabolic_process	18	6	0.0304	Chr03.g20347.m1;Chr03.g20441.m1;Chr03.g20442.m1;Chr03.g20677.m1;Chr05.g28299.m1;Chr05.g31598.m1
244	GO:0045490	pectin_catabolic_process	117	24	0.03193	Chr01.g02618.m1;Chr01.g02627.m1;Chr01.g06811.m1;Chr02.g08540.m1;Chr02.g08542.m1;Chr02.g08572.m1;Chr02.g08573.m1;Chr02.g09732.m1;Chr02.g14489.m1;Chr03.g18465.m1;Chr03.g18466.m1;Chr03.g18467.m1;Chr03.g18469.m1;Chr03.g21005.m1;Chr04.g21504.m1;Chr04.g21505.m1;Chr06.g35614.m1;Chr06.g35615.m1;Chr06.g35616.m1;Chr06.g37069.m1;Chr07.g39621.m1;Chr07.g43791.m1;Chr07.g43795.m1;Chr07.g43797.m1
245	GO:0097502	mannosylation	23	7	0.03258	Chr03.g20491.m1;Chr04.g23153.m1;Chr04.g23154.m1;Chr04.g23160.m1;Chr04.g26002.m1;Chr04.g27488.m1;Chr07.g43367.m1
246	GO:0045087	innate_immune_response	83	18	0.03548	Chr01.g06345.m1;Chr02.g08954.m1;Chr02.g09037.m1;Chr02.g09038.m1;Chr02.g09041.m1;Chr02.g09042.m1;Chr02.g09044.m1;Chr03.g21125.m1;Chr04.g22448.m1;Chr05.g31876.m1;Chr05.g31878.m1;Chr06.g39455.m1;Chr06.g39460.m1;Chr07.g40506.m1;Chr07.g40510.m1;Chr07.g40513.m1;Chr07.g40515.m1;scaffold1.g00037.m1
247	GO:0051275	beta-glucan_catabolic_process	39	10	0.03766	Chr03.g18956.m1;Chr03.g18979.m1;Chr03.g18980.m1;Chr03.g18982.m1;Chr03.g20033.m1;Chr03.g20034.m1;Chr03.g20035.m1;Chr03.g20059.m1;Chr06.g34720.m1;Chr07.g40838.m1
248	GO:1901293	nucleoside_phosphate_biosynthetic_process	192	36	0.03774	Chr01.g00763.m1;Chr01.g00768.m1;Chr01.g00782.m1;Chr01.g00784.m1;Chr01.g00791.m1;Chr01.g00838.m1;Chr01.g01187.m1;Chr01.g02074.m1;Chr02.g08344.m1;Chr04.g25198.m1;Chr04.g25200.m2;Chr04.g26617.m1;Chr04.g26618.m1;Chr05.g30387.m1;Chr06.g34455.m1;scaffold12.g44355.m1;scaffold16.g44374.m1;scaffold17.g44378.m1;scaffold2.g07249.m1;scaffold2.g07259.m1;scaffold2.g07279.m1;scaffold2.g07287.m1;scaffold2.g07298…
249	GO:0042743	hydrogen_peroxide_metabolic_process	113	23	0.03807	Chr03.g21240.m1;Chr04.g26163.m1;Chr04.g26164.m1;Chr04.g27662.m1;Chr04.g27663.m1;Chr05.g30362.m1;Chr05.g30363.m1;Chr05.g30364.m1;Chr05.g31146.m1;Chr05.g31156.m1;Chr05.g31157.m1;Chr05.g31161.m1;Chr05.g31162.m1;Chr06.g36820.m1;Chr06.g36821.m1;Chr06.g36822.m1;Chr06.g36823.m1;Chr06.g36831.m1;Chr06.g36832.m1;Chr06.g36834.m1;Chr07.g43605.m1;Chr07.g43606.m1;scaffold1.g00146.m1
250	GO:0006722	triterpenoid_metabolic_process	6	3	0.03903	Chr01.g06112.m1;Chr01.g06114.m1;Chr01.g06119.m1
251	GO:0010304	PSII_associated_light-harvesting_complex_II_catabolic_process	6	3	0.03903	Chr05.g32416.m1;Chr06.g34079.m1;Chr07.g39660.m1
252	GO:0019742	pentacyclic_triterpenoid_metabolic_process	6	3	0.03903	Chr01.g06112.m1;Chr01.g06114.m1;Chr01.g06119.m1
253	GO:0071423	malate_transmembrane_transport	19	6	0.03934	Chr02.g11222.m1;Chr02.g11489.m1;Chr03.g17567.m1;Chr03.g17568.m1;Chr04.g26331.m1;Chr04.g26334.m1
254	GO:0016052	carbohydrate_catabolic_process	319	56	0.03939	Chr01.g02618.m1;Chr01.g02627.m1;Chr01.g02974.m1;Chr01.g02981.m1;Chr01.g02987.m1;Chr01.g06270.m1;Chr01.g06811.m1;Chr02.g07696.m1;Chr02.g08540.m1;Chr02.g08542.m1;Chr02.g08572.m1;Chr02.g08573.m1;Chr02.g09732.m1;Chr02.g11529.m1;Chr02.g11538.m1;Chr02.g11753.m1;Chr02.g11761.m1;Chr02.g11966.m1;Chr02.g13217.m1;Chr02.g14489.m1;Chr03.g17618.m1;Chr03.g18465.m1;Chr03.g18466.m1;Chr03.g18467.m1;Chr03.g18469.m1…
255	GO:0009751	response_to_salicylic_acid	29	8	0.04039	Chr03.g21154.m1;Chr03.g21160.m1;Chr03.g21161.m1;Chr03.g21163.m1;scaffold1.g00068.m1;scaffold1.g00076.m1;scaffold1.g00077.m1;scaffold1.g00082.m1
256	GO:0034762	regulation_of_transmembrane_transport	24	7	0.04063	Chr01.g02640.m1;Chr01.g03363.m1;Chr02.g08689.m1;Chr02.g08711.m1;Chr02.g13379.m2;Chr03.g17926.m1;Chr07.g40111.m1
257	GO:0034765	regulation_of_ion_transmembrane_transport	24	7	0.04063	Chr01.g02640.m1;Chr01.g03363.m1;Chr02.g08689.m1;Chr02.g08711.m1;Chr02.g13379.m2;Chr03.g17926.m1;Chr07.g40111.m1
258	GO:0098656	anion_transmembrane_transport	91	19	0.04444	Chr01.g02640.m1;Chr01.g03363.m1;Chr02.g08689.m1;Chr02.g08711.m1;Chr02.g11222.m1;Chr02.g11489.m1;Chr02.g13379.m2;Chr02.g14772.m1;Chr03.g17567.m1;Chr03.g17568.m1;Chr03.g17926.m1;Chr03.g19289.m1;Chr03.g19290.m1;Chr04.g25285.m1;Chr04.g26331.m1;Chr04.g26334.m1;Chr06.g34540.m1;Chr06.g39330.m1;Chr07.g40111.m1
259	GO:0071941	nitrogen_cycle_metabolic_process	35	9	0.04655	Chr03.g14858.m1;Chr03.g14859.m1;Chr03.g14862.m1;Chr03.g14863.m1;Chr07.g43783.m1;scaffold1.g00409.m1;scaffold1.g00410.m1;scaffold1.g00415.m1;scaffold1.g00416.m1
260	GO:1901800	positive_regulation_of_proteasomal_protein_catabolic_process	35	9	0.04655	Chr01.g05800.m1;Chr01.g05801.m1;Chr01.g05826.m1;Chr05.g31587.m1;Chr05.g31733.m1;Chr06.g34219.m1;Chr06.g34438.m1;Chr06.g34439.m1;Chr06.g39086.m1
261	GO:0009251	glucan_catabolic_process	57	13	0.04728	Chr02.g11966.m1;Chr03.g18956.m1;Chr03.g18979.m1;Chr03.g18980.m1;Chr03.g18982.m1;Chr03.g20033.m1;Chr03.g20034.m1;Chr03.g20035.m1;Chr03.g20059.m1;Chr06.g34720.m1;Chr06.g36815.m1;Chr07.g40838.m1;Chr07.g41998.m1
262	GO:0006955	immune_response	86	18	0.04844	Chr01.g06345.m1;Chr02.g08954.m1;Chr02.g09037.m1;Chr02.g09038.m1;Chr02.g09041.m1;Chr02.g09042.m1;Chr02.g09044.m1;Chr03.g21125.m1;Chr04.g22448.m1;Chr05.g31876.m1;Chr05.g31878.m1;Chr06.g39455.m1;Chr06.g39460.m1;Chr07.g40506.m1;Chr07.g40510.m1;Chr07.g40513.m1;Chr07.g40515.m1;scaffold1.g00037.m1
263	GO:0006595	polyamine_metabolic_process	30	8	0.04858	Chr03.g16829.m1;Chr03.g16830.m1;Chr03.g16831.m1;Chr03.g17098.m1;Chr03.g17099.m1;Chr03.g17100.m1;Chr06.g34095.m1;Chr06.g34096.m1
264	GO:0009809	lignin_biosynthetic_process	30	8	0.04858	Chr02.g08840.m1;Chr02.g08841.m1;Chr02.g08842.m1;Chr02.g08843.m1;Chr05.g29758.m1;Chr05.g29760.m1;Chr05.g29761.m1;Chr05.g29763.m1
265	GO:0051301	cell_division	122	24	0.04927	Chr02.g10657.m1;Chr02.g10658.m1;Chr02.g13483.m1;Chr03.g16698.m1;Chr03.g16977.m1;Chr03.g18479.m1;Chr03.g20634.m1;Chr03.g20852.m1;Chr04.g22064.m1;Chr04.g22639.m1;Chr04.g26139.m1;Chr04.g27636.m1;Chr05.g28867.m1;Chr05.g31140.m1;Chr05.g31153.m1;Chr05.g31677.m1;Chr06.g34079.m1;Chr06.g37618.m1;Chr06.g38907.m1;Chr06.g38919.m1;Chr07.g41245.m1;Chr07.g41736.m1;Chr07.g43263.m1;Chr07.g44077.m1
266	GO:0071705	nitrogen_compound_transport	298	52	0.05007	Chr01.g01045.m1;Chr01.g01046.m1;Chr01.g02186.m1;Chr01.g02187.m1;Chr01.g02682.m1;Chr01.g02683.m1;Chr01.g02691.m1;Chr01.g03332.m1;Chr01.g03338.m1;Chr01.g03339.m1;Chr01.g06486.m1;Chr02.g07885.m1;Chr02.g07886.m1;Chr02.g09055.m1;Chr02.g09056.m1;Chr02.g09057.m1;Chr02.g12583.m1;Chr02.g13897.m1;Chr03.g15339.m1;Chr03.g15591.m1;Chr03.g15880.m1;Chr03.g17844.m1;Chr03.g18158.m1;Chr03.g18879.m1;Chr03.g18881.m1…
267	GO:0009813	flavonoid_biosynthetic_process	141	27	0.05208	Chr02.g09681.m1;Chr02.g09684.m1;Chr02.g09687.m1;Chr02.g11091.m1;Chr02.g11363.m1;Chr02.g11369.m1;Chr02.g11935.m1;Chr02.g11941.m1;Chr02.g11942.m1;Chr02.g12486.m1;Chr02.g12488.m1;Chr02.g12489.m1;Chr03.g16379.m1;Chr03.g16380.m1;Chr05.g28829.m1;Chr05.g28830.m1;Chr05.g29107.m1;Chr05.g32565.m1;Chr05.g32675.m1;Chr05.g32677.m1;Chr06.g36185.m1;Chr06.g37554.m1;Chr07.g39700.m1;Chr07.g39703.m1;Chr07.g39704.m1…
268	GO:0009595	detection_of_biotic_stimulus	3	2	0.05291	Chr03.g21125.m1;scaffold1.g00037.m1
269	GO:0042144	vacuole_fusion,_non-autophagic	3	2	0.05291	Chr01.g05691.m1;Chr05.g28623.m1
270	GO:0044088	regulation_of_vacuole_organization	3	2	0.05291	Chr01.g05691.m1;Chr05.g28623.m1
271	GO:0098581	detection_of_external_biotic_stimulus	3	2	0.05291	Chr03.g21125.m1;scaffold1.g00037.m1
272	GO:0009765	photosynthesis,_light_harvesting	36	9	0.05468	Chr02.g14453.m1;Chr02.g14454.m1;Chr02.g14455.m1;Chr02.g14461.m1;Chr05.g27993.m1;Chr05.g32380.m1;Chr05.g32416.m1;Chr06.g34079.m1;Chr07.g39660.m1
273	GO:0045862	positive_regulation_of_proteolysis	36	9	0.05468	Chr01.g05800.m1;Chr01.g05801.m1;Chr01.g05826.m1;Chr05.g31587.m1;Chr05.g31733.m1;Chr06.g34219.m1;Chr06.g34438.m1;Chr06.g34439.m1;Chr06.g39086.m1
274	GO:0061136	regulation_of_proteasomal_protein_catabolic_process	36	9	0.05468	Chr01.g05800.m1;Chr01.g05801.m1;Chr01.g05826.m1;Chr05.g31587.m1;Chr05.g31733.m1;Chr06.g34219.m1;Chr06.g34438.m1;Chr06.g34439.m1;Chr06.g39086.m1
275	GO:1903052	positive_regulation_of_proteolysis_involved_in_cellular_protein_catabolic_proces...	36	9	0.05468	Chr01.g05800.m1;Chr01.g05801.m1;Chr01.g05826.m1;Chr05.g31587.m1;Chr05.g31733.m1;Chr06.g34219.m1;Chr06.g34438.m1;Chr06.g34439.m1;Chr06.g39086.m1
276	GO:1903364	positive_regulation_of_cellular_protein_catabolic_process	36	9	0.05468	Chr01.g05800.m1;Chr01.g05801.m1;Chr01.g05826.m1;Chr05.g31587.m1;Chr05.g31733.m1;Chr06.g34219.m1;Chr06.g34438.m1;Chr06.g34439.m1;Chr06.g39086.m1
277	GO:0009798	axis_specification	11	4	0.05528	Chr05.g27884.m1;Chr05.g27887.m1;Chr05.g27890.m1;Chr05.g29383.m1
278	GO:0003333	amino_acid_transmembrane_transport	118	23	0.05827	Chr01.g01045.m1;Chr01.g01046.m1;Chr01.g02186.m1;Chr01.g02187.m1;Chr01.g02682.m1;Chr01.g02683.m1;Chr01.g02691.m1;Chr01.g03332.m1;Chr01.g03338.m1;Chr01.g03339.m1;Chr02.g12583.m1;Chr03.g18158.m1;Chr04.g24898.m1;Chr04.g26783.m1;Chr05.g32608.m1;Chr05.g32916.m1;Chr05.g32917.m1;Chr05.g32918.m1;Chr06.g34285.m1;Chr06.g35971.m1;Chr06.g37096.m1;Chr07.g40149.m1;Chr07.g40150.m1
279	GO:0055088	lipid_homeostasis	42	10	0.05933	Chr01.g06440.m1;Chr02.g10561.m1;Chr02.g11591.m1;Chr02.g11592.m1;Chr02.g11690.m1;Chr02.g11691.m1;Chr03.g16631.m1;Chr03.g20836.m1;Chr03.g20839.m1;Chr04.g25607.m1
280	GO:0008360	regulation_of_cell_shape	26	7	0.06032	Chr01.g06291.m1;Chr04.g25097.m1;Chr04.g26246.m1;Chr06.g34314.m1;Chr07.g39525.m1;Chr07.g39535.m1;Chr07.g42026.m1
281	GO:0015740	C4-dicarboxylate_transport	26	7	0.06032	Chr02.g11222.m1;Chr02.g11489.m1;Chr03.g17567.m1;Chr03.g17568.m1;Chr04.g26331.m1;Chr04.g26334.m1;Chr04.g26335.m1
282	GO:0015743	malate_transport	26	7	0.06032	Chr02.g11222.m1;Chr02.g11489.m1;Chr03.g17567.m1;Chr03.g17568.m1;Chr04.g26331.m1;Chr04.g26334.m1;Chr04.g26335.m1
283	GO:0009644	response_to_high_light_intensity	7	3	0.06133	Chr05.g32416.m1;Chr06.g34079.m1;Chr07.g39660.m1
284	GO:0006613	cotranslational_protein_targeting_to_membrane	21	6	0.06175	Chr03.g19246.m1;Chr04.g26216.m1;Chr04.g26217.m1;Chr06.g39383.m1;Chr06.g39385.m1;Chr06.g39399.m1
285	GO:0006614	SRP-dependent_cotranslational_protein_targeting_to_membrane	21	6	0.06175	Chr03.g19246.m1;Chr04.g26216.m1;Chr04.g26217.m1;Chr06.g39383.m1;Chr06.g39385.m1;Chr06.g39399.m1
286	GO:0045732	positive_regulation_of_protein_catabolic_process	37	9	0.06367	Chr01.g05800.m1;Chr01.g05801.m1;Chr01.g05826.m1;Chr05.g31587.m1;Chr05.g31733.m1;Chr06.g34219.m1;Chr06.g34438.m1;Chr06.g34439.m1;Chr06.g39086.m1
287	GO:1903050	regulation_of_proteolysis_involved_in_cellular_protein_catabolic_process	37	9	0.06367	Chr01.g05800.m1;Chr01.g05801.m1;Chr01.g05826.m1;Chr05.g31587.m1;Chr05.g31733.m1;Chr06.g34219.m1;Chr06.g34438.m1;Chr06.g34439.m1;Chr06.g39086.m1
288	GO:1903362	regulation_of_cellular_protein_catabolic_process	37	9	0.06367	Chr01.g05800.m1;Chr01.g05801.m1;Chr01.g05826.m1;Chr05.g31587.m1;Chr05.g31733.m1;Chr06.g34219.m1;Chr06.g34438.m1;Chr06.g34439.m1;Chr06.g39086.m1
289	GO:0044242	cellular_lipid_catabolic_process	43	10	0.06805	Chr01.g01540.m1;Chr01.g05431.m1;Chr01.g06440.m1;Chr02.g07986.m1;Chr02.g11591.m1;Chr02.g11592.m1;Chr02.g11690.m1;Chr02.g11691.m1;Chr03.g16471.m1;Chr07.g39555.m1
290	GO:1905039	carboxylic_acid_transmembrane_transport	120	23	0.06815	Chr01.g01045.m1;Chr01.g01046.m1;Chr01.g02186.m1;Chr01.g02187.m1;Chr01.g02682.m1;Chr01.g02683.m1;Chr01.g02691.m1;Chr01.g03332.m1;Chr01.g03338.m1;Chr01.g03339.m1;Chr02.g12583.m1;Chr03.g18158.m1;Chr04.g24898.m1;Chr04.g26783.m1;Chr05.g32608.m1;Chr05.g32916.m1;Chr05.g32917.m1;Chr05.g32918.m1;Chr06.g34285.m1;Chr06.g35971.m1;Chr06.g37096.m1;Chr07.g40149.m1;Chr07.g40150.m1
291	GO:0048878	chemical_homeostasis	311	53	0.06878	Chr01.g01187.m1;Chr01.g01503.m1;Chr01.g02074.m1;Chr01.g02974.m1;Chr01.g02981.m1;Chr01.g02987.m1;Chr01.g05564.m1;Chr01.g05565.m1;Chr01.g06270.m1;Chr01.g06440.m1;Chr02.g07696.m1;Chr02.g08306.m1;Chr02.g08307.m1;Chr02.g08344.m1;Chr02.g10561.m1;Chr02.g10918.m1;Chr02.g10919.m1;Chr02.g10920.m1;Chr02.g10921.m1;Chr02.g11591.m1;Chr02.g11592.m1;Chr02.g11690.m1;Chr02.g11691.m1;Chr02.g14772.m1;Chr03.g15184.m1…
292	GO:0031331	positive_regulation_of_cellular_catabolic_process	38	9	0.07354	Chr01.g05800.m1;Chr01.g05801.m1;Chr01.g05826.m1;Chr05.g31587.m1;Chr05.g31733.m1;Chr06.g34219.m1;Chr06.g34438.m1;Chr06.g34439.m1;Chr06.g39086.m1
293	GO:0016125	sterol_metabolic_process	55	12	0.07359	Chr02.g10561.m1;Chr03.g16631.m1;Chr03.g20836.m1;Chr03.g20839.m1;Chr03.g21053.m1;Chr04.g24745.m1;Chr04.g24746.m1;Chr04.g25607.m1;Chr04.g25676.m1;Chr05.g31520.m1;Chr05.g31521.m1;Chr06.g34246.m1
294	GO:0035999	tetrahydrofolate_interconversion	12	4	0.07404	Chr01.g03036.m1;Chr06.g34151.m1;Chr06.g39250.m1;Chr06.g39436.m1
295	GO:0009894	regulation_of_catabolic_process	56	12	0.08231	Chr01.g05241.m1;Chr01.g05800.m1;Chr01.g05801.m1;Chr01.g05826.m1;Chr05.g31587.m1;Chr05.g31733.m1;Chr06.g34219.m1;Chr06.g34438.m1;Chr06.g34439.m1;Chr06.g37067.m1;Chr06.g39086.m1;scaffold1.g00399.m1
296	GO:0002376	immune_system_process	92	18	0.08371	Chr01.g06345.m1;Chr02.g08954.m1;Chr02.g09037.m1;Chr02.g09038.m1;Chr02.g09041.m1;Chr02.g09042.m1;Chr02.g09044.m1;Chr03.g21125.m1;Chr04.g22448.m1;Chr05.g31876.m1;Chr05.g31878.m1;Chr06.g39455.m1;Chr06.g39460.m1;Chr07.g40506.m1;Chr07.g40510.m1;Chr07.g40513.m1;Chr07.g40515.m1;scaffold1.g00037.m1
297	GO:0009896	positive_regulation_of_catabolic_process	39	9	0.08431	Chr01.g05800.m1;Chr01.g05801.m1;Chr01.g05826.m1;Chr05.g31587.m1;Chr05.g31733.m1;Chr06.g34219.m1;Chr06.g34438.m1;Chr06.g34439.m1;Chr06.g39086.m1
298	GO:0043269	regulation_of_ion_transport	28	7	0.08498	Chr01.g02640.m1;Chr01.g03363.m1;Chr02.g08689.m1;Chr02.g08711.m1;Chr02.g13379.m2;Chr03.g17926.m1;Chr07.g40111.m1
299	GO:1903825	organic_acid_transmembrane_transport	123	23	0.08504	Chr01.g01045.m1;Chr01.g01046.m1;Chr01.g02186.m1;Chr01.g02187.m1;Chr01.g02682.m1;Chr01.g02683.m1;Chr01.g02691.m1;Chr01.g03332.m1;Chr01.g03338.m1;Chr01.g03339.m1;Chr02.g12583.m1;Chr03.g18158.m1;Chr04.g24898.m1;Chr04.g26783.m1;Chr05.g32608.m1;Chr05.g32916.m1;Chr05.g32917.m1;Chr05.g32918.m1;Chr06.g34285.m1;Chr06.g35971.m1;Chr06.g37096.m1;Chr07.g40149.m1;Chr07.g40150.m1
300	GO:0010109	regulation_of_photosynthesis	8	3	0.0882	Chr05.g32416.m1;Chr06.g34079.m1;Chr07.g39660.m1
301	GO:0022412	cellular_process_involved_in_reproduction_in_multicellular_organism	8	3	0.0882	Chr03.g18289.m1;Chr03.g18290.m1;Chr03.g18291.m1
302	GO:0042908	xenobiotic_transport	8	3	0.0882	Chr03.g15184.m1;Chr03.g15185.m1;scaffold1.g00723.m1
303	GO:0048235	pollen_sperm_cell_differentiation	8	3	0.0882	Chr03.g18289.m1;Chr03.g18290.m1;Chr03.g18291.m1
304	GO:0009812	flavonoid_metabolic_process	155	28	0.08858	Chr02.g09681.m1;Chr02.g09684.m1;Chr02.g09687.m1;Chr02.g11091.m1;Chr02.g11363.m1;Chr02.g11369.m1;Chr02.g11935.m1;Chr02.g11941.m1;Chr02.g11942.m1;Chr02.g12486.m1;Chr02.g12488.m1;Chr02.g12489.m1;Chr03.g16379.m1;Chr03.g16380.m1;Chr04.g24587.m1;Chr05.g28829.m1;Chr05.g28830.m1;Chr05.g29107.m1;Chr05.g32565.m1;Chr05.g32675.m1;Chr05.g32677.m1;Chr06.g36185.m1;Chr06.g37554.m1;Chr07.g39700.m1;Chr07.g39703.m1…
305	GO:0071103	DNA_conformation_change	187	33	0.08949	Chr02.g08361.m1;Chr02.g10286.m1;Chr02.g10288.m1;Chr03.g16749.m1;Chr03.g16750.m1;Chr03.g16751.m1;Chr03.g17014.m1;Chr03.g17015.m1;Chr03.g17016.m1;Chr03.g20704.m1;Chr04.g26043.m1;Chr04.g27531.m1;Chr04.g27533.m1;Chr04.g27534.m1;Chr05.g29123.m1;Chr05.g29628.m1;Chr05.g31622.m1;Chr05.g31749.m1;Chr05.g31750.m1;Chr05.g31752.m1;Chr05.g31754.m1;Chr05.g31765.m1;Chr05.g31775.m1;Chr05.g31776.m1;Chr05.g31818.m1…
306	GO:1901264	carbohydrate_derivative_transport	51	11	0.09016	Chr02.g09055.m1;Chr02.g09056.m1;Chr02.g09057.m1;Chr03.g18879.m1;Chr03.g18881.m1;Chr03.g20130.m1;Chr03.g20132.m1;Chr03.g20232.m1;Chr03.g20234.m1;Chr06.g38659.m1;Chr06.g38660.m1
307	GO:0032436	positive_regulation_of_proteasomal_ubiquitin-dependent_protein_catabolic_process	23	6	0.09034	Chr01.g05826.m1;Chr05.g31587.m1;Chr05.g31733.m1;Chr06.g34438.m1;Chr06.g34439.m1;Chr06.g39086.m1
308	GO:0006625	protein_targeting_to_peroxisome	18	5	0.09452	Chr01.g01540.m1;Chr01.g05431.m1;Chr02.g07986.m1;Chr03.g16471.m1;Chr07.g39555.m1
309	GO:0009581	detection_of_external_stimulus	18	5	0.09452	Chr01.g01567.m1;Chr03.g16580.m1;Chr03.g16861.m1;Chr06.g34733.m1;Chr06.g34740.m1
310	GO:0009582	detection_of_abiotic_stimulus	18	5	0.09452	Chr01.g01567.m1;Chr03.g16580.m1;Chr03.g16861.m1;Chr06.g34733.m1;Chr06.g34740.m1
311	GO:0016558	protein_import_into_peroxisome_matrix	18	5	0.09452	Chr01.g01540.m1;Chr01.g05431.m1;Chr02.g07986.m1;Chr03.g16471.m1;Chr07.g39555.m1
312	GO:0043574	peroxisomal_transport	18	5	0.09452	Chr01.g01540.m1;Chr01.g05431.m1;Chr02.g07986.m1;Chr03.g16471.m1;Chr07.g39555.m1
313	GO:0072662	protein_localization_to_peroxisome	18	5	0.09452	Chr01.g01540.m1;Chr01.g05431.m1;Chr02.g07986.m1;Chr03.g16471.m1;Chr07.g39555.m1
314	GO:0072663	establishment_of_protein_localization_to_peroxisome	18	5	0.09452	Chr01.g01540.m1;Chr01.g05431.m1;Chr02.g07986.m1;Chr03.g16471.m1;Chr07.g39555.m1
315	GO:0006083	acetate_metabolic_process	4	2	0.09612	Chr01.g03778.m1;Chr03.g20903.m1
316	GO:0046937	phytochelatin_metabolic_process	4	2	0.09612	Chr07.g43024.m1;Chr07.g43025.m1
317	GO:0046938	phytochelatin_biosynthetic_process	4	2	0.09612	Chr07.g43024.m1;Chr07.g43025.m1
318	GO:0051156	glucose_6-phosphate_metabolic_process	29	7	0.09916	Chr01.g02974.m1;Chr01.g02981.m1;Chr01.g02987.m1;Chr01.g06270.m1;Chr02.g07696.m1;Chr04.g25845.m1;Chr05.g33569.m1
319	GO:0006508	proteolysis	1168	178	0.1023	Chr01.g01087.m1;Chr01.g01088.m1;Chr01.g01301.m1;Chr01.g01492.m1;Chr01.g01970.m1;Chr01.g02152.m1;Chr01.g02153.m1;Chr01.g02317.m1;Chr01.g02326.m1;Chr01.g04064.m1;Chr01.g04331.m1;Chr01.g04565.m1;Chr01.g04786.m1;Chr01.g04944.m1;Chr01.g05241.m1;Chr01.g05673.m1;Chr01.g05674.m1;Chr01.g05685.m1;Chr01.g05686.m1;Chr01.g05687.m1;Chr01.g05696.m1;Chr01.g05737.m1;Chr01.g05800.m1;Chr01.g05801.m1;Chr01.g05826.m1…
320	GO:0032434	regulation_of_proteasomal_ubiquitin-dependent_protein_catabolic_process	24	6	0.10691	Chr01.g05826.m1;Chr05.g31587.m1;Chr05.g31733.m1;Chr06.g34438.m1;Chr06.g34439.m1;Chr06.g39086.m1
321	GO:0006865	amino_acid_transport	127	23	0.11158	Chr01.g01045.m1;Chr01.g01046.m1;Chr01.g02186.m1;Chr01.g02187.m1;Chr01.g02682.m1;Chr01.g02683.m1;Chr01.g02691.m1;Chr01.g03332.m1;Chr01.g03338.m1;Chr01.g03339.m1;Chr02.g12583.m1;Chr03.g18158.m1;Chr04.g24898.m1;Chr04.g26783.m1;Chr05.g32608.m1;Chr05.g32916.m1;Chr05.g32917.m1;Chr05.g32918.m1;Chr06.g34285.m1;Chr06.g35971.m1;Chr06.g37096.m1;Chr07.g40149.m1;Chr07.g40150.m1
322	GO:0015696	ammonium_transport	19	5	0.11423	Chr02.g13897.m1;Chr03.g15339.m1;Chr03.g15880.m1;Chr04.g27220.m1;Chr05.g28153.m1
323	GO:0032269	negative_regulation_of_cellular_protein_metabolic_process	109	20	0.11872	Chr02.g08530.m1;Chr02.g08532.m1;Chr02.g13260.m1;Chr02.g13262.m1;Chr02.g13263.m1;Chr02.g13265.m1;Chr02.g13406.m1;Chr02.g13439.m1;Chr03.g15108.m1;Chr03.g15114.m1;Chr05.g29802.m1;Chr05.g29810.m1;Chr05.g29812.m1;Chr05.g29814.m1;Chr06.g35960.m1;Chr06.g36135.m1;Chr06.g36137.m1;scaffold1.g00658.m1;scaffold1.g00659.m1;scaffold1.g00665.m1
324	GO:0051248	negative_regulation_of_protein_metabolic_process	109	20	0.11872	Chr02.g08530.m1;Chr02.g08532.m1;Chr02.g13260.m1;Chr02.g13262.m1;Chr02.g13263.m1;Chr02.g13265.m1;Chr02.g13406.m1;Chr02.g13439.m1;Chr03.g15108.m1;Chr03.g15114.m1;Chr05.g29802.m1;Chr05.g29810.m1;Chr05.g29812.m1;Chr05.g29814.m1;Chr06.g35960.m1;Chr06.g36135.m1;Chr06.g36137.m1;scaffold1.g00658.m1;scaffold1.g00659.m1;scaffold1.g00665.m1
325	GO:0007276	gamete_generation	9	3	0.11904	Chr03.g18289.m1;Chr03.g18290.m1;Chr03.g18291.m1
326	GO:0009956	radial_pattern_formation	9	3	0.11904	Chr02.g09812.m1;Chr02.g09813.m1;Chr02.g09814.m1
327	GO:0048232	male_gamete_generation	9	3	0.11904	Chr03.g18289.m1;Chr03.g18290.m1;Chr03.g18291.m1
328	GO:0071241	cellular_response_to_inorganic_substance	14	4	0.11965	Chr03.g18038.m1;Chr03.g18039.m1;Chr03.g18044.m1;Chr06.g36557.m1
329	GO:0055080	cation_homeostasis	199	34	0.12012	Chr01.g01187.m1;Chr01.g01503.m1;Chr01.g02074.m1;Chr01.g05564.m1;Chr01.g05565.m1;Chr02.g08344.m1;Chr02.g10918.m1;Chr02.g10919.m1;Chr02.g10920.m1;Chr02.g10921.m1;Chr02.g14772.m1;Chr03.g15184.m1;Chr03.g15185.m1;Chr03.g19289.m1;Chr03.g19290.m1;Chr03.g21259.m1;Chr04.g24040.m1;Chr04.g24382.m1;Chr04.g25198.m1;Chr04.g25200.m2;Chr04.g25285.m1;Chr04.g27103.m1;Chr04.g27105.m1;Chr04.g27107.m1;Chr04.g27109.m1…
330	GO:0045047	protein_targeting_to_ER	25	6	0.12493	Chr03.g19246.m1;Chr04.g26216.m1;Chr04.g26217.m1;Chr06.g39383.m1;Chr06.g39385.m1;Chr06.g39399.m1
331	GO:0072599	establishment_of_protein_localization_to_endoplasmic_reticulum	25	6	0.12493	Chr03.g19246.m1;Chr04.g26216.m1;Chr04.g26217.m1;Chr06.g39383.m1;Chr06.g39385.m1;Chr06.g39399.m1
332	GO:0098771	inorganic_ion_homeostasis	200	34	0.12622	Chr01.g01187.m1;Chr01.g01503.m1;Chr01.g02074.m1;Chr01.g05564.m1;Chr01.g05565.m1;Chr02.g08344.m1;Chr02.g10918.m1;Chr02.g10919.m1;Chr02.g10920.m1;Chr02.g10921.m1;Chr02.g14772.m1;Chr03.g15184.m1;Chr03.g15185.m1;Chr03.g19289.m1;Chr03.g19290.m1;Chr03.g21259.m1;Chr04.g24040.m1;Chr04.g24382.m1;Chr04.g25198.m1;Chr04.g25200.m2;Chr04.g25285.m1;Chr04.g27103.m1;Chr04.g27105.m1;Chr04.g27107.m1;Chr04.g27109.m1…
333	GO:0010393	galacturonan_metabolic_process	136	24	0.13128	Chr01.g02618.m1;Chr01.g02627.m1;Chr01.g06811.m1;Chr02.g08540.m1;Chr02.g08542.m1;Chr02.g08572.m1;Chr02.g08573.m1;Chr02.g09732.m1;Chr02.g14489.m1;Chr03.g18465.m1;Chr03.g18466.m1;Chr03.g18467.m1;Chr03.g18469.m1;Chr03.g21005.m1;Chr04.g21504.m1;Chr04.g21505.m1;Chr06.g35614.m1;Chr06.g35615.m1;Chr06.g35616.m1;Chr06.g37069.m1;Chr07.g39621.m1;Chr07.g43791.m1;Chr07.g43795.m1;Chr07.g43797.m1
334	GO:0045488	pectin_metabolic_process	136	24	0.13128	Chr01.g02618.m1;Chr01.g02627.m1;Chr01.g06811.m1;Chr02.g08540.m1;Chr02.g08542.m1;Chr02.g08572.m1;Chr02.g08573.m1;Chr02.g09732.m1;Chr02.g14489.m1;Chr03.g18465.m1;Chr03.g18466.m1;Chr03.g18467.m1;Chr03.g18469.m1;Chr03.g21005.m1;Chr04.g21504.m1;Chr04.g21505.m1;Chr06.g35614.m1;Chr06.g35615.m1;Chr06.g35616.m1;Chr06.g37069.m1;Chr07.g39621.m1;Chr07.g43791.m1;Chr07.g43795.m1;Chr07.g43797.m1
335	GO:0002220	innate_immune_response_activating_cell_surface_receptor_signaling_pathway	1	1	0.13946	scaffold1.g00037.m1
336	GO:0002221	pattern_recognition_receptor_signaling_pathway	1	1	0.13946	scaffold1.g00037.m1
337	GO:0002429	immune_response-activating_cell_surface_receptor_signaling_pathway	1	1	0.13946	scaffold1.g00037.m1
338	GO:0002752	cell_surface_pattern_recognition_receptor_signaling_pathway	1	1	0.13946	scaffold1.g00037.m1
339	GO:0002768	immune_response-regulating_cell_surface_receptor_signaling_pathway	1	1	0.13946	scaffold1.g00037.m1
340	GO:0015908	fatty_acid_transport	1	1	0.13946	Chr02.g13367.m1
341	GO:0032490	detection_of_molecule_of_bacterial_origin	1	1	0.13946	scaffold1.g00037.m1
342	GO:0032491	detection_of_molecule_of_fungal_origin	1	1	0.13946	scaffold1.g00037.m1
343	GO:0032494	response_to_peptidoglycan	1	1	0.13946	scaffold1.g00037.m1
344	GO:0032499	detection_of_peptidoglycan	1	1	0.13946	scaffold1.g00037.m1
345	GO:0070370	cellular_heat_acclimation	1	1	0.13946	Chr07.g44077.m1
346	GO:0080024	indolebutyric_acid_metabolic_process	1	1	0.13946	Chr02.g08591.m1
347	GO:0080026	response_to_indolebutyric_acid	1	1	0.13946	Chr02.g08591.m1
348	GO:0080051	cutin_transport	1	1	0.13946	Chr02.g13367.m1
349	GO:0009117	nucleotide_metabolic_process	362	58	0.14175	Chr01.g00763.m1;Chr01.g00768.m1;Chr01.g00782.m1;Chr01.g00784.m1;Chr01.g00786.m1;Chr01.g00791.m1;Chr01.g00838.m1;Chr01.g01187.m1;Chr01.g02074.m1;Chr01.g02974.m1;Chr01.g02981.m1;Chr01.g02987.m1;Chr01.g06270.m1;Chr02.g07696.m1;Chr02.g08344.m1;Chr02.g10580.m1;Chr02.g10596.m1;Chr02.g10597.m1;Chr02.g10598.m1;Chr03.g16652.m1;Chr03.g16931.m1;Chr03.g21053.m1;Chr04.g22918.m1;Chr04.g25198.m1;Chr04.g25200.m2…
350	GO:0006637	acyl-CoA_metabolic_process	26	6	0.14431	Chr03.g20450.m1;Chr03.g20451.m1;Chr06.g37831.m1;Chr06.g38457.m1;Chr06.g38469.m1;Chr06.g38471.m1
351	GO:0035383	thioester_metabolic_process	26	6	0.14431	Chr03.g20450.m1;Chr03.g20451.m1;Chr06.g37831.m1;Chr06.g38457.m1;Chr06.g38469.m1;Chr06.g38471.m1
352	GO:0050801	ion_homeostasis	203	34	0.14565	Chr01.g01187.m1;Chr01.g01503.m1;Chr01.g02074.m1;Chr01.g05564.m1;Chr01.g05565.m1;Chr02.g08344.m1;Chr02.g10918.m1;Chr02.g10919.m1;Chr02.g10920.m1;Chr02.g10921.m1;Chr02.g14772.m1;Chr03.g15184.m1;Chr03.g15185.m1;Chr03.g19289.m1;Chr03.g19290.m1;Chr03.g21259.m1;Chr04.g24040.m1;Chr04.g24382.m1;Chr04.g25198.m1;Chr04.g25200.m2;Chr04.g25285.m1;Chr04.g27103.m1;Chr04.g27105.m1;Chr04.g27107.m1;Chr04.g27109.m1…
353	GO:0009696	salicylic_acid_metabolic_process	5	2	0.14569	Chr05.g31876.m1;Chr05.g31878.m1
354	GO:0010337	regulation_of_salicylic_acid_metabolic_process	5	2	0.14569	Chr05.g31876.m1;Chr05.g31878.m1
355	GO:0035542	regulation_of_SNARE_complex_assembly	5	2	0.14569	Chr01.g05691.m1;Chr05.g28623.m1
356	GO:0042752	regulation_of_circadian_rhythm	15	4	0.14604	Chr02.g13275.m1;Chr03.g19055.m1;Chr05.g31569.m1;Chr07.g43639.m1
357	GO:0019684	photosynthesis,_light_reaction	125	22	0.14641	Chr01.g00771.m1;Chr01.g00785.m1;Chr01.g00787.m1;Chr02.g14453.m1;Chr02.g14454.m1;Chr02.g14455.m1;Chr02.g14461.m1;Chr05.g27993.m1;Chr05.g32380.m1;Chr05.g32416.m1;Chr06.g34079.m1;Chr07.g39660.m1;scaffold16.g44375.m1;scaffold22.g44404.m1;scaffold2.g07439.m1;scaffold2.g07447.m1;scaffold2.g07449.m1;scaffold2.g07469.m1;scaffold41.g44470.m1;scaffold41.g44472.m1;scaffold51.g44497.m1;scaffold60.g44511.m1
358	GO:0009808	lignin_metabolic_process	38	8	0.15082	Chr02.g08840.m1;Chr02.g08841.m1;Chr02.g08842.m1;Chr02.g08843.m1;Chr05.g29758.m1;Chr05.g29760.m1;Chr05.g29761.m1;Chr05.g29763.m1
359	GO:0015849	organic_acid_transport	132	23	0.15126	Chr01.g01045.m1;Chr01.g01046.m1;Chr01.g02186.m1;Chr01.g02187.m1;Chr01.g02682.m1;Chr01.g02683.m1;Chr01.g02691.m1;Chr01.g03332.m1;Chr01.g03338.m1;Chr01.g03339.m1;Chr02.g12583.m1;Chr03.g18158.m1;Chr04.g24898.m1;Chr04.g26783.m1;Chr05.g32608.m1;Chr05.g32916.m1;Chr05.g32917.m1;Chr05.g32918.m1;Chr06.g34285.m1;Chr06.g35971.m1;Chr06.g37096.m1;Chr07.g40149.m1;Chr07.g40150.m1
360	GO:0044247	cellular_polysaccharide_catabolic_process	63	12	0.16055	Chr03.g18851.m1;Chr03.g18956.m1;Chr03.g18979.m1;Chr03.g18980.m1;Chr03.g18982.m1;Chr03.g20033.m1;Chr03.g20034.m1;Chr03.g20035.m1;Chr03.g20059.m1;Chr03.g20154.m1;Chr06.g34720.m1;Chr07.g40838.m1
361	GO:0010118	stomatal_movement	27	6	0.16497	Chr05.g27921.m1;Chr05.g27922.m1;Chr05.g27923.m1;Chr05.g27924.m1;Chr06.g36216.m1;Chr06.g36217.m1
362	GO:0031329	regulation_of_cellular_catabolic_process	45	9	0.16712	Chr01.g05800.m1;Chr01.g05801.m1;Chr01.g05826.m1;Chr05.g31587.m1;Chr05.g31733.m1;Chr06.g34219.m1;Chr06.g34438.m1;Chr06.g34439.m1;Chr06.g39086.m1
363	GO:0051606	detection_of_stimulus	33	7	0.16753	Chr01.g01567.m1;Chr03.g16580.m1;Chr03.g16861.m1;Chr03.g21125.m1;Chr06.g34733.m1;Chr06.g34740.m1;scaffold1.g00037.m1
364	GO:0005984	disaccharide_metabolic_process	46	9	0.18373	Chr02.g07722.m1;Chr02.g09258.m1;Chr04.g26521.m1;Chr04.g26522.m1;Chr06.g36727.m1;Chr06.g36728.m1;Chr06.g36729.m1;Chr06.g36730.m1;Chr07.g40942.m1
365	GO:0006612	protein_targeting_to_membrane	28	6	0.18678	Chr03.g19246.m1;Chr04.g26216.m1;Chr04.g26217.m1;Chr06.g39383.m1;Chr06.g39385.m1;Chr06.g39399.m1
366	GO:0010206	photosystem_II_repair	11	3	0.18987	Chr05.g32416.m1;Chr06.g34079.m1;Chr07.g39660.m1
367	GO:0032787	monocarboxylic_acid_metabolic_process	433	67	0.19427	Chr01.g01540.m1;Chr01.g02974.m1;Chr01.g02981.m1;Chr01.g02987.m1;Chr01.g03778.m1;Chr01.g05317.m1;Chr01.g05318.m1;Chr01.g05340.m1;Chr01.g05431.m1;Chr01.g06270.m1;Chr01.g06440.m1;Chr02.g07696.m1;Chr02.g07986.m1;Chr02.g09681.m1;Chr02.g09684.m1;Chr02.g09687.m1;Chr02.g10561.m1;Chr02.g11091.m1;Chr02.g11363.m1;Chr02.g11369.m1;Chr02.g11591.m1;Chr02.g11592.m1;Chr02.g11690.m1;Chr02.g11691.m1;Chr02.g11935.m1…
368	GO:0009695	jasmonic_acid_biosynthetic_process	6	2	0.19902	Chr04.g25676.m1;Chr06.g34246.m1
369	GO:0097576	vacuole_fusion	6	2	0.19902	Chr01.g05691.m1;Chr05.g28623.m1
370	GO:0022604	regulation_of_cell_morphogenesis	35	7	0.20781	Chr01.g06291.m1;Chr04.g25097.m1;Chr04.g26246.m1;Chr06.g34314.m1;Chr07.g39525.m1;Chr07.g39535.m1;Chr07.g42026.m1
371	GO:0006753	nucleoside_phosphate_metabolic_process	374	58	0.20855	Chr01.g00763.m1;Chr01.g00768.m1;Chr01.g00782.m1;Chr01.g00784.m1;Chr01.g00786.m1;Chr01.g00791.m1;Chr01.g00838.m1;Chr01.g01187.m1;Chr01.g02074.m1;Chr01.g02974.m1;Chr01.g02981.m1;Chr01.g02987.m1;Chr01.g06270.m1;Chr02.g07696.m1;Chr02.g08344.m1;Chr02.g10580.m1;Chr02.g10596.m1;Chr02.g10597.m1;Chr02.g10598.m1;Chr03.g16652.m1;Chr03.g16931.m1;Chr03.g21053.m1;Chr04.g22918.m1;Chr04.g25198.m1;Chr04.g25200.m2…
372	GO:0009636	response_to_toxic_substance	173	28	0.225	Chr01.g00785.m1;Chr03.g21240.m1;Chr04.g26163.m1;Chr04.g26164.m1;Chr04.g27662.m1;Chr04.g27663.m1;Chr05.g30362.m1;Chr05.g30363.m1;Chr05.g30364.m1;Chr05.g31146.m1;Chr05.g31156.m1;Chr05.g31157.m1;Chr05.g31161.m1;Chr05.g31162.m1;Chr06.g36820.m1;Chr06.g36821.m1;Chr06.g36822.m1;Chr06.g36823.m1;Chr06.g36831.m1;Chr06.g36832.m1;Chr06.g36834.m1;Chr07.g43605.m1;Chr07.g43606.m1;scaffold16.g44375.m1;scaffold1.…
373	GO:0015698	inorganic_anion_transport	74	13	0.22609	Chr01.g02640.m1;Chr01.g03363.m1;Chr02.g08689.m1;Chr02.g08711.m1;Chr02.g13379.m2;Chr02.g14772.m1;Chr03.g17926.m1;Chr03.g19289.m1;Chr03.g19290.m1;Chr04.g25285.m1;Chr06.g34540.m1;Chr06.g39330.m1;Chr07.g40111.m1
374	GO:0007017	microtubule-based_process	180	29	0.22778	Chr02.g13483.m1;Chr03.g15790.m1;Chr03.g17429.m1;Chr03.g18479.m1;Chr03.g19537.m1;Chr03.g19558.m1;Chr03.g19559.m1;Chr03.g19905.m1;Chr04.g22064.m1;Chr04.g25589.m1;Chr04.g26139.m1;Chr04.g26189.m1;Chr04.g26190.m1;Chr04.g27056.m1;Chr04.g27636.m1;Chr05.g28867.m1;Chr05.g29730.m1;Chr05.g29855.m1;Chr05.g29971.m1;Chr05.g31140.m1;Chr05.g31153.m1;Chr05.g32352.m1;Chr06.g35252.m1;Chr06.g36744.m1;Chr06.g38666.m1…
375	GO:0045898	regulation_of_RNA_polymerase_II_transcriptional_preinitiation_complex_assembly	12	3	0.22849	Chr01.g05800.m1;Chr01.g05801.m1;Chr06.g34219.m1
376	GO:0045899	positive_regulation_of_RNA_polymerase_II_transcriptional_preinitiation_complex_a...	12	3	0.22849	Chr01.g05800.m1;Chr01.g05801.m1;Chr06.g34219.m1
377	GO:0000288	nuclear-transcribed_mRNA_catabolic_process,_deadenylation-dependent_decay	36	7	0.22919	Chr05.g27885.m1;Chr05.g27888.m1;Chr05.g27891.m1;Chr05.g28225.m1;Chr05.g29382.m1;Chr05.g29387.m1;Chr05.g33333.m1
378	GO:0008202	steroid_metabolic_process	68	12	0.2332	Chr02.g10561.m1;Chr03.g16631.m1;Chr03.g20836.m1;Chr03.g20839.m1;Chr03.g21053.m1;Chr04.g24745.m1;Chr04.g24746.m1;Chr04.g25607.m1;Chr04.g25676.m1;Chr05.g31520.m1;Chr05.g31521.m1;Chr06.g34246.m1
379	GO:0033609	oxalate_metabolic_process	30	6	0.23341	Chr07.g40132.m1;Chr07.g40133.m1;Chr07.g40134.m1;Chr07.g40135.m1;Chr07.g40136.m1;Chr07.g40137.m1
380	GO:0007623	circadian_rhythm	18	4	0.23591	Chr02.g13275.m1;Chr03.g19055.m1;Chr05.g31569.m1;Chr07.g43639.m1
381	GO:0009768	photosynthesis,_light_harvesting_in_photosystem_I	18	4	0.23591	Chr02.g14453.m1;Chr02.g14454.m1;Chr02.g14455.m1;Chr02.g14461.m1
382	GO:0010143	cutin_biosynthetic_process	18	4	0.23591	Chr03.g18289.m1;Chr03.g18290.m1;Chr03.g18291.m1;Chr05.g28639.m1
383	GO:0048511	rhythmic_process	18	4	0.23591	Chr02.g13275.m1;Chr03.g19055.m1;Chr05.g31569.m1;Chr07.g43639.m1
384	GO:0090503	RNA_phosphodiester_bond_hydrolysis,_exonucleolytic	37	7	0.25128	Chr03.g15123.m1;Chr04.g22439.m1;Chr04.g22445.m1;Chr04.g25830.m1;Chr07.g40512.m1;Chr07.g44077.m1;scaffold1.g00671.m1
385	GO:0006048	UDP-N-acetylglucosamine_biosynthetic_process	7	2	0.2541	Chr02.g11256.m1;Chr05.g32822.m1
386	GO:0035493	SNARE_complex_assembly	7	2	0.2541	Chr01.g05691.m1;Chr05.g28623.m1
387	GO:0046349	amino_sugar_biosynthetic_process	7	2	0.2541	Chr02.g11256.m1;Chr05.g32822.m1
388	GO:0052542	defense_response_by_callose_deposition	7	2	0.2541	Chr05.g31876.m1;Chr05.g31878.m1
389	GO:0000245	spliceosomal_complex_assembly	31	6	0.25796	Chr02.g07738.m1;Chr02.g10383.m1;Chr02.g10387.m1;Chr02.g10388.m1;Chr03.g18672.m1;Chr03.g18691.m1
390	GO:0002238	response_to_molecule_of_fungal_origin	2	1	0.25948	scaffold1.g00037.m1
391	GO:0009878	nodule_morphogenesis	2	1	0.25948	Chr07.g40393.m1
392	GO:0010191	mucilage_metabolic_process	2	1	0.25948	Chr03.g20491.m1
393	GO:0010192	mucilage_biosynthetic_process	2	1	0.25948	Chr03.g20491.m1
394	GO:0010222	stem_vascular_tissue_pattern_formation	2	1	0.25948	Chr02.g13367.m1
395	GO:0010587	miRNA_catabolic_process	2	1	0.25948	Chr07.g44077.m1
396	GO:0044111	development_involved_in_symbiotic_interaction	2	1	0.25948	Chr07.g40393.m1
397	GO:0048359	mucilage_metabolic_process_involved_in_seed_coat_development	2	1	0.25948	Chr03.g20491.m1
398	GO:0009699	phenylpropanoid_biosynthetic_process	83	14	0.2628	Chr02.g08840.m1;Chr02.g08841.m1;Chr02.g08842.m1;Chr02.g08843.m1;Chr03.g20450.m1;Chr03.g20451.m1;Chr05.g29758.m1;Chr05.g29760.m1;Chr05.g29761.m1;Chr05.g29763.m1;Chr06.g37831.m1;Chr06.g38457.m1;Chr06.g38469.m1;Chr06.g38471.m1
399	GO:0016556	mRNA_modification	25	5	0.26399	Chr01.g06677.m1;Chr04.g23892.m1;Chr04.g24235.m1;Chr06.g35354.m1;Chr06.g35497.m1
400	GO:0010243	response_to_organonitrogen_compound	13	3	0.26836	Chr02.g08591.m1;Chr03.g21125.m1;scaffold1.g00037.m1
401	GO:0060260	regulation_of_transcription_initiation_from_RNA_polymerase_II_promoter	13	3	0.26836	Chr01.g05800.m1;Chr01.g05801.m1;Chr06.g34219.m1
402	GO:0060261	positive_regulation_of_transcription_initiation_from_RNA_polymerase_II_promoter	13	3	0.26836	Chr01.g05800.m1;Chr01.g05801.m1;Chr06.g34219.m1
403	GO:2000142	regulation_of_DNA-templated_transcription,_initiation	13	3	0.26836	Chr01.g05800.m1;Chr01.g05801.m1;Chr06.g34219.m1
404	GO:2000144	positive_regulation_of_DNA-templated_transcription,_initiation	13	3	0.26836	Chr01.g05800.m1;Chr01.g05801.m1;Chr06.g34219.m1
405	GO:0051276	chromosome_organization	329	50	0.27662	Chr01.g02084.m1;Chr01.g03865.m1;Chr01.g03874.m1;Chr01.g05235.m1;Chr02.g08361.m1;Chr02.g09421.m1;Chr02.g10269.m1;Chr02.g10286.m1;Chr02.g10288.m1;Chr02.g10820.m1;Chr03.g14988.m1;Chr03.g15213.m1;Chr03.g16749.m1;Chr03.g16750.m1;Chr03.g16751.m1;Chr03.g17014.m1;Chr03.g17015.m1;Chr03.g17016.m1;Chr03.g20081.m1;Chr03.g20704.m1;Chr04.g23806.m1;Chr04.g26043.m1;Chr04.g27531.m1;Chr04.g27533.m1;Chr04.g27534.m1…
406	GO:0070972	protein_localization_to_endoplasmic_reticulum	32	6	0.28315	Chr03.g19246.m1;Chr04.g26216.m1;Chr04.g26217.m1;Chr06.g39383.m1;Chr06.g39385.m1;Chr06.g39399.m1
407	GO:0009698	phenylpropanoid_metabolic_process	98	16	0.28762	Chr02.g07640.m1;Chr02.g07641.m1;Chr02.g08840.m1;Chr02.g08841.m1;Chr02.g08842.m1;Chr02.g08843.m1;Chr03.g20450.m1;Chr03.g20451.m1;Chr05.g29758.m1;Chr05.g29760.m1;Chr05.g29761.m1;Chr05.g29763.m1;Chr06.g37831.m1;Chr06.g38457.m1;Chr06.g38469.m1;Chr06.g38471.m1
408	GO:0018108	peptidyl-tyrosine_phosphorylation	193	30	0.2888	Chr01.g02762.m1;Chr01.g03265.m1;Chr01.g06241.m1;Chr01.g06242.m1;Chr01.g06244.m1;Chr01.g06245.m1;Chr01.g06248.m1;Chr01.g06249.m1;Chr01.g06253.m1;Chr01.g06254.m1;Chr01.g06255.m1;Chr02.g12706.m1;Chr02.g12708.m1;Chr04.g22323.m1;Chr04.g25023.m1;Chr05.g28117.m1;Chr05.g28118.m1;Chr05.g28119.m1;Chr05.g32075.m1;Chr05.g32175.m1;Chr05.g32998.m1;Chr05.g33213.m1;Chr05.g33691.m1;Chr06.g37984.m1;Chr06.g37986.m1…
409	GO:0018212	peptidyl-tyrosine_modification	193	30	0.2888	Chr01.g02762.m1;Chr01.g03265.m1;Chr01.g06241.m1;Chr01.g06242.m1;Chr01.g06244.m1;Chr01.g06245.m1;Chr01.g06248.m1;Chr01.g06249.m1;Chr01.g06253.m1;Chr01.g06254.m1;Chr01.g06255.m1;Chr02.g12706.m1;Chr02.g12708.m1;Chr04.g22323.m1;Chr04.g25023.m1;Chr05.g28117.m1;Chr05.g28118.m1;Chr05.g28119.m1;Chr05.g32075.m1;Chr05.g32175.m1;Chr05.g32998.m1;Chr05.g33213.m1;Chr05.g33691.m1;Chr06.g37984.m1;Chr06.g37986.m1…
410	GO:0006879	cellular_iron_ion_homeostasis	20	4	0.30152	Chr03.g15184.m1;Chr03.g15185.m1;scaffold1.g00723.m1;scaffold1.g00724.m1
411	GO:0009309	amine_biosynthetic_process	46	8	0.30785	Chr03.g16829.m1;Chr03.g16830.m1;Chr03.g16831.m1;Chr03.g17098.m1;Chr03.g17099.m1;Chr03.g17100.m1;Chr06.g34095.m1;Chr06.g34096.m1
412	GO:0042401	cellular_biogenic_amine_biosynthetic_process	46	8	0.30785	Chr03.g16829.m1;Chr03.g16830.m1;Chr03.g16831.m1;Chr03.g17098.m1;Chr03.g17099.m1;Chr03.g17100.m1;Chr06.g34095.m1;Chr06.g34096.m1
413	GO:0033037	polysaccharide_localization	8	2	0.3094	Chr05.g31876.m1;Chr05.g31878.m1
414	GO:0052545	callose_localization	8	2	0.3094	Chr05.g31876.m1;Chr05.g31878.m1
415	GO:0044275	cellular_carbohydrate_catabolic_process	73	12	0.31612	Chr03.g18851.m1;Chr03.g18956.m1;Chr03.g18979.m1;Chr03.g18980.m1;Chr03.g18982.m1;Chr03.g20033.m1;Chr03.g20034.m1;Chr03.g20035.m1;Chr03.g20059.m1;Chr03.g20154.m1;Chr06.g34720.m1;Chr07.g40838.m1
416	GO:0015994	chlorophyll_metabolic_process	40	7	0.32072	Chr04.g23933.m1;Chr04.g24280.m1;Chr04.g24515.m1;Chr04.g24516.m1;Chr04.g24517.m1;Chr04.g24518.m1;Chr07.g41080.m1
417	GO:0009617	response_to_bacterium	80	13	0.32086	Chr03.g21125.m1;Chr04.g26002.m1;Chr04.g26800.m1;Chr04.g26801.m1;Chr04.g26802.m1;Chr04.g26803.m1;Chr04.g26804.m1;Chr04.g26807.m1;Chr04.g26809.m1;Chr04.g26810.m1;Chr04.g26816.m1;Chr04.g27488.m1;scaffold1.g00037.m1
418	GO:0019953	sexual_reproduction	27	5	0.32147	Chr03.g18289.m1;Chr03.g18290.m1;Chr03.g18291.m1;Chr07.g40298.m1;Chr07.g40300.m1
419	GO:0072593	reactive_oxygen_species_metabolic_process	149	23	0.33303	Chr03.g21240.m1;Chr04.g26163.m1;Chr04.g26164.m1;Chr04.g27662.m1;Chr04.g27663.m1;Chr05.g30362.m1;Chr05.g30363.m1;Chr05.g30364.m1;Chr05.g31146.m1;Chr05.g31156.m1;Chr05.g31157.m1;Chr05.g31161.m1;Chr05.g31162.m1;Chr06.g36820.m1;Chr06.g36821.m1;Chr06.g36822.m1;Chr06.g36823.m1;Chr06.g36831.m1;Chr06.g36832.m1;Chr06.g36834.m1;Chr07.g43605.m1;Chr07.g43606.m1;scaffold1.g00146.m1
420	GO:0009308	amine_metabolic_process	88	14	0.34101	Chr03.g16829.m1;Chr03.g16830.m1;Chr03.g16831.m1;Chr03.g17098.m1;Chr03.g17099.m1;Chr03.g17100.m1;Chr03.g18038.m1;Chr03.g18039.m1;Chr03.g18044.m1;Chr04.g26877.m1;Chr04.g26880.m1;Chr06.g34095.m1;Chr06.g34096.m1;Chr06.g36557.m1
421	GO:0046835	carbohydrate_phosphorylation	41	7	0.3446	Chr01.g02974.m1;Chr01.g02981.m1;Chr01.g02987.m1;Chr01.g06270.m1;Chr02.g07696.m1;Chr04.g25845.m1;Chr05.g33569.m1
422	GO:0009642	response_to_light_intensity	15	3	0.34964	Chr05.g32416.m1;Chr06.g34079.m1;Chr07.g39660.m1
423	GO:0072488	ammonium_transmembrane_transport	15	3	0.34964	Chr02.g13897.m1;Chr03.g15339.m1;Chr05.g28153.m1
424	GO:0006284	base-excision_repair	35	6	0.3612	Chr03.g16749.m1;Chr03.g16750.m1;Chr03.g16751.m1;Chr03.g17014.m1;Chr03.g17015.m1;Chr03.g17016.m1
425	GO:0042773	ATP_synthesis_coupled_electron_transport	35	6	0.3612	Chr01.g00786.m1;Chr07.g41245.m1;scaffold16.g44376.m1;scaffold2.g07440.m1;scaffold2.g07448.m1;scaffold41.g44471.m1
426	GO:0010100	negative_regulation_of_photomorphogenesis	3	1	0.36277	Chr06.g37332.m1
427	GO:0031086	nuclear-transcribed_mRNA_catabolic_process,_deadenylation-independent_decay	3	1	0.36277	Chr07.g44077.m1
428	GO:0031087	deadenylation-independent_decapping_of_nuclear-transcribed_mRNA	3	1	0.36277	Chr07.g44077.m1
429	GO:0006097	glyoxylate_cycle	9	2	0.36379	Chr01.g03778.m1;Chr03.g20903.m1
430	GO:0009694	jasmonic_acid_metabolic_process	9	2	0.36379	Chr04.g25676.m1;Chr06.g34246.m1
431	GO:0055082	cellular_chemical_homeostasis	187	28	0.37301	Chr01.g01187.m1;Chr01.g02074.m1;Chr01.g02974.m1;Chr01.g02981.m1;Chr01.g02987.m1;Chr01.g06270.m1;Chr02.g07696.m1;Chr02.g08344.m1;Chr02.g14772.m1;Chr03.g15184.m1;Chr03.g15185.m1;Chr03.g19289.m1;Chr03.g19290.m1;Chr04.g25198.m1;Chr04.g25200.m2;Chr04.g25285.m1;Chr04.g25845.m1;Chr04.g27103.m1;Chr04.g27105.m1;Chr04.g27107.m1;Chr04.g27109.m1;Chr05.g30387.m1;Chr05.g33569.m1;Chr06.g34455.m1;Chr06.g34540.m1…
432	GO:0007031	peroxisome_organization	29	5	0.38014	Chr01.g01540.m1;Chr01.g05431.m1;Chr02.g07986.m1;Chr03.g16471.m1;Chr07.g39555.m1
433	GO:0044248	cellular_catabolic_process	972	139	0.38625	Chr01.g01492.m1;Chr01.g01540.m1;Chr01.g02317.m1;Chr01.g02326.m1;Chr01.g04064.m1;Chr01.g04331.m1;Chr01.g04565.m1;Chr01.g05241.m1;Chr01.g05431.m1;Chr01.g05800.m1;Chr01.g05801.m1;Chr01.g05826.m1;Chr01.g06440.m1;Chr02.g07986.m1;Chr02.g08840.m1;Chr02.g08841.m1;Chr02.g08842.m1;Chr02.g08843.m1;Chr02.g09682.m1;Chr02.g09686.m1;Chr02.g09688.m1;Chr02.g09693.m1;Chr02.g11591.m1;Chr02.g11592.m1;Chr02.g11690.m1…
434	GO:0070085	glycosylation	98	15	0.39128	Chr03.g19121.m1;Chr03.g19127.m1;Chr03.g19132.m1;Chr03.g19133.m1;Chr03.g20491.m1;Chr04.g23153.m1;Chr04.g23154.m1;Chr04.g23160.m1;Chr04.g26002.m1;Chr04.g26081.m1;Chr04.g27488.m1;Chr04.g27570.m1;Chr06.g39428.m1;Chr06.g39429.m1;Chr07.g43367.m1
435	GO:0071669	plant-type_cell_wall_organization_or_biogenesis	133	20	0.39476	Chr02.g07648.m1;Chr03.g14908.m1;Chr03.g19121.m1;Chr03.g19127.m1;Chr03.g19132.m1;Chr03.g19133.m1;Chr04.g26081.m1;Chr04.g26163.m1;Chr04.g26164.m1;Chr04.g27570.m1;Chr04.g27662.m1;Chr04.g27663.m1;Chr06.g35016.m1;Chr06.g35020.m1;Chr06.g35022.m1;Chr06.g35024.m1;Chr06.g39428.m1;Chr06.g39429.m1;Chr07.g39709.m1;Chr07.g43605.m1
436	GO:0009607	response_to_biotic_stimulus	196	29	0.39575	Chr02.g08747.m1;Chr02.g10609.m1;Chr02.g10847.m1;Chr02.g13967.m1;Chr03.g16666.m1;Chr03.g16667.m1;Chr03.g16948.m1;Chr03.g21125.m1;Chr04.g24892.m1;Chr04.g24893.m1;Chr04.g24894.m1;Chr04.g26002.m1;Chr04.g26800.m1;Chr04.g26801.m1;Chr04.g26802.m1;Chr04.g26803.m1;Chr04.g26804.m1;Chr04.g26807.m1;Chr04.g26809.m1;Chr04.g26810.m1;Chr04.g26816.m1;Chr04.g27488.m1;Chr05.g28641.m1;Chr05.g32460.m1;Chr05.g32461.m1…
437	GO:0016119	carotene_metabolic_process	71	11	0.40343	Chr01.g03782.m1;Chr02.g11611.m1;Chr03.g21211.m1;Chr03.g21212.m1;Chr03.g21213.m1;Chr04.g24921.m1;Chr04.g24929.m1;Chr04.g25983.m1;scaffold1.g00117.m1;scaffold1.g00118.m1;scaffold1.g00119.m1
438	GO:0052889	9,9'-di-cis-zeta-carotene_desaturation_to_7,9,7',9'-tetra-cis-lycopene	71	11	0.40343	Chr01.g03782.m1;Chr02.g11611.m1;Chr03.g21211.m1;Chr03.g21212.m1;Chr03.g21213.m1;Chr04.g24921.m1;Chr04.g24929.m1;Chr04.g25983.m1;scaffold1.g00117.m1;scaffold1.g00118.m1;scaffold1.g00119.m1
439	GO:0000398	mRNA_splicing,_via_spliceosome	162	24	0.40817	Chr01.g06677.m1;Chr01.g06874.m1;Chr01.g06888.m1;Chr01.g06980.m1;Chr01.g07020.m1;Chr02.g07738.m1;Chr02.g08766.m1;Chr02.g10383.m1;Chr02.g10387.m1;Chr02.g10388.m1;Chr03.g18672.m1;Chr03.g18691.m1;Chr03.g18910.m1;Chr03.g19869.m1;Chr03.g20105.m1;Chr04.g23892.m1;Chr04.g24235.m1;Chr04.g26275.m1;Chr04.g26740.m1;Chr06.g35354.m1;Chr06.g35497.m1;Chr06.g38857.m1;Chr07.g41069.m1;Chr07.g42390.m1
440	GO:0030003	cellular_cation_homeostasis	141	21	0.40845	Chr01.g01187.m1;Chr01.g02074.m1;Chr02.g08344.m1;Chr02.g14772.m1;Chr03.g15184.m1;Chr03.g15185.m1;Chr03.g19289.m1;Chr03.g19290.m1;Chr04.g25198.m1;Chr04.g25200.m2;Chr04.g25285.m1;Chr04.g27103.m1;Chr04.g27105.m1;Chr04.g27107.m1;Chr04.g27109.m1;Chr05.g30387.m1;Chr06.g34455.m1;Chr06.g34540.m1;Chr06.g39330.m1;scaffold1.g00723.m1;scaffold1.g00724.m1
441	GO:0010268	brassinosteroid_homeostasis	30	5	0.40949	Chr02.g10561.m1;Chr03.g16631.m1;Chr03.g20836.m1;Chr03.g20839.m1;Chr04.g25607.m1
442	GO:0031122	cytoplasmic_microtubule_organization	30	5	0.40949	Chr04.g26189.m1;Chr04.g26190.m1;Chr06.g35252.m1;scaffold4.g27693.m1;scaffold4.g27694.m1
443	GO:0006047	UDP-N-acetylglucosamine_metabolic_process	10	2	0.41644	Chr02.g11256.m1;Chr05.g32822.m1
444	GO:0009292	genetic_transfer	10	2	0.41644	Chr04.g26002.m1;Chr04.g27488.m1
445	GO:0009294	DNA_mediated_transformation	10	2	0.41644	Chr04.g26002.m1;Chr04.g27488.m1
446	GO:0009687	abscisic_acid_metabolic_process	10	2	0.41644	Chr02.g10561.m1;Chr03.g16631.m1
447	GO:0046487	glyoxylate_metabolic_process	10	2	0.41644	Chr01.g03778.m1;Chr03.g20903.m1
448	GO:0006631	fatty_acid_metabolic_process	170	25	0.42021	Chr01.g01540.m1;Chr01.g03778.m1;Chr01.g05317.m1;Chr01.g05318.m1;Chr01.g05340.m1;Chr01.g05431.m1;Chr01.g06440.m1;Chr02.g07986.m1;Chr02.g11591.m1;Chr02.g11592.m1;Chr02.g11690.m1;Chr02.g11691.m1;Chr03.g16471.m1;Chr03.g20710.m1;Chr03.g20712.m1;Chr03.g20903.m1;Chr04.g22078.m1;Chr04.g24534.m1;Chr04.g24539.m1;Chr04.g26288.m1;Chr05.g30724.m1;Chr05.g30725.m1;Chr06.g38951.m1;Chr07.g39555.m1;Chr07.g43697.m1
449	GO:0042214	terpene_metabolic_process	72	11	0.42228	Chr01.g03782.m1;Chr02.g11611.m1;Chr03.g21211.m1;Chr03.g21212.m1;Chr03.g21213.m1;Chr04.g24921.m1;Chr04.g24929.m1;Chr04.g25983.m1;scaffold1.g00117.m1;scaffold1.g00118.m1;scaffold1.g00119.m1
450	GO:0009056	catabolic_process	1393	197	0.42583	Chr01.g01492.m1;Chr01.g01540.m1;Chr01.g02317.m1;Chr01.g02326.m1;Chr01.g02618.m1;Chr01.g02627.m1;Chr01.g02974.m1;Chr01.g02981.m1;Chr01.g02987.m1;Chr01.g04064.m1;Chr01.g04331.m1;Chr01.g04565.m1;Chr01.g05241.m1;Chr01.g05431.m1;Chr01.g05800.m1;Chr01.g05801.m1;Chr01.g05826.m1;Chr01.g06270.m1;Chr01.g06440.m1;Chr01.g06811.m1;Chr02.g07696.m1;Chr02.g07986.m1;Chr02.g08540.m1;Chr02.g08542.m1;Chr02.g08572.m1…
451	GO:0055046	microgametogenesis	17	3	0.42984	Chr03.g18289.m1;Chr03.g18290.m1;Chr03.g18291.m1
452	GO:0009409	response_to_cold	31	5	0.43863	Chr05.g31361.m1;Chr05.g31403.m1;Chr05.g31404.m1;Chr05.g31405.m1;Chr07.g41727.m1
453	GO:0006119	oxidative_phosphorylation	38	6	0.44024	Chr01.g00786.m1;Chr07.g41245.m1;scaffold16.g44376.m1;scaffold2.g07440.m1;scaffold2.g07448.m1;scaffold41.g44471.m1
454	GO:0000226	microtubule_cytoskeleton_organization	66	10	0.4414	Chr02.g13483.m1;Chr04.g22064.m1;Chr04.g26189.m1;Chr04.g26190.m1;Chr05.g31140.m1;Chr05.g31153.m1;Chr06.g35252.m1;Chr07.g41245.m1;scaffold4.g27693.m1;scaffold4.g27694.m1
455	GO:0001944	vasculature_development	4	1	0.45165	Chr07.g44077.m1
456	GO:0002757	immune_response-activating_signal_transduction	4	1	0.45165	scaffold1.g00037.m1
457	GO:0002758	innate_immune_response-activating_signal_transduction	4	1	0.45165	scaffold1.g00037.m1
458	GO:0002764	immune_response-regulating_signaling_pathway	4	1	0.45165	scaffold1.g00037.m1
459	GO:0006429	leucyl-tRNA_aminoacylation	4	1	0.45165	Chr02.g08577.m1
460	GO:0010586	miRNA_metabolic_process	4	1	0.45165	Chr07.g44077.m1
461	GO:0072358	cardiovascular_system_development	4	1	0.45165	Chr07.g44077.m1
462	GO:0072359	circulatory_system_development	4	1	0.45165	Chr07.g44077.m1
463	GO:0006873	cellular_ion_homeostasis	145	21	0.46204	Chr01.g01187.m1;Chr01.g02074.m1;Chr02.g08344.m1;Chr02.g14772.m1;Chr03.g15184.m1;Chr03.g15185.m1;Chr03.g19289.m1;Chr03.g19290.m1;Chr04.g25198.m1;Chr04.g25200.m2;Chr04.g25285.m1;Chr04.g27103.m1;Chr04.g27105.m1;Chr04.g27107.m1;Chr04.g27109.m1;Chr05.g30387.m1;Chr06.g34455.m1;Chr06.g34540.m1;Chr06.g39330.m1;scaffold1.g00723.m1;scaffold1.g00724.m1
464	GO:0022603	regulation_of_anatomical_structure_morphogenesis	46	7	0.465	Chr01.g06291.m1;Chr04.g25097.m1;Chr04.g26246.m1;Chr06.g34314.m1;Chr07.g39525.m1;Chr07.g39535.m1;Chr07.g42026.m1
465	GO:0016129	phytosteroid_biosynthetic_process	32	5	0.46742	Chr02.g10561.m1;Chr03.g16631.m1;Chr03.g20836.m1;Chr03.g20839.m1;Chr04.g25607.m1
466	GO:0016132	brassinosteroid_biosynthetic_process	32	5	0.46742	Chr02.g10561.m1;Chr03.g16631.m1;Chr03.g20836.m1;Chr03.g20839.m1;Chr04.g25607.m1
467	GO:0043254	regulation_of_protein_complex_assembly	32	5	0.46742	Chr01.g05691.m1;Chr01.g05800.m1;Chr01.g05801.m1;Chr05.g28623.m1;Chr06.g34219.m1
468	GO:0010087	phloem_or_xylem_histogenesis	25	4	0.46835	Chr02.g13275.m1;Chr03.g19055.m1;Chr05.g31569.m1;Chr07.g43639.m1
469	GO:0046653	tetrahydrofolate_metabolic_process	25	4	0.46835	Chr01.g03036.m1;Chr06.g34151.m1;Chr06.g39250.m1;Chr06.g39436.m1
470	GO:0090407	organophosphate_biosynthetic_process	275	39	0.4815	Chr01.g00763.m1;Chr01.g00768.m1;Chr01.g00782.m1;Chr01.g00784.m1;Chr01.g00791.m1;Chr01.g00838.m1;Chr01.g01187.m1;Chr01.g02074.m1;Chr01.g02427.m1;Chr01.g03565.m1;Chr02.g08344.m1;Chr04.g25198.m1;Chr04.g25200.m2;Chr04.g26617.m1;Chr04.g26618.m1;Chr05.g30387.m1;Chr06.g34455.m1;Chr06.g36288.m1;scaffold12.g44355.m1;scaffold16.g44374.m1;scaffold17.g44378.m1;scaffold2.g07249.m1;scaffold2.g07259.m1;scaffold…
471	GO:0009832	plant-type_cell_wall_biogenesis	54	8	0.48577	Chr03.g19121.m1;Chr03.g19127.m1;Chr03.g19132.m1;Chr03.g19133.m1;Chr04.g26081.m1;Chr04.g27570.m1;Chr06.g39428.m1;Chr06.g39429.m1
472	GO:0044712	single-organism_catabolic_process	405	57	0.49233	Chr01.g01540.m1;Chr01.g02974.m1;Chr01.g02981.m1;Chr01.g02987.m1;Chr01.g05431.m1;Chr01.g05800.m1;Chr01.g05801.m1;Chr01.g06270.m1;Chr01.g06440.m1;Chr02.g07696.m1;Chr02.g07986.m1;Chr02.g08840.m1;Chr02.g08841.m1;Chr02.g08842.m1;Chr02.g08843.m1;Chr02.g11591.m1;Chr02.g11592.m1;Chr02.g11690.m1;Chr02.g11691.m1;Chr03.g15508.m1;Chr03.g16471.m1;Chr03.g20347.m1;Chr03.g20441.m1;Chr03.g20442.m1;Chr03.g20677.m1…
473	GO:0007264	small_GTPase_mediated_signal_transduction	126	18	0.49514	Chr01.g02865.m1;Chr01.g03154.m1;Chr02.g09882.m1;Chr02.g09956.m1;Chr02.g09962.m1;Chr02.g09963.m1;Chr02.g09998.m1;Chr03.g14877.m1;Chr04.g21488.m1;Chr04.g21727.m1;Chr04.g22377.m1;Chr05.g29662.m1;Chr05.g29663.m1;Chr05.g30240.m1;Chr07.g42873.m1;Chr07.g43162.m1;Chr07.g43769.m1;scaffold1.g00437.m1
474	GO:0000377	RNA_splicing,_via_transesterification_reactions_with_bulged_adenosine_as_nucleop...	169	24	0.4956	Chr01.g06677.m1;Chr01.g06874.m1;Chr01.g06888.m1;Chr01.g06980.m1;Chr01.g07020.m1;Chr02.g07738.m1;Chr02.g08766.m1;Chr02.g10383.m1;Chr02.g10387.m1;Chr02.g10388.m1;Chr03.g18672.m1;Chr03.g18691.m1;Chr03.g18910.m1;Chr03.g19869.m1;Chr03.g20105.m1;Chr04.g23892.m1;Chr04.g24235.m1;Chr04.g26275.m1;Chr04.g26740.m1;Chr06.g35354.m1;Chr06.g35497.m1;Chr06.g38857.m1;Chr07.g41069.m1;Chr07.g42390.m1
475	GO:0016128	phytosteroid_metabolic_process	33	5	0.49574	Chr02.g10561.m1;Chr03.g16631.m1;Chr03.g20836.m1;Chr03.g20839.m1;Chr04.g25607.m1
476	GO:0016131	brassinosteroid_metabolic_process	33	5	0.49574	Chr02.g10561.m1;Chr03.g16631.m1;Chr03.g20836.m1;Chr03.g20839.m1;Chr04.g25607.m1
477	GO:0006325	chromatin_organization	291	41	0.49775	Chr02.g08361.m1;Chr02.g10286.m1;Chr02.g10288.m1;Chr02.g10964.m1;Chr03.g16757.m1;Chr03.g17279.m1;Chr03.g18946.m1;Chr03.g19012.m1;Chr03.g20070.m1;Chr03.g20704.m1;Chr04.g23900.m1;Chr04.g23901.m1;Chr04.g24072.m1;Chr04.g24249.m1;Chr04.g26043.m1;Chr04.g27531.m1;Chr04.g27533.m1;Chr04.g27534.m1;Chr05.g28265.m1;Chr05.g29123.m1;Chr05.g29628.m1;Chr05.g31622.m1;Chr05.g31749.m1;Chr05.g31750.m1;Chr05.g31752.m1…
478	GO:0071555	cell_wall_organization	370	52	0.49913	Chr01.g02616.m1;Chr01.g02618.m1;Chr01.g02627.m1;Chr01.g02969.m1;Chr01.g03370.m1;Chr01.g05495.m1;Chr01.g07037.m1;Chr01.g07040.m1;Chr01.g07059.m1;Chr02.g07648.m1;Chr02.g07989.m1;Chr02.g12451.m1;Chr02.g12457.m1;Chr03.g14810.m1;Chr03.g14811.m1;Chr03.g14812.m1;Chr03.g14908.m1;Chr03.g15565.m1;Chr03.g15566.m1;Chr03.g15567.m1;Chr03.g15568.m1;Chr03.g15569.m1;Chr03.g15590.m1;Chr03.g15596.m1;Chr03.g18465.m1…
479	GO:0055072	iron_ion_homeostasis	26	4	0.50032	Chr03.g15184.m1;Chr03.g15185.m1;scaffold1.g00723.m1;scaffold1.g00724.m1
480	GO:0009668	plastid_membrane_organization	19	3	0.50618	Chr05.g32416.m1;Chr06.g34079.m1;Chr07.g39660.m1
481	GO:0010027	thylakoid_membrane_organization	19	3	0.50618	Chr05.g32416.m1;Chr06.g34079.m1;Chr07.g39660.m1
482	GO:0006576	cellular_biogenic_amine_metabolic_process	55	8	0.50759	Chr03.g16829.m1;Chr03.g16830.m1;Chr03.g16831.m1;Chr03.g17098.m1;Chr03.g17099.m1;Chr03.g17100.m1;Chr06.g34095.m1;Chr06.g34096.m1
483	GO:0007389	pattern_specification_process	55	8	0.50759	Chr02.g09812.m1;Chr02.g09813.m1;Chr02.g09814.m1;Chr02.g13367.m1;Chr05.g27884.m1;Chr05.g27887.m1;Chr05.g27890.m1;Chr05.g29383.m1
484	GO:0010411	xyloglucan_metabolic_process	55	8	0.50759	Chr03.g19121.m1;Chr03.g19127.m1;Chr03.g19132.m1;Chr03.g19133.m1;Chr04.g26081.m1;Chr04.g27570.m1;Chr06.g39428.m1;Chr06.g39429.m1
485	GO:0044106	cellular_amine_metabolic_process	55	8	0.50759	Chr03.g16829.m1;Chr03.g16830.m1;Chr03.g16831.m1;Chr03.g17098.m1;Chr03.g17099.m1;Chr03.g17100.m1;Chr06.g34095.m1;Chr06.g34096.m1
486	GO:0022900	electron_transport_chain	120	17	0.51224	Chr01.g00785.m1;Chr01.g00786.m1;Chr05.g32416.m1;Chr06.g34079.m1;Chr07.g39660.m1;Chr07.g41245.m1;scaffold16.g44375.m1;scaffold16.g44376.m1;scaffold2.g07259.m1;scaffold2.g07359.m1;scaffold2.g07367.m1;scaffold2.g07439.m1;scaffold2.g07440.m1;scaffold2.g07447.m1;scaffold2.g07448.m1;scaffold41.g44470.m1;scaffold41.g44471.m1
487	GO:0010412	mannan_metabolic_process	12	2	0.51445	Chr03.g18851.m1;Chr03.g20154.m1
488	GO:0046355	mannan_catabolic_process	12	2	0.51445	Chr03.g18851.m1;Chr03.g20154.m1
489	GO:0046395	carboxylic_acid_catabolic_process	70	10	0.51953	Chr01.g01540.m1;Chr01.g05431.m1;Chr01.g06440.m1;Chr02.g07986.m1;Chr02.g11591.m1;Chr02.g11592.m1;Chr02.g11690.m1;Chr02.g11691.m1;Chr03.g16471.m1;Chr07.g39555.m1
490	GO:0044257	cellular_protein_catabolic_process	467	65	0.52779	Chr01.g01492.m1;Chr01.g02317.m1;Chr01.g02326.m1;Chr01.g04064.m1;Chr01.g04331.m1;Chr01.g04565.m1;Chr01.g05241.m1;Chr01.g05800.m1;Chr01.g05801.m1;Chr01.g05826.m1;Chr02.g09682.m1;Chr02.g09686.m1;Chr02.g09688.m1;Chr02.g09693.m1;Chr02.g11947.m1;Chr02.g11949.m1;Chr02.g11950.m1;Chr02.g11951.m1;Chr02.g13275.m1;Chr02.g14465.m1;Chr02.g14467.m1;Chr03.g16789.m1;Chr03.g16795.m1;Chr03.g17054.m1;Chr03.g17055.m1…
491	GO:0002237	response_to_molecule_of_bacterial_origin	5	1	0.52814	scaffold1.g00037.m1
492	GO:0010286	heat_acclimation	5	1	0.52814	Chr07.g44077.m1
493	GO:0034605	cellular_response_to_heat	5	1	0.52814	Chr07.g44077.m1
494	GO:1901615	organic_hydroxy_compound_metabolic_process	114	16	0.53023	Chr02.g10561.m1;Chr03.g16631.m1;Chr03.g20836.m1;Chr03.g20839.m1;Chr03.g21053.m1;Chr04.g24745.m1;Chr04.g24746.m1;Chr04.g25607.m1;Chr04.g25676.m1;Chr05.g31361.m1;Chr05.g31403.m1;Chr05.g31404.m1;Chr05.g31405.m1;Chr05.g31520.m1;Chr05.g31521.m1;Chr06.g34246.m1
495	GO:0000375	RNA_splicing,_via_transesterification_reactions	172	24	0.53259	Chr01.g06677.m1;Chr01.g06874.m1;Chr01.g06888.m1;Chr01.g06980.m1;Chr01.g07020.m1;Chr02.g07738.m1;Chr02.g08766.m1;Chr02.g10383.m1;Chr02.g10387.m1;Chr02.g10388.m1;Chr03.g18672.m1;Chr03.g18691.m1;Chr03.g18910.m1;Chr03.g19869.m1;Chr03.g20105.m1;Chr04.g23892.m1;Chr04.g24235.m1;Chr04.g26275.m1;Chr04.g26740.m1;Chr06.g35354.m1;Chr06.g35497.m1;Chr06.g38857.m1;Chr07.g41069.m1;Chr07.g42390.m1
496	GO:0044702	single_organism_reproductive_process	439	61	0.5339	Chr01.g02865.m1;Chr01.g03154.m1;Chr01.g06345.m1;Chr02.g08954.m1;Chr02.g09029.m1;Chr02.g09030.m1;Chr02.g09032.m1;Chr02.g09033.m1;Chr02.g09038.m1;Chr02.g09041.m1;Chr02.g09042.m1;Chr02.g09044.m1;Chr02.g09303.m1;Chr02.g13275.m1;Chr02.g13367.m1;Chr02.g14425.m1;Chr02.g14426.m1;Chr03.g17851.m1;Chr03.g17854.m1;Chr03.g17862.m1;Chr03.g17863.m1;Chr03.g18289.m1;Chr03.g18290.m1;Chr03.g18291.m1;Chr03.g19055.m1…
497	GO:0006099	tricarboxylic_acid_cycle	42	6	0.54195	Chr02.g09346.m1;Chr04.g25943.m1;Chr04.g27091.m1;Chr04.g27425.m1;Chr06.g35397.m1;Chr06.g35432.m1
498	GO:0007015	actin_filament_organization	42	6	0.54195	Chr01.g01208.m1;Chr01.g02048.m1;Chr02.g08339.m1;Chr04.g23668.m1;Chr05.g29157.m1;Chr07.g41529.m1
499	GO:0006464	cellular_protein_modification_process	2671	371	0.54611	Chr01.g00785.m1;Chr01.g01566.m1;Chr01.g02427.m1;Chr01.g02470.m1;Chr01.g02712.m1;Chr01.g02744.m1;Chr01.g02746.m1;Chr01.g02757.m1;Chr01.g02762.m1;Chr01.g02766.m1;Chr01.g02976.m1;Chr01.g02978.m1;Chr01.g02980.m1;Chr01.g02984.m1;Chr01.g02994.m1;Chr01.g03058.m1;Chr01.g03250.m1;Chr01.g03256.m1;Chr01.g03261.m1;Chr01.g03263.m1;Chr01.g03265.m1;Chr01.g03270.m1;Chr01.g03271.m1;Chr01.g03274.m1;Chr01.g03275.m1…
500	GO:0036211	protein_modification_process	2671	371	0.54611	Chr01.g00785.m1;Chr01.g01566.m1;Chr01.g02427.m1;Chr01.g02470.m1;Chr01.g02712.m1;Chr01.g02744.m1;Chr01.g02746.m1;Chr01.g02757.m1;Chr01.g02762.m1;Chr01.g02766.m1;Chr01.g02976.m1;Chr01.g02978.m1;Chr01.g02980.m1;Chr01.g02984.m1;Chr01.g02994.m1;Chr01.g03058.m1;Chr01.g03250.m1;Chr01.g03256.m1;Chr01.g03261.m1;Chr01.g03263.m1;Chr01.g03265.m1;Chr01.g03270.m1;Chr01.g03271.m1;Chr01.g03274.m1;Chr01.g03275.m1…
501	GO:0098869	cellular_oxidant_detoxification	166	23	0.54782	Chr03.g21240.m1;Chr04.g26163.m1;Chr04.g26164.m1;Chr04.g27662.m1;Chr04.g27663.m1;Chr05.g30362.m1;Chr05.g30363.m1;Chr05.g30364.m1;Chr05.g31146.m1;Chr05.g31156.m1;Chr05.g31157.m1;Chr05.g31161.m1;Chr05.g31162.m1;Chr06.g36820.m1;Chr06.g36821.m1;Chr06.g36822.m1;Chr06.g36823.m1;Chr06.g36831.m1;Chr06.g36832.m1;Chr06.g36834.m1;Chr07.g43605.m1;Chr07.g43606.m1;scaffold1.g00146.m1
502	GO:1990748	cellular_detoxification	166	23	0.54782	Chr03.g21240.m1;Chr04.g26163.m1;Chr04.g26164.m1;Chr04.g27662.m1;Chr04.g27663.m1;Chr05.g30362.m1;Chr05.g30363.m1;Chr05.g30364.m1;Chr05.g31146.m1;Chr05.g31156.m1;Chr05.g31157.m1;Chr05.g31161.m1;Chr05.g31162.m1;Chr06.g36820.m1;Chr06.g36821.m1;Chr06.g36822.m1;Chr06.g36823.m1;Chr06.g36831.m1;Chr06.g36832.m1;Chr06.g36834.m1;Chr07.g43605.m1;Chr07.g43606.m1;scaffold1.g00146.m1
503	GO:0000910	cytokinesis	35	5	0.55051	Chr02.g13483.m1;Chr04.g22064.m1;Chr05.g31140.m1;Chr05.g31153.m1;Chr07.g41245.m1
504	GO:0018298	protein-chromophore_linkage	79	11	0.55166	Chr01.g00785.m1;Chr02.g14453.m1;Chr02.g14454.m1;Chr02.g14455.m1;Chr02.g14461.m1;Chr05.g27993.m1;Chr05.g32380.m1;scaffold16.g44375.m1;scaffold2.g07439.m1;scaffold2.g07447.m1;scaffold41.g44470.m1
505	GO:0008299	isoprenoid_biosynthetic_process	72	10	0.55732	Chr01.g06112.m1;Chr01.g06114.m1;Chr01.g06119.m1;Chr02.g10580.m1;Chr02.g10596.m1;Chr02.g10597.m1;Chr02.g10598.m1;Chr03.g16652.m1;Chr03.g16931.m1;Chr03.g21053.m1
506	GO:0042742	defense_response_to_bacterium	72	10	0.55732	Chr04.g26800.m1;Chr04.g26801.m1;Chr04.g26802.m1;Chr04.g26803.m1;Chr04.g26804.m1;Chr04.g26807.m1;Chr04.g26809.m1;Chr04.g26810.m1;Chr04.g26816.m1;scaffold1.g00037.m1
507	GO:0006897	endocytosis	50	7	0.55749	Chr01.g06291.m1;Chr04.g25097.m1;Chr04.g26246.m1;Chr06.g34314.m1;Chr07.g39525.m1;Chr07.g39535.m1;Chr07.g42026.m1
508	GO:0098754	detoxification	167	23	0.56014	Chr03.g21240.m1;Chr04.g26163.m1;Chr04.g26164.m1;Chr04.g27662.m1;Chr04.g27663.m1;Chr05.g30362.m1;Chr05.g30363.m1;Chr05.g30364.m1;Chr05.g31146.m1;Chr05.g31156.m1;Chr05.g31157.m1;Chr05.g31161.m1;Chr05.g31162.m1;Chr06.g36820.m1;Chr06.g36821.m1;Chr06.g36822.m1;Chr06.g36823.m1;Chr06.g36831.m1;Chr06.g36832.m1;Chr06.g36834.m1;Chr07.g43605.m1;Chr07.g43606.m1;scaffold1.g00146.m1
509	GO:0009396	folic_acid-containing_compound_biosynthetic_process	28	4	0.56154	Chr01.g03036.m1;Chr06.g34151.m1;Chr06.g39250.m1;Chr06.g39436.m1
510	GO:0042440	pigment_metabolic_process	109	15	0.56442	Chr01.g06042.m1;Chr01.g06043.m1;Chr01.g06046.m1;Chr01.g06049.m1;Chr01.g06055.m1;Chr01.g06058.m1;Chr02.g09107.m1;Chr04.g23933.m1;Chr04.g24280.m1;Chr04.g24515.m1;Chr04.g24516.m1;Chr04.g24517.m1;Chr04.g24518.m1;Chr06.g37978.m1;Chr07.g41080.m1
511	GO:0015979	photosynthesis	233	32	0.56654	Chr01.g00767.m1;Chr01.g00771.m1;Chr01.g00783.m1;Chr01.g00785.m1;Chr01.g00787.m1;Chr01.g00790.m1;Chr01.g00839.m1;Chr02.g14453.m1;Chr02.g14454.m1;Chr02.g14455.m1;Chr02.g14461.m1;Chr05.g27993.m1;Chr05.g32380.m1;Chr05.g32416.m1;Chr06.g34079.m1;Chr07.g39660.m1;scaffold15.g44367.m1;scaffold16.g44375.m1;scaffold17.g44377.m1;scaffold22.g44404.m1;scaffold25.g44425.m1;scaffold2.g07439.m1;scaffold2.g07447.m…
512	GO:0006869	lipid_transport	73	10	0.57576	Chr01.g06818.m1;Chr01.g06819.m1;Chr01.g06821.m1;Chr01.g06822.m1;Chr02.g13367.m1;Chr05.g28607.m1;Chr05.g28608.m1;Chr05.g28611.m1;Chr05.g28612.m1;Chr07.g42455.m1
513	GO:0000027	ribosomal_large_subunit_assembly	36	5	0.57679	Chr02.g10223.m1;Chr03.g15224.m1;Chr05.g32050.m1;Chr05.g32121.m1;Chr05.g32318.m1
514	GO:0030091	protein_repair	21	3	0.57683	Chr05.g32416.m1;Chr06.g34079.m1;Chr07.g39660.m1
515	GO:0031334	positive_regulation_of_protein_complex_assembly	21	3	0.57683	Chr01.g05800.m1;Chr01.g05801.m1;Chr06.g34219.m1
516	GO:0048609	multicellular_organismal_reproductive_process	21	3	0.57683	Chr03.g18289.m1;Chr03.g18290.m1;Chr03.g18291.m1
517	GO:0051123	RNA_polymerase_II_transcriptional_preinitiation_complex_assembly	21	3	0.57683	Chr01.g05800.m1;Chr01.g05801.m1;Chr06.g34219.m1
518	GO:0070897	DNA-templated_transcriptional_preinitiation_complex_assembly	21	3	0.57683	Chr01.g05800.m1;Chr01.g05801.m1;Chr06.g34219.m1
519	GO:0009311	oligosaccharide_metabolic_process	66	9	0.58301	Chr02.g07722.m1;Chr02.g09258.m1;Chr04.g26521.m1;Chr04.g26522.m1;Chr06.g36727.m1;Chr06.g36728.m1;Chr06.g36729.m1;Chr06.g36730.m1;Chr07.g40942.m1
520	GO:0019439	aromatic_compound_catabolic_process	169	23	0.58444	Chr02.g08840.m1;Chr02.g08841.m1;Chr02.g08842.m1;Chr02.g08843.m1;Chr04.g23933.m1;Chr04.g24280.m1;Chr04.g24515.m1;Chr04.g24516.m1;Chr04.g24517.m1;Chr04.g24518.m1;Chr05.g27885.m1;Chr05.g27888.m1;Chr05.g27891.m1;Chr05.g28225.m1;Chr05.g29382.m1;Chr05.g29387.m1;Chr05.g29758.m1;Chr05.g29760.m1;Chr05.g29761.m1;Chr05.g29763.m1;Chr05.g33333.m1;Chr07.g41080.m1;Chr07.g44077.m1
521	GO:0042430	indole-containing_compound_metabolic_process	29	4	0.59056	Chr02.g08591.m1;Chr05.g32460.m1;Chr05.g32461.m1;Chr05.g32462.m1
522	GO:0009756	carbohydrate_mediated_signaling	6	1	0.59397	Chr06.g37332.m1
523	GO:0009838	abscission	6	1	0.59397	Chr05.g28265.m1
524	GO:0009850	auxin_metabolic_process	6	1	0.59397	Chr02.g08591.m1
525	GO:0010182	sugar_mediated_signaling_pathway	6	1	0.59397	Chr06.g37332.m1
526	GO:0010227	floral_organ_abscission	6	1	0.59397	Chr05.g28265.m1
527	GO:0010588	cotyledon_vascular_tissue_pattern_formation	6	1	0.59397	Chr02.g13367.m1
528	GO:0035066	positive_regulation_of_histone_acetylation	6	1	0.59397	Chr04.g23901.m1
529	GO:0042335	cuticle_development	6	1	0.59397	Chr02.g08580.m1
530	GO:0048767	root_hair_elongation	6	1	0.59397	Chr02.g08591.m1
531	GO:0071322	cellular_response_to_carbohydrate_stimulus	6	1	0.59397	Chr06.g37332.m1
532	GO:1901985	positive_regulation_of_protein_acetylation	6	1	0.59397	Chr04.g23901.m1
533	GO:2000758	positive_regulation_of_peptidyl-lysine_acetylation	6	1	0.59397	Chr04.g23901.m1
534	GO:0009593	detection_of_chemical_stimulus	14	2	0.6009	Chr03.g21125.m1;scaffold1.g00037.m1
535	GO:0009414	response_to_water_deprivation	52	7	0.60099	Chr02.g08361.m1;Chr03.g20419.m1;Chr03.g20704.m1;Chr05.g29123.m1;Chr07.g40117.m1;Chr07.g43138.m1;Chr07.g43141.m1
536	GO:0009772	photosynthetic_electron_transport_in_photosystem_II	37	5	0.60223	Chr01.g00785.m1;scaffold16.g44375.m1;scaffold2.g07439.m1;scaffold2.g07447.m1;scaffold41.g44470.m1
537	GO:1901137	carbohydrate_derivative_biosynthetic_process	303	41	0.60865	Chr01.g00763.m1;Chr01.g00768.m1;Chr01.g00782.m1;Chr01.g00784.m1;Chr01.g00791.m1;Chr01.g00838.m1;Chr01.g01187.m1;Chr01.g02074.m1;Chr01.g02427.m1;Chr01.g03565.m1;Chr02.g08344.m1;Chr02.g11256.m1;Chr04.g25198.m1;Chr04.g25200.m2;Chr04.g26617.m1;Chr04.g26618.m1;Chr05.g30387.m1;Chr05.g32822.m1;Chr06.g34455.m1;Chr06.g36288.m1;scaffold12.g44355.m1;scaffold16.g44374.m1;scaffold17.g44378.m1;scaffold2.g07249…
538	GO:0030433	ER-associated_ubiquitin-dependent_protein_catabolic_process	22	3	0.60967	Chr01.g05800.m1;Chr01.g05801.m1;Chr06.g34219.m1
539	GO:0036503	ERAD_pathway	22	3	0.60967	Chr01.g05800.m1;Chr01.g05801.m1;Chr06.g34219.m1
540	GO:0000956	nuclear-transcribed_mRNA_catabolic_process	60	8	0.61114	Chr05.g27885.m1;Chr05.g27888.m1;Chr05.g27891.m1;Chr05.g28225.m1;Chr05.g29382.m1;Chr05.g29387.m1;Chr05.g33333.m1;Chr07.g44077.m1
541	GO:0009767	photosynthetic_electron_transport_chain	60	8	0.61114	Chr01.g00785.m1;Chr05.g32416.m1;Chr06.g34079.m1;Chr07.g39660.m1;scaffold16.g44375.m1;scaffold2.g07439.m1;scaffold2.g07447.m1;scaffold41.g44470.m1
542	GO:0072657	protein_localization_to_membrane	45	6	0.61254	Chr03.g19246.m1;Chr04.g26216.m1;Chr04.g26217.m1;Chr06.g39383.m1;Chr06.g39385.m1;Chr06.g39399.m1
543	GO:0090150	establishment_of_protein_localization_to_membrane	45	6	0.61254	Chr03.g19246.m1;Chr04.g26216.m1;Chr04.g26217.m1;Chr06.g39383.m1;Chr06.g39385.m1;Chr06.g39399.m1
544	GO:0042545	cell_wall_modification	91	12	0.62887	Chr01.g02618.m1;Chr01.g02627.m1;Chr03.g18465.m1;Chr03.g18466.m1;Chr03.g18467.m1;Chr03.g18469.m1;Chr03.g21005.m1;Chr04.g21504.m1;Chr04.g21505.m1;Chr07.g43791.m1;Chr07.g43795.m1;Chr07.g43797.m1
545	GO:0009651	response_to_salt_stress	61	8	0.63045	Chr02.g13367.m1;Chr03.g20347.m1;Chr03.g20441.m1;Chr03.g20442.m1;Chr03.g20677.m1;Chr05.g28299.m1;Chr05.g31598.m1;Chr07.g41727.m1
546	GO:0006342	chromatin_silencing	46	6	0.63467	Chr02.g10964.m1;Chr03.g17279.m1;Chr04.g24072.m1;Chr06.g38974.m1;scaffold1.g00178.m1;scaffold1.g00534.m1
547	GO:0045814	negative_regulation_of_gene_expression,_epigenetic	46	6	0.63467	Chr02.g10964.m1;Chr03.g17279.m1;Chr04.g24072.m1;Chr06.g38974.m1;scaffold1.g00178.m1;scaffold1.g00534.m1
548	GO:0015931	nucleobase-containing_compound_transport	84	11	0.63692	Chr02.g09055.m1;Chr02.g09056.m1;Chr02.g09057.m1;Chr03.g18879.m1;Chr03.g18881.m1;Chr03.g20130.m1;Chr03.g20132.m1;Chr03.g20232.m1;Chr03.g20234.m1;Chr06.g38659.m1;Chr06.g38660.m1
549	GO:0045229	external_encapsulating_structure_organization	387	52	0.63742	Chr01.g02616.m1;Chr01.g02618.m1;Chr01.g02627.m1;Chr01.g02969.m1;Chr01.g03370.m1;Chr01.g05495.m1;Chr01.g07037.m1;Chr01.g07040.m1;Chr01.g07059.m1;Chr02.g07648.m1;Chr02.g07989.m1;Chr02.g12451.m1;Chr02.g12457.m1;Chr03.g14810.m1;Chr03.g14811.m1;Chr03.g14812.m1;Chr03.g14908.m1;Chr03.g15565.m1;Chr03.g15566.m1;Chr03.g15567.m1;Chr03.g15568.m1;Chr03.g15569.m1;Chr03.g15590.m1;Chr03.g15596.m1;Chr03.g18465.m1…
550	GO:0006096	glycolytic_process	69	9	0.63842	Chr01.g02974.m1;Chr01.g02981.m1;Chr01.g02987.m1;Chr01.g06270.m1;Chr02.g07696.m1;Chr04.g22918.m1;Chr04.g25845.m1;Chr05.g29745.m1;Chr05.g33569.m1
551	GO:0006757	ATP_generation_from_ADP	69	9	0.63842	Chr01.g02974.m1;Chr01.g02981.m1;Chr01.g02987.m1;Chr01.g06270.m1;Chr02.g07696.m1;Chr04.g22918.m1;Chr04.g25845.m1;Chr05.g29745.m1;Chr05.g33569.m1
552	GO:0046031	ADP_metabolic_process	69	9	0.63842	Chr01.g02974.m1;Chr01.g02981.m1;Chr01.g02987.m1;Chr01.g06270.m1;Chr02.g07696.m1;Chr04.g22918.m1;Chr04.g25845.m1;Chr05.g29745.m1;Chr05.g33569.m1
553	GO:0010252	auxin_homeostasis	15	2	0.63956	Chr02.g08306.m1;Chr02.g08307.m1
554	GO:0010565	regulation_of_cellular_ketone_metabolic_process	15	2	0.63956	Chr05.g31876.m1;Chr05.g31878.m1
555	GO:0048825	cotyledon_development	15	2	0.63956	Chr02.g13367.m1;Chr06.g37332.m1
556	GO:1901135	carbohydrate_derivative_metabolic_process	592	80	0.63957	Chr01.g00763.m1;Chr01.g00768.m1;Chr01.g00782.m1;Chr01.g00784.m1;Chr01.g00786.m1;Chr01.g00791.m1;Chr01.g00838.m1;Chr01.g01187.m1;Chr01.g02074.m1;Chr01.g02427.m1;Chr01.g02974.m1;Chr01.g02981.m1;Chr01.g02987.m1;Chr01.g03565.m1;Chr01.g06270.m1;Chr02.g07696.m1;Chr02.g08344.m1;Chr02.g10580.m1;Chr02.g10596.m1;Chr02.g10597.m1;Chr02.g10598.m1;Chr02.g11256.m1;Chr03.g16652.m1;Chr03.g16931.m1;Chr03.g19229.m1…
557	GO:0006505	GPI_anchor_metabolic_process	23	3	0.64076	Chr01.g02427.m1;Chr01.g03565.m1;Chr06.g36288.m1
558	GO:0006506	GPI_anchor_biosynthetic_process	23	3	0.64076	Chr01.g02427.m1;Chr01.g03565.m1;Chr06.g36288.m1
559	GO:0032504	multicellular_organism_reproduction	23	3	0.64076	Chr03.g18289.m1;Chr03.g18290.m1;Chr03.g18291.m1
560	GO:0051603	proteolysis_involved_in_cellular_protein_catabolic_process	461	62	0.64306	Chr01.g01492.m1;Chr01.g02317.m1;Chr01.g02326.m1;Chr01.g04064.m1;Chr01.g04331.m1;Chr01.g04565.m1;Chr01.g05241.m1;Chr01.g05800.m1;Chr01.g05801.m1;Chr01.g05826.m1;Chr02.g09682.m1;Chr02.g09686.m1;Chr02.g09688.m1;Chr02.g09693.m1;Chr02.g11947.m1;Chr02.g11949.m1;Chr02.g11950.m1;Chr02.g11951.m1;Chr02.g13275.m1;Chr02.g14465.m1;Chr02.g14467.m1;Chr03.g16789.m1;Chr03.g16795.m1;Chr03.g17054.m1;Chr03.g17055.m1…
561	GO:0043086	negative_regulation_of_catalytic_activity	189	25	0.64458	Chr02.g08530.m1;Chr02.g08532.m1;Chr02.g13260.m1;Chr02.g13262.m1;Chr02.g13263.m1;Chr02.g13265.m1;Chr02.g13406.m1;Chr02.g13439.m1;Chr03.g15108.m1;Chr03.g15114.m1;Chr04.g21504.m1;Chr04.g21505.m1;Chr05.g29802.m1;Chr05.g29810.m1;Chr05.g29812.m1;Chr05.g29814.m1;Chr06.g35960.m1;Chr06.g36135.m1;Chr06.g36137.m1;Chr07.g43791.m1;Chr07.g43795.m1;Chr07.g43797.m1;scaffold1.g00658.m1;scaffold1.g00659.m1;scaffol…
562	GO:0042559	pteridine-containing_compound_biosynthetic_process	31	4	0.64506	Chr01.g03036.m1;Chr06.g34151.m1;Chr06.g39250.m1;Chr06.g39436.m1
563	GO:0044711	single-organism_biosynthetic_process	1365	186	0.65091	Chr01.g00763.m1;Chr01.g00767.m1;Chr01.g00768.m1;Chr01.g00782.m1;Chr01.g00783.m1;Chr01.g00784.m1;Chr01.g00790.m1;Chr01.g00791.m1;Chr01.g00838.m1;Chr01.g00839.m1;Chr01.g01187.m1;Chr01.g02074.m1;Chr01.g02427.m1;Chr01.g02823.m1;Chr01.g02824.m1;Chr01.g02828.m1;Chr01.g03188.m1;Chr01.g03191.m1;Chr01.g03192.m1;Chr01.g03565.m1;Chr01.g05317.m1;Chr01.g05318.m1;Chr01.g05340.m1;Chr01.g05742.m1;Chr01.g06112.m1…
564	GO:0006091	generation_of_precursor_metabolites_and_energy	345	46	0.65351	Chr01.g00771.m1;Chr01.g00785.m1;Chr01.g00786.m1;Chr01.g00787.m1;Chr01.g02974.m1;Chr01.g02981.m1;Chr01.g02987.m1;Chr01.g06270.m1;Chr02.g07696.m1;Chr02.g09346.m1;Chr02.g14453.m1;Chr02.g14454.m1;Chr02.g14455.m1;Chr02.g14461.m1;Chr04.g22918.m1;Chr04.g25845.m1;Chr04.g25943.m1;Chr04.g27091.m1;Chr04.g27425.m1;Chr05.g27993.m1;Chr05.g29745.m1;Chr05.g32380.m1;Chr05.g32416.m1;Chr05.g33569.m1;Chr06.g34079.m1…
565	GO:0051049	regulation_of_transport	70	9	0.65596	Chr01.g02640.m1;Chr01.g03363.m1;Chr01.g05691.m1;Chr02.g08689.m1;Chr02.g08711.m1;Chr02.g13379.m2;Chr03.g17926.m1;Chr05.g28623.m1;Chr07.g40111.m1
566	GO:0007010	cytoskeleton_organization	123	16	0.65761	Chr01.g01208.m1;Chr01.g02048.m1;Chr02.g08339.m1;Chr02.g13483.m1;Chr04.g22064.m1;Chr04.g23668.m1;Chr04.g26189.m1;Chr04.g26190.m1;Chr05.g29157.m1;Chr05.g31140.m1;Chr05.g31153.m1;Chr06.g35252.m1;Chr07.g41245.m1;Chr07.g41529.m1;scaffold4.g27693.m1;scaffold4.g27694.m1
567	GO:0044092	negative_regulation_of_molecular_function	191	25	0.66587	Chr02.g08530.m1;Chr02.g08532.m1;Chr02.g13260.m1;Chr02.g13262.m1;Chr02.g13263.m1;Chr02.g13265.m1;Chr02.g13406.m1;Chr02.g13439.m1;Chr03.g15108.m1;Chr03.g15114.m1;Chr04.g21504.m1;Chr04.g21505.m1;Chr05.g29802.m1;Chr05.g29810.m1;Chr05.g29812.m1;Chr05.g29814.m1;Chr06.g35960.m1;Chr06.g36135.m1;Chr06.g36137.m1;Chr07.g43791.m1;Chr07.g43795.m1;Chr07.g43797.m1;scaffold1.g00658.m1;scaffold1.g00659.m1;scaffol…
568	GO:0044089	positive_regulation_of_cellular_component_biogenesis	24	3	0.67007	Chr01.g05800.m1;Chr01.g05801.m1;Chr06.g34219.m1
569	GO:1901575	organic_substance_catabolic_process	1239	168	0.67081	Chr01.g01492.m1;Chr01.g01540.m1;Chr01.g02317.m1;Chr01.g02326.m1;Chr01.g02618.m1;Chr01.g02627.m1;Chr01.g02974.m1;Chr01.g02981.m1;Chr01.g02987.m1;Chr01.g04064.m1;Chr01.g04331.m1;Chr01.g04565.m1;Chr01.g05241.m1;Chr01.g05431.m1;Chr01.g05800.m1;Chr01.g05801.m1;Chr01.g05826.m1;Chr01.g06270.m1;Chr01.g06440.m1;Chr01.g06811.m1;Chr02.g07696.m1;Chr02.g07986.m1;Chr02.g08540.m1;Chr02.g08542.m1;Chr02.g08572.m1…
570	GO:0030029	actin_filament-based_process	48	6	0.67662	Chr01.g01208.m1;Chr01.g02048.m1;Chr02.g08339.m1;Chr04.g23668.m1;Chr05.g29157.m1;Chr07.g41529.m1
571	GO:0030036	actin_cytoskeleton_organization	48	6	0.67662	Chr01.g01208.m1;Chr01.g02048.m1;Chr02.g08339.m1;Chr04.g23668.m1;Chr05.g29157.m1;Chr07.g41529.m1
572	GO:0055086	nucleobase-containing_small_molecule_metabolic_process	437	58	0.68043	Chr01.g00763.m1;Chr01.g00768.m1;Chr01.g00782.m1;Chr01.g00784.m1;Chr01.g00786.m1;Chr01.g00791.m1;Chr01.g00838.m1;Chr01.g01187.m1;Chr01.g02074.m1;Chr01.g02974.m1;Chr01.g02981.m1;Chr01.g02987.m1;Chr01.g06270.m1;Chr02.g07696.m1;Chr02.g08344.m1;Chr02.g10580.m1;Chr02.g10596.m1;Chr02.g10597.m1;Chr02.g10598.m1;Chr03.g16652.m1;Chr03.g16931.m1;Chr03.g21053.m1;Chr04.g22918.m1;Chr04.g25198.m1;Chr04.g25200.m2…
573	GO:0006720	isoprenoid_metabolic_process	163	21	0.6867	Chr01.g03782.m1;Chr01.g06112.m1;Chr01.g06114.m1;Chr01.g06119.m1;Chr02.g10580.m1;Chr02.g10596.m1;Chr02.g10597.m1;Chr02.g10598.m1;Chr02.g11611.m1;Chr03.g16652.m1;Chr03.g16931.m1;Chr03.g21053.m1;Chr03.g21211.m1;Chr03.g21212.m1;Chr03.g21213.m1;Chr04.g24921.m1;Chr04.g24929.m1;Chr04.g25983.m1;scaffold1.g00117.m1;scaffold1.g00118.m1;scaffold1.g00119.m1
574	GO:0051336	regulation_of_hydrolase_activity	208	27	0.68681	Chr01.g02865.m1;Chr01.g03154.m1;Chr02.g08530.m1;Chr02.g08532.m1;Chr02.g13260.m1;Chr02.g13262.m1;Chr02.g13263.m1;Chr02.g13265.m1;Chr02.g13406.m1;Chr02.g13439.m1;Chr03.g14877.m1;Chr03.g15108.m1;Chr03.g15114.m1;Chr05.g29662.m1;Chr05.g29663.m1;Chr05.g29802.m1;Chr05.g29810.m1;Chr05.g29812.m1;Chr05.g29814.m1;Chr06.g35960.m1;Chr06.g36135.m1;Chr06.g36137.m1;Chr07.g43162.m1;scaffold1.g00437.m1;scaffold1.g…
575	GO:0006165	nucleoside_diphosphate_phosphorylation	72	9	0.68953	Chr01.g02974.m1;Chr01.g02981.m1;Chr01.g02987.m1;Chr01.g06270.m1;Chr02.g07696.m1;Chr04.g22918.m1;Chr04.g25845.m1;Chr05.g29745.m1;Chr05.g33569.m1
576	GO:0009135	purine_nucleoside_diphosphate_metabolic_process	72	9	0.68953	Chr01.g02974.m1;Chr01.g02981.m1;Chr01.g02987.m1;Chr01.g06270.m1;Chr02.g07696.m1;Chr04.g22918.m1;Chr04.g25845.m1;Chr05.g29745.m1;Chr05.g33569.m1
577	GO:0009179	purine_ribonucleoside_diphosphate_metabolic_process	72	9	0.68953	Chr01.g02974.m1;Chr01.g02981.m1;Chr01.g02987.m1;Chr01.g06270.m1;Chr02.g07696.m1;Chr04.g22918.m1;Chr04.g25845.m1;Chr05.g29745.m1;Chr05.g33569.m1
578	GO:0009185	ribonucleoside_diphosphate_metabolic_process	72	9	0.68953	Chr01.g02974.m1;Chr01.g02981.m1;Chr01.g02987.m1;Chr01.g06270.m1;Chr02.g07696.m1;Chr04.g22918.m1;Chr04.g25845.m1;Chr05.g29745.m1;Chr05.g33569.m1
579	GO:0009266	response_to_temperature_stimulus	72	9	0.68953	Chr02.g14389.m1;Chr05.g31361.m1;Chr05.g31403.m1;Chr05.g31404.m1;Chr05.g31405.m1;Chr06.g34649.m1;Chr07.g39723.m1;Chr07.g41727.m1;Chr07.g44077.m1
580	GO:0042255	ribosome_assembly	72	9	0.68953	Chr01.g05865.m1;Chr02.g10223.m1;Chr03.g15224.m1;Chr04.g22192.m1;Chr05.g29745.m1;Chr05.g32050.m1;Chr05.g32121.m1;Chr05.g32318.m1;Chr05.g33716.m1
581	GO:0042391	regulation_of_membrane_potential	41	5	0.69465	Chr01.g02432.m1;Chr01.g03560.m1;Chr02.g08488.m1;Chr03.g19120.m1;Chr03.g19124.m1
582	GO:0019538	protein_metabolic_process	4618	634	0.69611	Chr01.g00754.m1;Chr01.g00769.m1;Chr01.g00775.m1;Chr01.g00781.m1;Chr01.g00785.m1;Chr01.g00837.m1;Chr01.g01073.m1;Chr01.g01074.m1;Chr01.g01087.m1;Chr01.g01088.m1;Chr01.g01301.m1;Chr01.g01492.m1;Chr01.g01566.m1;Chr01.g01970.m1;Chr01.g02152.m1;Chr01.g02153.m1;Chr01.g02164.m1;Chr01.g02165.m1;Chr01.g02317.m1;Chr01.g02326.m1;Chr01.g02427.m1;Chr01.g02470.m1;Chr01.g02712.m1;Chr01.g02744.m1;Chr01.g02746.m1…
583	GO:0006694	steroid_biosynthetic_process	49	6	0.69638	Chr02.g10561.m1;Chr03.g16631.m1;Chr03.g20836.m1;Chr03.g20839.m1;Chr03.g21053.m1;Chr04.g25607.m1
584	GO:0009415	response_to_water	57	7	0.69899	Chr02.g08361.m1;Chr03.g20419.m1;Chr03.g20704.m1;Chr05.g29123.m1;Chr07.g40117.m1;Chr07.g43138.m1;Chr07.g43141.m1
585	GO:0002218	activation_of_innate_immune_response	8	1	0.69936	scaffold1.g00037.m1
586	GO:0002253	activation_of_immune_response	8	1	0.69936	scaffold1.g00037.m1
587	GO:0009269	response_to_desiccation	8	1	0.69936	Chr03.g20419.m1
588	GO:0010214	seed_coat_development	8	1	0.69936	Chr03.g20491.m1
589	GO:0019918	peptidyl-arginine_methylation,_to_symmetrical-dimethyl_arginine	8	1	0.69936	Chr04.g25223.m1
590	GO:0048572	short-day_photoperiodism	8	1	0.69936	Chr06.g37332.m1
591	GO:0048575	short-day_photoperiodism,_flowering	8	1	0.69936	Chr06.g37332.m1
592	GO:0048826	cotyledon_morphogenesis	8	1	0.69936	Chr02.g13367.m1
593	GO:1901361	organic_cyclic_compound_catabolic_process	180	23	0.70712	Chr02.g08840.m1;Chr02.g08841.m1;Chr02.g08842.m1;Chr02.g08843.m1;Chr04.g23933.m1;Chr04.g24280.m1;Chr04.g24515.m1;Chr04.g24516.m1;Chr04.g24517.m1;Chr04.g24518.m1;Chr05.g27885.m1;Chr05.g27888.m1;Chr05.g27891.m1;Chr05.g28225.m1;Chr05.g29382.m1;Chr05.g29387.m1;Chr05.g29758.m1;Chr05.g29760.m1;Chr05.g29761.m1;Chr05.g29763.m1;Chr05.g33333.m1;Chr07.g41080.m1;Chr07.g44077.m1
594	GO:0016054	organic_acid_catabolic_process	81	10	0.70911	Chr01.g01540.m1;Chr01.g05431.m1;Chr01.g06440.m1;Chr02.g07986.m1;Chr02.g11591.m1;Chr02.g11592.m1;Chr02.g11690.m1;Chr02.g11691.m1;Chr03.g16471.m1;Chr07.g39555.m1
595	GO:0006778	porphyrin-containing_compound_metabolic_process	58	7	0.71656	Chr04.g23933.m1;Chr04.g24280.m1;Chr04.g24515.m1;Chr04.g24516.m1;Chr04.g24517.m1;Chr04.g24518.m1;Chr07.g41080.m1
596	GO:0010876	lipid_localization	82	10	0.72374	Chr01.g06818.m1;Chr01.g06819.m1;Chr01.g06821.m1;Chr01.g06822.m1;Chr02.g13367.m1;Chr05.g28607.m1;Chr05.g28608.m1;Chr05.g28611.m1;Chr05.g28612.m1;Chr07.g42455.m1
597	GO:0044265	cellular_macromolecule_catabolic_process	555	73	0.726	Chr01.g01492.m1;Chr01.g02317.m1;Chr01.g02326.m1;Chr01.g04064.m1;Chr01.g04331.m1;Chr01.g04565.m1;Chr01.g05241.m1;Chr01.g05800.m1;Chr01.g05801.m1;Chr01.g05826.m1;Chr02.g09682.m1;Chr02.g09686.m1;Chr02.g09688.m1;Chr02.g09693.m1;Chr02.g11947.m1;Chr02.g11949.m1;Chr02.g11950.m1;Chr02.g11951.m1;Chr02.g13275.m1;Chr02.g14465.m1;Chr02.g14467.m1;Chr03.g16789.m1;Chr03.g16795.m1;Chr03.g17054.m1;Chr03.g17055.m1…
598	GO:0006402	mRNA_catabolic_process	67	8	0.73435	Chr05.g27885.m1;Chr05.g27888.m1;Chr05.g27891.m1;Chr05.g28225.m1;Chr05.g29382.m1;Chr05.g29387.m1;Chr05.g33333.m1;Chr07.g44077.m1
599	GO:0009626	plant-type_hypersensitive_response	18	2	0.73783	Chr05.g31876.m1;Chr05.g31878.m1
600	GO:0009846	pollen_germination	18	2	0.73783	Chr01.g02865.m1;Chr01.g03154.m1
601	GO:0034050	host_programmed_cell_death_induced_by_symbiont	18	2	0.73783	Chr05.g31876.m1;Chr05.g31878.m1
602	GO:0030243	cellulose_metabolic_process	83	10	0.73787	Chr03.g18956.m1;Chr03.g18979.m1;Chr03.g18980.m1;Chr03.g18982.m1;Chr03.g20033.m1;Chr03.g20034.m1;Chr03.g20035.m1;Chr03.g20059.m1;Chr06.g34720.m1;Chr07.g40838.m1
603	GO:0042398	cellular_modified_amino_acid_biosynthetic_process	35	4	0.73886	Chr01.g03036.m1;Chr06.g34151.m1;Chr06.g39250.m1;Chr06.g39436.m1
604	GO:0002684	positive_regulation_of_immune_system_process	9	1	0.7413	scaffold1.g00037.m1
605	GO:0010099	regulation_of_photomorphogenesis	9	1	0.7413	Chr06.g37332.m1
606	GO:0015718	monocarboxylic_acid_transport	9	1	0.7413	Chr02.g13367.m1
607	GO:0016126	sterol_biosynthetic_process	9	1	0.7413	Chr03.g21053.m1
608	GO:0031058	positive_regulation_of_histone_modification	9	1	0.7413	Chr04.g23901.m1
609	GO:0045089	positive_regulation_of_innate_immune_response	9	1	0.7413	scaffold1.g00037.m1
610	GO:0050778	positive_regulation_of_immune_response	9	1	0.7413	scaffold1.g00037.m1
611	GO:1905269	positive_regulation_of_chromatin_organization	9	1	0.7413	Chr04.g23901.m1
612	GO:2000030	regulation_of_response_to_red_or_far_red_light	9	1	0.7413	Chr06.g37332.m1
613	GO:0009664	plant-type_cell_wall_organization	99	12	0.7426	Chr02.g07648.m1;Chr03.g14908.m1;Chr04.g26163.m1;Chr04.g26164.m1;Chr04.g27662.m1;Chr04.g27663.m1;Chr06.g35016.m1;Chr06.g35020.m1;Chr06.g35022.m1;Chr06.g35024.m1;Chr07.g39709.m1;Chr07.g43605.m1
614	GO:0000028	ribosomal_small_subunit_assembly	27	3	0.74729	Chr01.g05865.m1;Chr04.g22192.m1;Chr05.g33716.m1
615	GO:0006661	phosphatidylinositol_biosynthetic_process	27	3	0.74729	Chr01.g02427.m1;Chr01.g03565.m1;Chr06.g36288.m1
616	GO:0031324	negative_regulation_of_cellular_metabolic_process	230	29	0.74948	Chr02.g08530.m1;Chr02.g08532.m1;Chr02.g10964.m1;Chr02.g13260.m1;Chr02.g13262.m1;Chr02.g13263.m1;Chr02.g13265.m1;Chr02.g13406.m1;Chr02.g13439.m1;Chr03.g15108.m1;Chr03.g15114.m1;Chr03.g17279.m1;Chr04.g24072.m1;Chr05.g29802.m1;Chr05.g29810.m1;Chr05.g29812.m1;Chr05.g29814.m1;Chr05.g32416.m1;Chr06.g34079.m1;Chr06.g35960.m1;Chr06.g36135.m1;Chr06.g36137.m1;Chr06.g38974.m1;Chr07.g39660.m1;scaffold1.g0017…
617	GO:0033013	tetrapyrrole_metabolic_process	60	7	0.74957	Chr04.g23933.m1;Chr04.g24280.m1;Chr04.g24515.m1;Chr04.g24516.m1;Chr04.g24517.m1;Chr04.g24518.m1;Chr07.g41080.m1
618	GO:0022904	respiratory_electron_transport_chain	52	6	0.7507	Chr01.g00786.m1;Chr07.g41245.m1;scaffold16.g44376.m1;scaffold2.g07440.m1;scaffold2.g07448.m1;scaffold41.g44471.m1
619	GO:0043648	dicarboxylic_acid_metabolic_process	92	11	0.75314	Chr02.g13201.m1;Chr03.g15010.m1;Chr05.g29489.m1;Chr05.g32496.m1;Chr07.g40132.m1;Chr07.g40133.m1;Chr07.g40134.m1;Chr07.g40135.m1;Chr07.g40136.m1;Chr07.g40137.m1;scaffold1.g00568.m1
620	GO:0009753	response_to_jasmonic_acid	36	4	0.75912	Chr02.g13275.m1;Chr03.g19055.m1;Chr05.g31569.m1;Chr07.g43639.m1
621	GO:0061615	glycolytic_process_through_fructose-6-phosphate	19	2	0.76508	Chr04.g22918.m1;Chr05.g29745.m1
622	GO:0008380	RNA_splicing	194	24	0.76718	Chr01.g06677.m1;Chr01.g06874.m1;Chr01.g06888.m1;Chr01.g06980.m1;Chr01.g07020.m1;Chr02.g07738.m1;Chr02.g08766.m1;Chr02.g10383.m1;Chr02.g10387.m1;Chr02.g10388.m1;Chr03.g18672.m1;Chr03.g18691.m1;Chr03.g18910.m1;Chr03.g19869.m1;Chr03.g20105.m1;Chr04.g23892.m1;Chr04.g24235.m1;Chr04.g26275.m1;Chr04.g26740.m1;Chr06.g35354.m1;Chr06.g35497.m1;Chr06.g38857.m1;Chr07.g41069.m1;Chr07.g42390.m1
623	GO:0044087	regulation_of_cellular_component_biogenesis	45	5	0.77115	Chr01.g05691.m1;Chr01.g05800.m1;Chr01.g05801.m1;Chr05.g28623.m1;Chr06.g34219.m1
624	GO:0009057	macromolecule_catabolic_process	897	118	0.77209	Chr01.g01492.m1;Chr01.g02317.m1;Chr01.g02326.m1;Chr01.g02618.m1;Chr01.g02627.m1;Chr01.g04064.m1;Chr01.g04331.m1;Chr01.g04565.m1;Chr01.g05241.m1;Chr01.g05800.m1;Chr01.g05801.m1;Chr01.g05826.m1;Chr01.g06811.m1;Chr02.g08540.m1;Chr02.g08542.m1;Chr02.g08572.m1;Chr02.g08573.m1;Chr02.g09682.m1;Chr02.g09686.m1;Chr02.g09688.m1;Chr02.g09693.m1;Chr02.g09732.m1;Chr02.g11529.m1;Chr02.g11538.m1;Chr02.g11753.m1…
625	GO:0009817	defense_response_to_fungus,_incompatible_interaction	10	1	0.7774	scaffold1.g00037.m1
626	GO:0010200	response_to_chitin	10	1	0.7774	scaffold1.g00037.m1
627	GO:0035065	regulation_of_histone_acetylation	10	1	0.7774	Chr04.g23901.m1
628	GO:0048598	embryonic_morphogenesis	10	1	0.7774	Chr02.g13367.m1
629	GO:1901983	regulation_of_protein_acetylation	10	1	0.7774	Chr04.g23901.m1
630	GO:2000756	regulation_of_peptidyl-lysine_acetylation	10	1	0.7774	Chr04.g23901.m1
631	GO:0006730	one-carbon_metabolic_process	37	4	0.77814	Chr01.g03036.m1;Chr06.g34151.m1;Chr06.g39250.m1;Chr06.g39436.m1
632	GO:0006081	cellular_aldehyde_metabolic_process	46	5	0.7878	Chr02.g12816.m1;Chr02.g12818.m1;Chr02.g12819.m1;Chr04.g24938.m1;Chr05.g33197.m2
633	GO:0042446	hormone_biosynthetic_process	46	5	0.7878	Chr02.g10561.m1;Chr03.g16631.m1;Chr03.g20836.m1;Chr03.g20839.m1;Chr04.g25607.m1
634	GO:0009226	nucleotide-sugar_biosynthetic_process	20	2	0.78983	Chr02.g11256.m1;Chr05.g32822.m1
635	GO:0009132	nucleoside_diphosphate_metabolic_process	79	9	0.79007	Chr01.g02974.m1;Chr01.g02981.m1;Chr01.g02987.m1;Chr01.g06270.m1;Chr02.g07696.m1;Chr04.g22918.m1;Chr04.g25845.m1;Chr05.g29745.m1;Chr05.g33569.m1
636	GO:0006414	translational_elongation	112	13	0.80095	Chr02.g08577.m1;Chr02.g14169.m1;Chr02.g14170.m1;Chr03.g19346.m1;Chr03.g19434.m1;Chr03.g19436.m1;Chr03.g19437.m1;Chr04.g21714.m1;Chr04.g27276.m1;Chr04.g27332.m1;Chr04.g27375.m1;Chr04.g27378.m1;Chr07.g41735.m1
637	GO:0006633	fatty_acid_biosynthetic_process	112	13	0.80095	Chr01.g05317.m1;Chr01.g05318.m1;Chr01.g05340.m1;Chr03.g20710.m1;Chr03.g20712.m1;Chr04.g22078.m1;Chr04.g24534.m1;Chr04.g24539.m1;Chr04.g26288.m1;Chr05.g30724.m1;Chr05.g30725.m1;Chr06.g38951.m1;Chr07.g43697.m1
638	GO:0032984	macromolecular_complex_disassembly	47	5	0.80348	Chr01.g06874.m1;Chr01.g06888.m1;Chr01.g06980.m1;Chr01.g07020.m1;Chr07.g41069.m1
639	GO:0071407	cellular_response_to_organic_cyclic_compound	72	8	0.80415	Chr03.g21154.m1;Chr03.g21160.m1;Chr03.g21161.m1;Chr03.g21163.m1;scaffold1.g00068.m1;scaffold1.g00076.m1;scaffold1.g00077.m1;scaffold1.g00082.m1
640	GO:0080147	root_hair_cell_development	11	1	0.80846	Chr02.g08591.m1
641	GO:0009926	auxin_polar_transport	21	2	0.81225	Chr02.g08306.m1;Chr02.g08307.m1
642	GO:0006066	alcohol_metabolic_process	39	4	0.81258	Chr05.g31361.m1;Chr05.g31403.m1;Chr05.g31404.m1;Chr05.g31405.m1
643	GO:0009408	response_to_heat	39	4	0.81258	Chr02.g14389.m1;Chr06.g34649.m1;Chr07.g39723.m1;Chr07.g44077.m1
644	GO:0000003	reproduction	497	63	0.8136	Chr01.g02865.m1;Chr01.g03154.m1;Chr01.g06345.m1;Chr02.g08954.m1;Chr02.g09029.m1;Chr02.g09030.m1;Chr02.g09032.m1;Chr02.g09033.m1;Chr02.g09038.m1;Chr02.g09041.m1;Chr02.g09042.m1;Chr02.g09044.m1;Chr02.g09303.m1;Chr02.g13275.m1;Chr02.g13367.m1;Chr02.g14425.m1;Chr02.g14426.m1;Chr03.g17851.m1;Chr03.g17854.m1;Chr03.g17862.m1;Chr03.g17863.m1;Chr03.g18289.m1;Chr03.g18290.m1;Chr03.g18291.m1;Chr03.g19055.m1…
645	GO:0022414	reproductive_process	497	63	0.8136	Chr01.g02865.m1;Chr01.g03154.m1;Chr01.g06345.m1;Chr02.g08954.m1;Chr02.g09029.m1;Chr02.g09030.m1;Chr02.g09032.m1;Chr02.g09033.m1;Chr02.g09038.m1;Chr02.g09041.m1;Chr02.g09042.m1;Chr02.g09044.m1;Chr02.g09303.m1;Chr02.g13275.m1;Chr02.g13367.m1;Chr02.g14425.m1;Chr02.g14426.m1;Chr03.g17851.m1;Chr03.g17854.m1;Chr03.g17862.m1;Chr03.g17863.m1;Chr03.g18289.m1;Chr03.g18290.m1;Chr03.g18291.m1;Chr03.g19055.m1…
646	GO:0006461	protein_complex_assembly	271	33	0.82458	Chr01.g05691.m1;Chr01.g05800.m1;Chr01.g05801.m1;Chr02.g08361.m1;Chr02.g10286.m1;Chr02.g10288.m1;Chr02.g13012.m1;Chr03.g20704.m1;Chr04.g26043.m1;Chr04.g27531.m1;Chr04.g27533.m1;Chr04.g27534.m1;Chr05.g28623.m1;Chr05.g29123.m1;Chr05.g29628.m1;Chr05.g31622.m1;Chr05.g31749.m1;Chr05.g31750.m1;Chr05.g31752.m1;Chr05.g31754.m1;Chr05.g31765.m1;Chr05.g31775.m1;Chr05.g31776.m1;Chr05.g31818.m1;Chr05.g33130.m1…
647	GO:0006970	response_to_osmotic_stress	74	8	0.82784	Chr02.g13367.m1;Chr03.g20347.m1;Chr03.g20441.m1;Chr03.g20442.m1;Chr03.g20677.m1;Chr05.g28299.m1;Chr05.g31598.m1;Chr07.g41727.m1
648	GO:0051130	positive_regulation_of_cellular_component_organization	40	4	0.82809	Chr01.g05800.m1;Chr01.g05801.m1;Chr04.g23901.m1;Chr06.g34219.m1
649	GO:0043207	response_to_external_biotic_stimulus	139	16	0.82974	Chr03.g21125.m1;Chr04.g26002.m1;Chr04.g26800.m1;Chr04.g26801.m1;Chr04.g26802.m1;Chr04.g26803.m1;Chr04.g26804.m1;Chr04.g26807.m1;Chr04.g26809.m1;Chr04.g26810.m1;Chr04.g26816.m1;Chr04.g27488.m1;Chr05.g32460.m1;Chr05.g32461.m1;Chr05.g32462.m1;scaffold1.g00037.m1
650	GO:0051707	response_to_other_organism	139	16	0.82974	Chr03.g21125.m1;Chr04.g26002.m1;Chr04.g26800.m1;Chr04.g26801.m1;Chr04.g26802.m1;Chr04.g26803.m1;Chr04.g26804.m1;Chr04.g26807.m1;Chr04.g26809.m1;Chr04.g26810.m1;Chr04.g26816.m1;Chr04.g27488.m1;Chr05.g32460.m1;Chr05.g32461.m1;Chr05.g32462.m1;scaffold1.g00037.m1
651	GO:0006360	transcription_from_RNA_polymerase_I_promoter	22	2	0.83251	Chr06.g34657.m1;Chr06.g34662.m1
652	GO:0070271	protein_complex_biogenesis	273	33	0.83661	Chr01.g05691.m1;Chr01.g05800.m1;Chr01.g05801.m1;Chr02.g08361.m1;Chr02.g10286.m1;Chr02.g10288.m1;Chr02.g13012.m1;Chr03.g20704.m1;Chr04.g26043.m1;Chr04.g27531.m1;Chr04.g27533.m1;Chr04.g27534.m1;Chr05.g28623.m1;Chr05.g29123.m1;Chr05.g29628.m1;Chr05.g31622.m1;Chr05.g31749.m1;Chr05.g31750.m1;Chr05.g31752.m1;Chr05.g31754.m1;Chr05.g31765.m1;Chr05.g31775.m1;Chr05.g31776.m1;Chr05.g31818.m1;Chr05.g33130.m1…
653	GO:0009060	aerobic_respiration	58	6	0.83736	Chr02.g09346.m1;Chr04.g25943.m1;Chr04.g27091.m1;Chr04.g27425.m1;Chr06.g35397.m1;Chr06.g35432.m1
654	GO:0003002	regionalization	41	4	0.84251	Chr02.g09812.m1;Chr02.g09813.m1;Chr02.g09814.m1;Chr02.g13367.m1
655	GO:0006760	folic_acid-containing_compound_metabolic_process	41	4	0.84251	Chr01.g03036.m1;Chr06.g34151.m1;Chr06.g39250.m1;Chr06.g39436.m1
656	GO:0000460	maturation_of_5.8S_rRNA	32	3	0.84311	Chr05.g28148.m1;Chr05.g28158.m1;Chr07.g42898.m1
657	GO:0000209	protein_polyubiquitination	67	7	0.84319	Chr01.g05826.m1;Chr05.g31587.m1;Chr05.g31733.m1;Chr06.g34438.m1;Chr06.g34439.m1;Chr06.g37332.m1;Chr06.g39086.m1
658	GO:0098542	defense_response_to_other_organism	125	14	0.84649	Chr03.g21125.m1;Chr04.g26800.m1;Chr04.g26801.m1;Chr04.g26802.m1;Chr04.g26803.m1;Chr04.g26804.m1;Chr04.g26807.m1;Chr04.g26809.m1;Chr04.g26810.m1;Chr04.g26816.m1;Chr05.g32460.m1;Chr05.g32461.m1;Chr05.g32462.m1;scaffold1.g00037.m1
659	GO:0071702	organic_substance_transport	1038	134	0.85062	Chr01.g01045.m1;Chr01.g01046.m1;Chr01.g01540.m1;Chr01.g02186.m1;Chr01.g02187.m1;Chr01.g02682.m1;Chr01.g02683.m1;Chr01.g02691.m1;Chr01.g02726.m1;Chr01.g03286.m1;Chr01.g03332.m1;Chr01.g03338.m1;Chr01.g03339.m1;Chr01.g05431.m1;Chr01.g05691.m1;Chr01.g06403.m1;Chr01.g06486.m1;Chr01.g06818.m1;Chr01.g06819.m1;Chr01.g06821.m1;Chr01.g06822.m1;Chr02.g07555.m1;Chr02.g07557.m1;Chr02.g07558.m1;Chr02.g07559.m1…
660	GO:0006383	transcription_from_RNA_polymerase_III_promoter	23	2	0.85077	Chr01.g05804.m1;Chr04.g25723.m1
661	GO:0031338	regulation_of_vesicle_fusion	23	2	0.85077	Chr01.g05691.m1;Chr05.g28623.m1
662	GO:1902531	regulation_of_intracellular_signal_transduction	85	9	0.85529	Chr01.g02865.m1;Chr01.g03154.m1;Chr03.g14877.m1;Chr05.g29662.m1;Chr05.g29663.m1;Chr05.g29867.m1;Chr05.g29983.m1;Chr07.g43162.m1;scaffold1.g00437.m1
663	GO:0048469	cell_maturation	13	1	0.85819	Chr02.g08591.m1
664	GO:0048764	trichoblast_maturation	13	1	0.85819	Chr02.g08591.m1
665	GO:0048765	root_hair_cell_differentiation	13	1	0.85819	Chr02.g08591.m1
666	GO:0007018	microtubule-based_movement	77	8	0.85911	Chr03.g15790.m1;Chr03.g17429.m1;Chr03.g19905.m1;Chr04.g25589.m1;Chr05.g29730.m1;Chr05.g29855.m1;Chr05.g29971.m1;Chr06.g38666.m1
667	GO:0019637	organophosphate_metabolic_process	539	67	0.86371	Chr01.g00763.m1;Chr01.g00768.m1;Chr01.g00782.m1;Chr01.g00784.m1;Chr01.g00786.m1;Chr01.g00791.m1;Chr01.g00838.m1;Chr01.g01187.m1;Chr01.g02074.m1;Chr01.g02427.m1;Chr01.g02974.m1;Chr01.g02981.m1;Chr01.g02987.m1;Chr01.g03565.m1;Chr01.g06270.m1;Chr02.g07696.m1;Chr02.g08344.m1;Chr02.g10580.m1;Chr02.g10596.m1;Chr02.g10597.m1;Chr02.g10598.m1;Chr03.g16652.m1;Chr03.g16931.m1;Chr03.g19229.m1;Chr03.g19230.m1…
668	GO:0045333	cellular_respiration	111	12	0.86494	Chr01.g00786.m1;Chr02.g09346.m1;Chr04.g25943.m1;Chr04.g27091.m1;Chr04.g27425.m1;Chr06.g35397.m1;Chr06.g35432.m1;Chr07.g41245.m1;scaffold16.g44376.m1;scaffold2.g07440.m1;scaffold2.g07448.m1;scaffold41.g44471.m1
669	GO:0009914	hormone_transport	24	2	0.8672	Chr02.g08306.m1;Chr02.g08307.m1
670	GO:0016998	cell_wall_macromolecule_catabolic_process	24	2	0.8672	Chr03.g18851.m1;Chr03.g20154.m1
671	GO:0060918	auxin_transport	24	2	0.8672	Chr02.g08306.m1;Chr02.g08307.m1
672	GO:0006928	movement_of_cell_or_subcellular_component	78	8	0.86845	Chr03.g15790.m1;Chr03.g17429.m1;Chr03.g19905.m1;Chr04.g25589.m1;Chr05.g29730.m1;Chr05.g29855.m1;Chr05.g29971.m1;Chr06.g38666.m1
673	GO:0006090	pyruvate_metabolic_process	87	9	0.87304	Chr01.g02974.m1;Chr01.g02981.m1;Chr01.g02987.m1;Chr01.g06270.m1;Chr02.g07696.m1;Chr04.g22918.m1;Chr04.g25845.m1;Chr05.g29745.m1;Chr05.g33569.m1
674	GO:0032879	regulation_of_localization	87	9	0.87304	Chr01.g02640.m1;Chr01.g03363.m1;Chr01.g05691.m1;Chr02.g08689.m1;Chr02.g08711.m1;Chr02.g13379.m2;Chr03.g17926.m1;Chr05.g28623.m1;Chr07.g40111.m1
675	GO:0005976	polysaccharide_metabolic_process	435	53	0.87478	Chr01.g02618.m1;Chr01.g02627.m1;Chr01.g06811.m1;Chr02.g08540.m1;Chr02.g08542.m1;Chr02.g08572.m1;Chr02.g08573.m1;Chr02.g09732.m1;Chr02.g11529.m1;Chr02.g11538.m1;Chr02.g11753.m1;Chr02.g11761.m1;Chr02.g11966.m1;Chr02.g13217.m1;Chr02.g14489.m1;Chr03.g17618.m1;Chr03.g18465.m1;Chr03.g18466.m1;Chr03.g18467.m1;Chr03.g18469.m1;Chr03.g18851.m1;Chr03.g18956.m1;Chr03.g18979.m1;Chr03.g18980.m1;Chr03.g18982.m1…
676	GO:0009793	embryo_development_ending_in_seed_dormancy	104	11	0.87488	Chr02.g13275.m1;Chr02.g13367.m1;Chr03.g19055.m1;Chr05.g27884.m1;Chr05.g27887.m1;Chr05.g27890.m1;Chr05.g28265.m1;Chr05.g29383.m1;Chr05.g31569.m1;Chr06.g37332.m1;Chr07.g43639.m1
677	GO:0006401	RNA_catabolic_process	79	8	0.87728	Chr05.g27885.m1;Chr05.g27888.m1;Chr05.g27891.m1;Chr05.g28225.m1;Chr05.g29382.m1;Chr05.g29387.m1;Chr05.g33333.m1;Chr07.g44077.m1
678	GO:0031056	regulation_of_histone_modification	14	1	0.87798	Chr04.g23901.m1
679	GO:0031349	positive_regulation_of_defense_response	14	1	0.87798	scaffold1.g00037.m1
680	GO:0042558	pteridine-containing_compound_metabolic_process	44	4	0.87979	Chr01.g03036.m1;Chr06.g34151.m1;Chr06.g39250.m1;Chr06.g39436.m1
681	GO:0042445	hormone_metabolic_process	62	6	0.8803	Chr02.g08591.m1;Chr02.g10561.m1;Chr03.g16631.m1;Chr03.g20836.m1;Chr03.g20839.m1;Chr04.g25607.m1
682	GO:0014070	response_to_organic_cyclic_compound	89	9	0.88899	Chr02.g08591.m1;Chr03.g21154.m1;Chr03.g21160.m1;Chr03.g21161.m1;Chr03.g21163.m1;scaffold1.g00068.m1;scaffold1.g00076.m1;scaffold1.g00077.m1;scaffold1.g00082.m1
683	GO:0030258	lipid_modification	98	10	0.89256	Chr01.g01540.m1;Chr01.g05431.m1;Chr01.g06440.m1;Chr02.g07986.m1;Chr02.g11591.m1;Chr02.g11592.m1;Chr02.g11690.m1;Chr02.g11691.m1;Chr03.g16471.m1;Chr07.g39555.m1
684	GO:0010054	trichoblast_differentiation	15	1	0.89501	Chr02.g08591.m1
685	GO:0046148	pigment_biosynthetic_process	82	8	0.90089	Chr01.g06042.m1;Chr01.g06043.m1;Chr01.g06046.m1;Chr01.g06049.m1;Chr01.g06055.m1;Chr01.g06058.m1;Chr02.g09107.m1;Chr06.g37978.m1
686	GO:0046939	nucleotide_phosphorylation	91	9	0.90323	Chr01.g02974.m1;Chr01.g02981.m1;Chr01.g02987.m1;Chr01.g06270.m1;Chr02.g07696.m1;Chr04.g22918.m1;Chr04.g25845.m1;Chr05.g29745.m1;Chr05.g33569.m1
687	GO:0071826	ribonucleoprotein_complex_subunit_organization	183	20	0.90515	Chr01.g05865.m1;Chr01.g06874.m1;Chr01.g06888.m1;Chr01.g06980.m1;Chr01.g07020.m1;Chr02.g07738.m1;Chr02.g10223.m1;Chr02.g10383.m1;Chr02.g10387.m1;Chr02.g10388.m1;Chr03.g15224.m1;Chr03.g18672.m1;Chr03.g18691.m1;Chr04.g22192.m1;Chr05.g29745.m1;Chr05.g32050.m1;Chr05.g32121.m1;Chr05.g32318.m1;Chr05.g33716.m1;Chr07.g41069.m1
688	GO:0006497	protein_lipidation	37	3	0.90572	Chr01.g02427.m1;Chr01.g03565.m1;Chr06.g36288.m1
689	GO:0042158	lipoprotein_biosynthetic_process	37	3	0.90572	Chr01.g02427.m1;Chr01.g03565.m1;Chr06.g36288.m1
690	GO:0018105	peptidyl-serine_phosphorylation	74	7	0.90646	Chr01.g06291.m1;Chr04.g25097.m1;Chr04.g26246.m1;Chr06.g34314.m1;Chr07.g39525.m1;Chr07.g39535.m1;Chr07.g42026.m1
691	GO:0009743	response_to_carbohydrate	16	1	0.90966	Chr06.g37332.m1
692	GO:0035247	peptidyl-arginine_omega-N-methylation	16	1	0.90966	Chr04.g25223.m1
693	GO:0071554	cell_wall_organization_or_biogenesis	515	62	0.91053	Chr01.g02616.m1;Chr01.g02618.m1;Chr01.g02627.m1;Chr01.g02969.m1;Chr01.g03370.m1;Chr01.g05495.m1;Chr01.g07037.m1;Chr01.g07040.m1;Chr01.g07059.m1;Chr02.g07648.m1;Chr02.g07989.m1;Chr02.g12451.m1;Chr02.g12457.m1;Chr03.g14810.m1;Chr03.g14811.m1;Chr03.g14812.m1;Chr03.g14908.m1;Chr03.g15565.m1;Chr03.g15566.m1;Chr03.g15567.m1;Chr03.g15568.m1;Chr03.g15569.m1;Chr03.g15590.m1;Chr03.g15596.m1;Chr03.g18465.m1…
694	GO:0046700	heterocycle_catabolic_process	143	15	0.91068	Chr04.g23933.m1;Chr04.g24280.m1;Chr04.g24515.m1;Chr04.g24516.m1;Chr04.g24517.m1;Chr04.g24518.m1;Chr05.g27885.m1;Chr05.g27888.m1;Chr05.g27891.m1;Chr05.g28225.m1;Chr05.g29382.m1;Chr05.g29387.m1;Chr05.g33333.m1;Chr07.g41080.m1;Chr07.g44077.m1
695	GO:1901617	organic_hydroxy_compound_biosynthetic_process	66	6	0.91326	Chr02.g10561.m1;Chr03.g16631.m1;Chr03.g20836.m1;Chr03.g20839.m1;Chr03.g21053.m1;Chr04.g25607.m1
696	GO:0018209	peptidyl-serine_modification	75	7	0.91342	Chr01.g06291.m1;Chr04.g25097.m1;Chr04.g26246.m1;Chr06.g34314.m1;Chr07.g39525.m1;Chr07.g39535.m1;Chr07.g42026.m1
697	GO:0006367	transcription_initiation_from_RNA_polymerase_II_promoter	38	3	0.91513	Chr01.g05800.m1;Chr01.g05801.m1;Chr06.g34219.m1
698	GO:0034976	response_to_endoplasmic_reticulum_stress	38	3	0.91513	Chr01.g05800.m1;Chr01.g05801.m1;Chr06.g34219.m1
699	GO:0006474	N-terminal_protein_amino_acid_acetylation	28	2	0.91757	Chr07.g39984.m1;Chr07.g39985.m1
700	GO:0006397	mRNA_processing	227	25	0.9198	Chr01.g06677.m1;Chr01.g06874.m1;Chr01.g06888.m1;Chr01.g06980.m1;Chr01.g07020.m1;Chr02.g07738.m1;Chr02.g08766.m1;Chr02.g10383.m1;Chr02.g10387.m1;Chr02.g10388.m1;Chr03.g18672.m1;Chr03.g18691.m1;Chr03.g18910.m1;Chr03.g19869.m1;Chr03.g20105.m1;Chr04.g23892.m1;Chr04.g24235.m1;Chr04.g26275.m1;Chr04.g26740.m1;Chr06.g35354.m1;Chr06.g35497.m1;Chr06.g38857.m1;Chr07.g41069.m1;Chr07.g42390.m1;scaffold2.g0731…
701	GO:0006479	protein_methylation	120	12	0.92218	Chr03.g16269.m1;Chr03.g16317.m1;Chr03.g16318.m1;Chr03.g16320.m1;Chr03.g16326.m1;Chr03.g16327.m1;Chr03.g16333.m1;Chr03.g16339.m1;Chr03.g16340.m1;Chr03.g16346.m1;Chr03.g16348.m1;Chr04.g25223.m1
702	GO:0008213	protein_alkylation	120	12	0.92218	Chr03.g16269.m1;Chr03.g16317.m1;Chr03.g16318.m1;Chr03.g16320.m1;Chr03.g16326.m1;Chr03.g16327.m1;Chr03.g16333.m1;Chr03.g16339.m1;Chr03.g16340.m1;Chr03.g16346.m1;Chr03.g16348.m1;Chr04.g25223.m1
703	GO:0000060	protein_import_into_nucleus,_translocation	17	1	0.92227	Chr02.g13012.m1
704	GO:0006610	ribosomal_protein_import_into_nucleus	17	1	0.92227	Chr02.g13012.m1
705	GO:0010053	root_epidermal_cell_differentiation	17	1	0.92227	Chr02.g08591.m1
706	GO:0000470	maturation_of_LSU-rRNA	39	3	0.92367	Chr05.g28148.m1;Chr05.g28158.m1;Chr07.g42898.m1
707	GO:0009247	glycolipid_biosynthetic_process	39	3	0.92367	Chr01.g02427.m1;Chr01.g03565.m1;Chr06.g36288.m1
708	GO:0009790	embryo_development	112	11	0.92506	Chr02.g13275.m1;Chr02.g13367.m1;Chr03.g19055.m1;Chr05.g27884.m1;Chr05.g27887.m1;Chr05.g27890.m1;Chr05.g28265.m1;Chr05.g29383.m1;Chr05.g31569.m1;Chr06.g37332.m1;Chr07.g43639.m1
709	GO:0010817	regulation_of_hormone_levels	86	8	0.92629	Chr02.g08306.m1;Chr02.g08307.m1;Chr02.g08591.m1;Chr02.g10561.m1;Chr03.g16631.m1;Chr03.g20836.m1;Chr03.g20839.m1;Chr04.g25607.m1
710	GO:0046474	glycerophospholipid_biosynthetic_process	40	3	0.93142	Chr01.g02427.m1;Chr01.g03565.m1;Chr06.g36288.m1
711	GO:0051273	beta-glucan_metabolic_process	105	10	0.93324	Chr03.g18956.m1;Chr03.g18979.m1;Chr03.g18980.m1;Chr03.g18982.m1;Chr03.g20033.m1;Chr03.g20034.m1;Chr03.g20035.m1;Chr03.g20059.m1;Chr06.g34720.m1;Chr07.g40838.m1
712	GO:0044743	intracellular_protein_transmembrane_import	60	5	0.93454	Chr01.g01540.m1;Chr01.g05431.m1;Chr02.g07986.m1;Chr03.g16471.m1;Chr07.g39555.m1
713	GO:0030163	protein_catabolic_process	548	65	0.93469	Chr01.g01492.m1;Chr01.g02317.m1;Chr01.g02326.m1;Chr01.g04064.m1;Chr01.g04331.m1;Chr01.g04565.m1;Chr01.g05241.m1;Chr01.g05800.m1;Chr01.g05801.m1;Chr01.g05826.m1;Chr02.g09682.m1;Chr02.g09686.m1;Chr02.g09688.m1;Chr02.g09693.m1;Chr02.g11947.m1;Chr02.g11949.m1;Chr02.g11950.m1;Chr02.g11951.m1;Chr02.g13275.m1;Chr02.g14465.m1;Chr02.g14467.m1;Chr03.g16789.m1;Chr03.g16795.m1;Chr03.g17054.m1;Chr03.g17055.m1…
714	GO:0044764	multi-organism_cellular_process	30	2	0.93541	Chr04.g26002.m1;Chr04.g27488.m1
715	GO:0044270	cellular_nitrogen_compound_catabolic_process	149	15	0.93735	Chr04.g23933.m1;Chr04.g24280.m1;Chr04.g24515.m1;Chr04.g24516.m1;Chr04.g24517.m1;Chr04.g24518.m1;Chr05.g27885.m1;Chr05.g27888.m1;Chr05.g27891.m1;Chr05.g28225.m1;Chr05.g29382.m1;Chr05.g29387.m1;Chr05.g33333.m1;Chr07.g41080.m1;Chr07.g44077.m1
716	GO:0065002	intracellular_protein_transmembrane_transport	61	5	0.94025	Chr01.g01540.m1;Chr01.g05431.m1;Chr02.g07986.m1;Chr03.g16471.m1;Chr07.g39555.m1
717	GO:0042157	lipoprotein_metabolic_process	42	3	0.94479	Chr01.g02427.m1;Chr01.g03565.m1;Chr06.g36288.m1
718	GO:0022411	cellular_component_disassembly	62	5	0.94551	Chr01.g06874.m1;Chr01.g06888.m1;Chr01.g06980.m1;Chr01.g07020.m1;Chr07.g41069.m1
719	GO:0010410	hemicellulose_metabolic_process	90	8	0.94585	Chr03.g19121.m1;Chr03.g19127.m1;Chr03.g19132.m1;Chr03.g19133.m1;Chr04.g26081.m1;Chr04.g27570.m1;Chr06.g39428.m1;Chr06.g39429.m1
720	GO:0043412	macromolecule_modification	2889	376	0.94607	Chr01.g00785.m1;Chr01.g01566.m1;Chr01.g02427.m1;Chr01.g02470.m1;Chr01.g02712.m1;Chr01.g02744.m1;Chr01.g02746.m1;Chr01.g02757.m1;Chr01.g02762.m1;Chr01.g02766.m1;Chr01.g02976.m1;Chr01.g02978.m1;Chr01.g02980.m1;Chr01.g02984.m1;Chr01.g02994.m1;Chr01.g03058.m1;Chr01.g03250.m1;Chr01.g03256.m1;Chr01.g03261.m1;Chr01.g03263.m1;Chr01.g03265.m1;Chr01.g03270.m1;Chr01.g03271.m1;Chr01.g03274.m1;Chr01.g03275.m1…
721	GO:0072330	monocarboxylic_acid_biosynthetic_process	152	15	0.94792	Chr01.g05317.m1;Chr01.g05318.m1;Chr01.g05340.m1;Chr03.g20710.m1;Chr03.g20712.m1;Chr04.g22078.m1;Chr04.g24534.m1;Chr04.g24539.m1;Chr04.g25676.m1;Chr04.g26288.m1;Chr05.g30724.m1;Chr05.g30725.m1;Chr06.g34246.m1;Chr06.g38951.m1;Chr07.g43697.m1
722	GO:0000291	nuclear-transcribed_mRNA_catabolic_process,_exonucleolytic	20	1	0.95049	Chr07.g44077.m1
723	GO:0010051	xylem_and_phloem_pattern_formation	20	1	0.95049	Chr02.g13367.m1
724	GO:0034661	ncRNA_catabolic_process	20	1	0.95049	Chr07.g44077.m1
725	GO:0045088	regulation_of_innate_immune_response	20	1	0.95049	scaffold1.g00037.m1
726	GO:0048588	developmental_cell_growth	20	1	0.95049	Chr02.g08591.m1
727	GO:0050776	regulation_of_immune_response	20	1	0.95049	scaffold1.g00037.m1
728	GO:0010035	response_to_inorganic_substance	136	13	0.95197	Chr02.g08361.m1;Chr03.g18038.m1;Chr03.g18039.m1;Chr03.g18044.m1;Chr03.g20419.m1;Chr03.g20704.m1;Chr05.g29123.m1;Chr06.g36557.m1;Chr07.g40117.m1;Chr07.g43024.m1;Chr07.g43025.m1;Chr07.g43138.m1;Chr07.g43141.m1
729	GO:0010383	cell_wall_polysaccharide_metabolic_process	92	8	0.95378	Chr03.g19121.m1;Chr03.g19127.m1;Chr03.g19132.m1;Chr03.g19133.m1;Chr04.g26081.m1;Chr04.g27570.m1;Chr06.g39428.m1;Chr06.g39429.m1
730	GO:0006979	response_to_oxidative_stress	222	23	0.955	Chr03.g21240.m1;Chr04.g26163.m1;Chr04.g26164.m1;Chr04.g27662.m1;Chr04.g27663.m1;Chr05.g30362.m1;Chr05.g30363.m1;Chr05.g30364.m1;Chr05.g31146.m1;Chr05.g31156.m1;Chr05.g31157.m1;Chr05.g31161.m1;Chr05.g31162.m1;Chr06.g36820.m1;Chr06.g36821.m1;Chr06.g36822.m1;Chr06.g36823.m1;Chr06.g36831.m1;Chr06.g36832.m1;Chr06.g36834.m1;Chr07.g43605.m1;Chr07.g43606.m1;scaffold1.g00146.m1
731	GO:0031365	N-terminal_protein_amino_acid_modification	33	2	0.95546	Chr07.g39984.m1;Chr07.g39985.m1
732	GO:0002181	cytoplasmic_translation	44	3	0.9557	Chr04.g22005.m1;Chr04.g26057.m1;Chr04.g27545.m1
733	GO:0016114	terpenoid_biosynthetic_process	44	3	0.9557	Chr01.g06112.m1;Chr01.g06114.m1;Chr01.g06119.m1
734	GO:0046467	membrane_lipid_biosynthetic_process	44	3	0.9557	Chr01.g02427.m1;Chr01.g03565.m1;Chr06.g36288.m1
735	GO:0044724	single-organism_carbohydrate_catabolic_process	102	9	0.95686	Chr01.g02974.m1;Chr01.g02981.m1;Chr01.g02987.m1;Chr01.g06270.m1;Chr02.g07696.m1;Chr04.g22918.m1;Chr04.g25845.m1;Chr05.g29745.m1;Chr05.g33569.m1
736	GO:0006450	regulation_of_translational_fidelity	21	1	0.9574	Chr02.g08577.m1
737	GO:0006749	glutathione_metabolic_process	56	4	0.96273	Chr04.g26183.m1;Chr04.g26184.m1;scaffold4.g27687.m1;scaffold4.g27688.m1
738	GO:0044267	cellular_protein_metabolic_process	4016	526	0.9628	Chr01.g00754.m1;Chr01.g00769.m1;Chr01.g00775.m1;Chr01.g00781.m1;Chr01.g00785.m1;Chr01.g00837.m1;Chr01.g01073.m1;Chr01.g01074.m1;Chr01.g01492.m1;Chr01.g01566.m1;Chr01.g02164.m1;Chr01.g02165.m1;Chr01.g02317.m1;Chr01.g02326.m1;Chr01.g02427.m1;Chr01.g02470.m1;Chr01.g02712.m1;Chr01.g02744.m1;Chr01.g02746.m1;Chr01.g02757.m1;Chr01.g02762.m1;Chr01.g02766.m1;Chr01.g02976.m1;Chr01.g02978.m1;Chr01.g02980.m1…
739	GO:0009877	nodulation	22	1	0.96335	Chr07.g40393.m1
740	GO:0009892	negative_regulation_of_metabolic_process	276	29	0.96391	Chr02.g08530.m1;Chr02.g08532.m1;Chr02.g10964.m1;Chr02.g13260.m1;Chr02.g13262.m1;Chr02.g13263.m1;Chr02.g13265.m1;Chr02.g13406.m1;Chr02.g13439.m1;Chr03.g15108.m1;Chr03.g15114.m1;Chr03.g17279.m1;Chr04.g24072.m1;Chr05.g29802.m1;Chr05.g29810.m1;Chr05.g29812.m1;Chr05.g29814.m1;Chr05.g32416.m1;Chr06.g34079.m1;Chr06.g35960.m1;Chr06.g36135.m1;Chr06.g36137.m1;Chr06.g38974.m1;Chr07.g39660.m1;scaffold1.g0017…
741	GO:0006664	glycolipid_metabolic_process	46	3	0.96457	Chr01.g02427.m1;Chr01.g03565.m1;Chr06.g36288.m1
742	GO:0016573	histone_acetylation	46	3	0.96457	Chr03.g16757.m1;Chr03.g19012.m1;Chr04.g23901.m1
743	GO:0018393	internal_peptidyl-lysine_acetylation	46	3	0.96457	Chr03.g16757.m1;Chr03.g19012.m1;Chr04.g23901.m1
744	GO:0018394	peptidyl-lysine_acetylation	46	3	0.96457	Chr03.g16757.m1;Chr03.g19012.m1;Chr04.g23901.m1
745	GO:0045944	positive_regulation_of_transcription_from_RNA_polymerase_II_promoter	46	3	0.96457	Chr01.g05800.m1;Chr01.g05801.m1;Chr06.g34219.m1
746	GO:0009555	pollen_development	86	7	0.96488	Chr03.g18289.m1;Chr03.g18290.m1;Chr03.g18291.m1;Chr05.g27884.m1;Chr05.g27887.m1;Chr05.g27890.m1;Chr05.g29383.m1
747	GO:0051716	cellular_response_to_stimulus	1586	198	0.96502	Chr01.g01156.m2;Chr01.g01157.m1;Chr01.g01160.m1;Chr01.g01987.m1;Chr01.g02106.m1;Chr01.g02109.m1;Chr01.g02111.m1;Chr01.g02117.m1;Chr01.g02744.m1;Chr01.g02865.m1;Chr01.g02977.m1;Chr01.g02979.m1;Chr01.g02983.m1;Chr01.g02985.m1;Chr01.g02993.m1;Chr01.g03154.m1;Chr01.g03275.m1;Chr01.g05800.m1;Chr01.g05801.m1;Chr01.g05967.m1;Chr01.g05970.m1;Chr01.g05973.m1;Chr01.g05977.m1;Chr01.g05982.m1;Chr01.g05987.m1…
748	GO:0016197	endosomal_transport	35	2	0.96535	Chr01.g05691.m1;Chr05.g28623.m1
749	GO:0006732	coenzyme_metabolic_process	252	26	0.96554	Chr01.g02974.m1;Chr01.g02981.m1;Chr01.g02987.m1;Chr01.g03036.m1;Chr01.g06270.m1;Chr02.g07696.m1;Chr02.g10580.m1;Chr02.g10596.m1;Chr02.g10597.m1;Chr02.g10598.m1;Chr03.g16652.m1;Chr03.g16931.m1;Chr03.g20450.m1;Chr03.g20451.m1;Chr03.g21053.m1;Chr04.g22918.m1;Chr04.g25845.m1;Chr05.g29745.m1;Chr05.g33569.m1;Chr06.g34151.m1;Chr06.g37831.m1;Chr06.g38457.m1;Chr06.g38469.m1;Chr06.g38471.m1;Chr06.g39250.m1…
750	GO:0042273	ribosomal_large_subunit_biogenesis	96	8	0.96661	Chr02.g10223.m1;Chr03.g15224.m1;Chr05.g28148.m1;Chr05.g28158.m1;Chr05.g32050.m1;Chr05.g32121.m1;Chr05.g32318.m1;Chr07.g42898.m1
751	GO:0044282	small_molecule_catabolic_process	115	10	0.96803	Chr01.g01540.m1;Chr01.g05431.m1;Chr01.g06440.m1;Chr02.g07986.m1;Chr02.g11591.m1;Chr02.g11592.m1;Chr02.g11690.m1;Chr02.g11691.m1;Chr03.g16471.m1;Chr07.g39555.m1
752	GO:0006475	internal_protein_amino_acid_acetylation	47	3	0.96835	Chr03.g16757.m1;Chr03.g19012.m1;Chr04.g23901.m1
753	GO:1903509	liposaccharide_metabolic_process	47	3	0.96835	Chr01.g02427.m1;Chr01.g03565.m1;Chr06.g36288.m1
754	GO:0000059	protein_import_into_nucleus,_docking	23	1	0.96847	Chr02.g13012.m1
755	GO:0002682	regulation_of_immune_system_process	23	1	0.96847	scaffold1.g00037.m1
756	GO:0009640	photomorphogenesis	23	1	0.96847	Chr06.g37332.m1
757	GO:0048573	photoperiodism,_flowering	23	1	0.96847	Chr06.g37332.m1
758	GO:0016071	mRNA_metabolic_process	312	33	0.96895	Chr01.g06677.m1;Chr01.g06874.m1;Chr01.g06888.m1;Chr01.g06980.m1;Chr01.g07020.m1;Chr02.g07738.m1;Chr02.g08766.m1;Chr02.g10383.m1;Chr02.g10387.m1;Chr02.g10388.m1;Chr03.g18672.m1;Chr03.g18691.m1;Chr03.g18910.m1;Chr03.g19869.m1;Chr03.g20105.m1;Chr04.g23892.m1;Chr04.g24235.m1;Chr04.g26275.m1;Chr04.g26740.m1;Chr05.g27885.m1;Chr05.g27888.m1;Chr05.g27891.m1;Chr05.g28225.m1;Chr05.g29382.m1;Chr05.g29387.m1…
759	GO:0006302	double-strand_break_repair	79	6	0.97222	Chr03.g16749.m1;Chr03.g16750.m1;Chr03.g16751.m1;Chr03.g17014.m1;Chr03.g17015.m1;Chr03.g17016.m1
760	GO:0048366	leaf_development	79	6	0.97222	Chr02.g13275.m1;Chr02.g13367.m1;Chr03.g19055.m1;Chr05.g31569.m1;Chr06.g37332.m1;Chr07.g43639.m1
761	GO:0044042	glucan_metabolic_process	214	21	0.97275	Chr02.g11966.m1;Chr03.g18956.m1;Chr03.g18979.m1;Chr03.g18980.m1;Chr03.g18982.m1;Chr03.g19121.m1;Chr03.g19127.m1;Chr03.g19132.m1;Chr03.g19133.m1;Chr03.g20033.m1;Chr03.g20034.m1;Chr03.g20035.m1;Chr03.g20059.m1;Chr04.g26081.m1;Chr04.g27570.m1;Chr06.g34720.m1;Chr06.g36815.m1;Chr06.g39428.m1;Chr06.g39429.m1;Chr07.g40838.m1;Chr07.g41998.m1
762	GO:0009611	response_to_wounding	24	1	0.97287	Chr02.g13367.m1
763	GO:0043547	positive_regulation_of_GTPase_activity	89	7	0.97295	Chr01.g02865.m1;Chr01.g03154.m1;Chr03.g14877.m1;Chr05.g29662.m1;Chr05.g29663.m1;Chr07.g43162.m1;scaffold1.g00437.m1
764	GO:0019362	pyridine_nucleotide_metabolic_process	108	9	0.97315	Chr01.g02974.m1;Chr01.g02981.m1;Chr01.g02987.m1;Chr01.g06270.m1;Chr02.g07696.m1;Chr04.g22918.m1;Chr04.g25845.m1;Chr05.g29745.m1;Chr05.g33569.m1
765	GO:0046496	nicotinamide_nucleotide_metabolic_process	108	9	0.97315	Chr01.g02974.m1;Chr01.g02981.m1;Chr01.g02987.m1;Chr01.g06270.m1;Chr02.g07696.m1;Chr04.g22918.m1;Chr04.g25845.m1;Chr05.g29745.m1;Chr05.g33569.m1
766	GO:0071822	protein_complex_subunit_organization	315	33	0.97323	Chr01.g05691.m1;Chr01.g05800.m1;Chr01.g05801.m1;Chr02.g08361.m1;Chr02.g10286.m1;Chr02.g10288.m1;Chr02.g13012.m1;Chr03.g20704.m1;Chr04.g26043.m1;Chr04.g27531.m1;Chr04.g27533.m1;Chr04.g27534.m1;Chr05.g28623.m1;Chr05.g29123.m1;Chr05.g29628.m1;Chr05.g31622.m1;Chr05.g31749.m1;Chr05.g31750.m1;Chr05.g31752.m1;Chr05.g31754.m1;Chr05.g31765.m1;Chr05.g31775.m1;Chr05.g31776.m1;Chr05.g31818.m1;Chr05.g33130.m1…
767	GO:0000902	cell_morphogenesis	99	8	0.974	Chr01.g06291.m1;Chr04.g25097.m1;Chr04.g26246.m1;Chr06.g34314.m1;Chr07.g39525.m1;Chr07.g39535.m1;Chr07.g42026.m1;Chr07.g44077.m1
768	GO:0044262	cellular_carbohydrate_metabolic_process	357	38	0.97433	Chr01.g02974.m1;Chr01.g02981.m1;Chr01.g02987.m1;Chr01.g03778.m1;Chr01.g06270.m1;Chr02.g07696.m1;Chr02.g07722.m1;Chr02.g09258.m1;Chr03.g18851.m1;Chr03.g18956.m1;Chr03.g18979.m1;Chr03.g18980.m1;Chr03.g18982.m1;Chr03.g19121.m1;Chr03.g19127.m1;Chr03.g19132.m1;Chr03.g19133.m1;Chr03.g20033.m1;Chr03.g20034.m1;Chr03.g20035.m1;Chr03.g20059.m1;Chr03.g20154.m1;Chr03.g20903.m1;Chr04.g25845.m1;Chr04.g26081.m1…
769	GO:0030001	metal_ion_transport	333	35	0.97513	Chr01.g02432.m1;Chr01.g03560.m1;Chr01.g05852.m1;Chr01.g05854.m1;Chr01.g06387.m1;Chr02.g08488.m1;Chr02.g08898.m1;Chr02.g14332.m1;Chr02.g14333.m1;Chr02.g14334.m1;Chr02.g14335.m1;Chr02.g14337.m1;Chr02.g14338.m1;Chr02.g14339.m1;Chr02.g14341.m1;Chr03.g15530.m1;Chr03.g16121.m1;Chr03.g19120.m1;Chr03.g19124.m1;Chr04.g27103.m1;Chr04.g27105.m1;Chr04.g27107.m1;Chr04.g27109.m1;Chr05.g27921.m1;Chr05.g27922.m1…
770	GO:0048316	seed_development	137	12	0.97601	Chr02.g13275.m1;Chr02.g13367.m1;Chr03.g19055.m1;Chr03.g20491.m1;Chr05.g27884.m1;Chr05.g27887.m1;Chr05.g27890.m1;Chr05.g28265.m1;Chr05.g29383.m1;Chr05.g31569.m1;Chr06.g37332.m1;Chr07.g43639.m1
771	GO:0009225	nucleotide-sugar_metabolic_process	38	2	0.97633	Chr02.g11256.m1;Chr05.g32822.m1
772	GO:0006607	NLS-bearing_protein_import_into_nucleus	25	1	0.97666	Chr02.g13012.m1
773	GO:0009648	photoperiodism	25	1	0.97666	Chr06.g37332.m1
774	GO:1902275	regulation_of_chromatin_organization	25	1	0.97666	Chr04.g23901.m1
775	GO:0060627	regulation_of_vesicle-mediated_transport	39	2	0.97917	Chr01.g05691.m1;Chr05.g28623.m1
776	GO:0043087	regulation_of_GTPase_activity	92	7	0.97928	Chr01.g02865.m1;Chr01.g03154.m1;Chr03.g14877.m1;Chr05.g29662.m1;Chr05.g29663.m1;Chr07.g43162.m1;scaffold1.g00437.m1
777	GO:0006575	cellular_modified_amino_acid_metabolic_process	102	8	0.97987	Chr01.g03036.m1;Chr04.g26183.m1;Chr04.g26184.m1;Chr06.g34151.m1;Chr06.g39250.m1;Chr06.g39436.m1;scaffold4.g27687.m1;scaffold4.g27688.m1
778	GO:0042546	cell_wall_biogenesis	102	8	0.97987	Chr03.g19121.m1;Chr03.g19127.m1;Chr03.g19132.m1;Chr03.g19133.m1;Chr04.g26081.m1;Chr04.g27570.m1;Chr06.g39428.m1;Chr06.g39429.m1
779	GO:0009965	leaf_morphogenesis	26	1	0.97992	Chr02.g13367.m1
780	GO:0090627	plant_epidermal_cell_differentiation	26	1	0.97992	Chr02.g08591.m1
781	GO:0044036	cell_wall_macromolecule_metabolic_process	121	10	0.98003	Chr03.g18851.m1;Chr03.g19121.m1;Chr03.g19127.m1;Chr03.g19132.m1;Chr03.g19133.m1;Chr03.g20154.m1;Chr04.g26081.m1;Chr04.g27570.m1;Chr06.g39428.m1;Chr06.g39429.m1
782	GO:0019318	hexose_metabolic_process	62	4	0.98013	Chr02.g14476.m1;Chr02.g14477.m1;Chr03.g20388.m1;Chr07.g39635.m1
783	GO:0006310	DNA_recombination	211	20	0.98066	Chr01.g03636.m1;Chr02.g11838.m1;Chr03.g15970.m1;Chr03.g16031.m1;Chr03.g16090.m1;Chr03.g16093.m1;Chr03.g16749.m1;Chr03.g16750.m1;Chr03.g16751.m1;Chr03.g17014.m1;Chr03.g17015.m1;Chr03.g17016.m1;Chr04.g23599.m1;Chr05.g30805.m1;Chr05.g30809.m1;Chr05.g30943.m1;Chr05.g31566.m1;Chr06.g35386.m1;Chr06.g35937.m1;scaffold1.g00417.m1
784	GO:0032270	positive_regulation_of_cellular_protein_metabolic_process	140	12	0.98083	Chr01.g05800.m1;Chr01.g05801.m1;Chr01.g05826.m1;Chr04.g23901.m1;Chr05.g29867.m1;Chr05.g29983.m1;Chr05.g31587.m1;Chr05.g31733.m1;Chr06.g34219.m1;Chr06.g34438.m1;Chr06.g34439.m1;Chr06.g39086.m1
785	GO:0009605	response_to_external_stimulus	220	21	0.98105	Chr01.g01567.m1;Chr03.g16580.m1;Chr03.g16861.m1;Chr03.g21125.m1;Chr04.g26002.m1;Chr04.g26800.m1;Chr04.g26801.m1;Chr04.g26802.m1;Chr04.g26803.m1;Chr04.g26804.m1;Chr04.g26807.m1;Chr04.g26809.m1;Chr04.g26810.m1;Chr04.g26816.m1;Chr04.g27488.m1;Chr05.g32460.m1;Chr05.g32461.m1;Chr05.g32462.m1;Chr06.g34733.m1;Chr06.g34740.m1;scaffold1.g00037.m1
786	GO:0051345	positive_regulation_of_hydrolase_activity	93	7	0.98107	Chr01.g02865.m1;Chr01.g03154.m1;Chr03.g14877.m1;Chr05.g29662.m1;Chr05.g29663.m1;Chr07.g43162.m1;scaffold1.g00437.m1
787	GO:0009250	glucan_biosynthetic_process	103	8	0.98154	Chr03.g19121.m1;Chr03.g19127.m1;Chr03.g19132.m1;Chr03.g19133.m1;Chr04.g26081.m1;Chr04.g27570.m1;Chr06.g39428.m1;Chr06.g39429.m1
788	GO:0072524	pyridine-containing_compound_metabolic_process	113	9	0.98221	Chr01.g02974.m1;Chr01.g02981.m1;Chr01.g02987.m1;Chr01.g06270.m1;Chr02.g07696.m1;Chr04.g22918.m1;Chr04.g25845.m1;Chr05.g29745.m1;Chr05.g33569.m1
789	GO:0051247	positive_regulation_of_protein_metabolic_process	141	12	0.98222	Chr01.g05800.m1;Chr01.g05801.m1;Chr01.g05826.m1;Chr04.g23901.m1;Chr05.g29867.m1;Chr05.g29983.m1;Chr05.g31587.m1;Chr05.g31733.m1;Chr06.g34219.m1;Chr06.g34438.m1;Chr06.g34439.m1;Chr06.g39086.m1
790	GO:0006473	protein_acetylation	74	5	0.98298	Chr03.g16757.m1;Chr03.g19012.m1;Chr04.g23901.m1;Chr07.g39984.m1;Chr07.g39985.m1
791	GO:0010605	negative_regulation_of_macromolecule_metabolic_process	266	26	0.98417	Chr02.g08530.m1;Chr02.g08532.m1;Chr02.g10964.m1;Chr02.g13260.m1;Chr02.g13262.m1;Chr02.g13263.m1;Chr02.g13265.m1;Chr02.g13406.m1;Chr02.g13439.m1;Chr03.g15108.m1;Chr03.g15114.m1;Chr03.g17279.m1;Chr04.g24072.m1;Chr05.g29802.m1;Chr05.g29810.m1;Chr05.g29812.m1;Chr05.g29814.m1;Chr06.g35960.m1;Chr06.g36135.m1;Chr06.g36137.m1;Chr06.g38974.m1;scaffold1.g00178.m1;scaffold1.g00534.m1;scaffold1.g00658.m1;sca…
792	GO:0046916	cellular_transition_metal_ion_homeostasis	105	8	0.9845	Chr03.g15184.m1;Chr03.g15185.m1;Chr04.g27103.m1;Chr04.g27105.m1;Chr04.g27107.m1;Chr04.g27109.m1;scaffold1.g00723.m1;scaffold1.g00724.m1
793	GO:0048581	negative_regulation_of_post-embryonic_development	28	1	0.98514	Chr06.g37332.m1
794	GO:0034622	cellular_macromolecular_complex_assembly	451	48	0.98542	Chr01.g05691.m1;Chr01.g05800.m1;Chr01.g05801.m1;Chr01.g05865.m1;Chr02.g07738.m1;Chr02.g08361.m1;Chr02.g10223.m1;Chr02.g10286.m1;Chr02.g10288.m1;Chr02.g10383.m1;Chr02.g10387.m1;Chr02.g10388.m1;Chr02.g13012.m1;Chr03.g15224.m1;Chr03.g18672.m1;Chr03.g18691.m1;Chr03.g20704.m1;Chr04.g22192.m1;Chr04.g26043.m1;Chr04.g27531.m1;Chr04.g27533.m1;Chr04.g27534.m1;Chr05.g28623.m1;Chr05.g29123.m1;Chr05.g29628.m1…
795	GO:1901698	response_to_nitrogen_compound	54	3	0.98588	Chr02.g08591.m1;Chr03.g21125.m1;scaffold1.g00037.m1
796	GO:0006629	lipid_metabolic_process	757	86	0.986	Chr01.g01540.m1;Chr01.g02344.m1;Chr01.g02427.m1;Chr01.g03565.m1;Chr01.g03778.m1;Chr01.g03782.m1;Chr01.g05317.m1;Chr01.g05318.m1;Chr01.g05340.m1;Chr01.g05431.m1;Chr01.g06112.m1;Chr01.g06114.m1;Chr01.g06119.m1;Chr01.g06440.m1;Chr02.g07709.m1;Chr02.g07711.m1;Chr02.g07712.m1;Chr02.g07986.m1;Chr02.g08510.m1;Chr02.g10561.m1;Chr02.g10580.m1;Chr02.g10596.m1;Chr02.g10597.m1;Chr02.g10598.m1;Chr02.g11591.m1…
797	GO:0001510	RNA_methylation	76	5	0.98611	Chr01.g06677.m1;Chr04.g23892.m1;Chr04.g24235.m1;Chr06.g35354.m1;Chr06.g35497.m1
798	GO:0040029	regulation_of_gene_expression,_epigenetic	97	7	0.98687	Chr02.g10964.m1;Chr03.g17279.m1;Chr04.g24072.m1;Chr06.g38974.m1;Chr07.g44077.m1;scaffold1.g00178.m1;scaffold1.g00534.m1
799	GO:0015980	energy_derivation_by_oxidation_of_organic_compounds	145	12	0.98693	Chr01.g00786.m1;Chr02.g09346.m1;Chr04.g25943.m1;Chr04.g27091.m1;Chr04.g27425.m1;Chr06.g35397.m1;Chr06.g35432.m1;Chr07.g41245.m1;scaffold16.g44376.m1;scaffold2.g07440.m1;scaffold2.g07448.m1;scaffold41.g44471.m1
800	GO:0006887	exocytosis	87	6	0.98699	Chr03.g15278.m1;Chr03.g15343.m1;Chr03.g15351.m1;Chr03.g15352.m1;Chr03.g15353.m1;Chr05.g29258.m1
801	GO:0006448	regulation_of_translational_elongation	29	1	0.98721	Chr02.g08577.m1
802	GO:0071806	protein_transmembrane_transport	77	5	0.98746	Chr01.g01540.m1;Chr01.g05431.m1;Chr02.g07986.m1;Chr03.g16471.m1;Chr07.g39555.m1
803	GO:0012501	programmed_cell_death	43	2	0.98758	Chr05.g31876.m1;Chr05.g31878.m1
804	GO:0042592	homeostatic_process	496	53	0.98793	Chr01.g01187.m1;Chr01.g01503.m1;Chr01.g02074.m1;Chr01.g02974.m1;Chr01.g02981.m1;Chr01.g02987.m1;Chr01.g05564.m1;Chr01.g05565.m1;Chr01.g06270.m1;Chr01.g06440.m1;Chr02.g07696.m1;Chr02.g08306.m1;Chr02.g08307.m1;Chr02.g08344.m1;Chr02.g10561.m1;Chr02.g10918.m1;Chr02.g10919.m1;Chr02.g10920.m1;Chr02.g10921.m1;Chr02.g11591.m1;Chr02.g11592.m1;Chr02.g11690.m1;Chr02.g11691.m1;Chr02.g14772.m1;Chr03.g15184.m1…
805	GO:0034655	nucleobase-containing_compound_catabolic_process	108	8	0.98812	Chr05.g27885.m1;Chr05.g27888.m1;Chr05.g27891.m1;Chr05.g28225.m1;Chr05.g29382.m1;Chr05.g29387.m1;Chr05.g33333.m1;Chr07.g44077.m1
806	GO:0022618	ribonucleoprotein_complex_assembly	174	15	0.98826	Chr01.g05865.m1;Chr02.g07738.m1;Chr02.g10223.m1;Chr02.g10383.m1;Chr02.g10387.m1;Chr02.g10388.m1;Chr03.g15224.m1;Chr03.g18672.m1;Chr03.g18691.m1;Chr04.g22192.m1;Chr05.g29745.m1;Chr05.g32050.m1;Chr05.g32121.m1;Chr05.g32318.m1;Chr05.g33716.m1
807	GO:0006357	regulation_of_transcription_from_RNA_polymerase_II_promoter	156	13	0.98856	Chr01.g05800.m1;Chr01.g05801.m1;Chr02.g12062.m1;Chr04.g22591.m1;Chr04.g22963.m1;Chr04.g23901.m1;Chr06.g34219.m1;Chr06.g34500.m1;Chr06.g34503.m1;Chr06.g34507.m1;Chr06.g34635.m1;Chr06.g35546.m1;Chr07.g41098.m1
808	GO:0043543	protein_acylation	78	5	0.98869	Chr03.g16757.m1;Chr03.g19012.m1;Chr04.g23901.m1;Chr07.g39984.m1;Chr07.g39985.m1
809	GO:0035335	peptidyl-tyrosine_dephosphorylation	30	1	0.989	scaffold5.g33869.m1
810	GO:0010154	fruit_development	148	12	0.98967	Chr02.g13275.m1;Chr02.g13367.m1;Chr03.g19055.m1;Chr03.g20491.m1;Chr05.g27884.m1;Chr05.g27887.m1;Chr05.g27890.m1;Chr05.g28265.m1;Chr05.g29383.m1;Chr05.g31569.m1;Chr06.g37332.m1;Chr07.g43639.m1
811	GO:0006733	oxidoreduction_coenzyme_metabolic_process	120	9	0.99023	Chr01.g02974.m1;Chr01.g02981.m1;Chr01.g02987.m1;Chr01.g06270.m1;Chr02.g07696.m1;Chr04.g22918.m1;Chr04.g25845.m1;Chr05.g29745.m1;Chr05.g33569.m1
812	GO:0032392	DNA_geometric_change	90	6	0.9903	Chr03.g16749.m1;Chr03.g16750.m1;Chr03.g16751.m1;Chr03.g17014.m1;Chr03.g17015.m1;Chr03.g17016.m1
813	GO:0032508	DNA_duplex_unwinding	90	6	0.9903	Chr03.g16749.m1;Chr03.g16750.m1;Chr03.g16751.m1;Chr03.g17014.m1;Chr03.g17015.m1;Chr03.g17016.m1
814	GO:0006875	cellular_metal_ion_homeostasis	111	8	0.99094	Chr03.g15184.m1;Chr03.g15185.m1;Chr04.g27103.m1;Chr04.g27105.m1;Chr04.g27107.m1;Chr04.g27109.m1;scaffold1.g00723.m1;scaffold1.g00724.m1
815	GO:0010038	response_to_metal_ion	46	2	0.99161	Chr07.g43024.m1;Chr07.g43025.m1
816	GO:0055076	transition_metal_ion_homeostasis	112	8	0.99173	Chr03.g15184.m1;Chr03.g15185.m1;Chr04.g27103.m1;Chr04.g27105.m1;Chr04.g27107.m1;Chr04.g27109.m1;scaffold1.g00723.m1;scaffold1.g00724.m1
817	GO:0051093	negative_regulation_of_developmental_process	32	1	0.99186	Chr06.g37332.m1
818	GO:0051241	negative_regulation_of_multicellular_organismal_process	32	1	0.99186	Chr06.g37332.m1
819	GO:0070925	organelle_assembly	123	9	0.99249	Chr01.g05865.m1;Chr02.g10223.m1;Chr03.g15224.m1;Chr04.g22192.m1;Chr05.g29745.m1;Chr05.g32050.m1;Chr05.g32121.m1;Chr05.g32318.m1;Chr05.g33716.m1
820	GO:0006511	ubiquitin-dependent_protein_catabolic_process	356	35	0.99254	Chr01.g04064.m1;Chr01.g04565.m1;Chr01.g05241.m1;Chr01.g05800.m1;Chr01.g05801.m1;Chr01.g05826.m1;Chr02.g09682.m1;Chr02.g09686.m1;Chr02.g09688.m1;Chr02.g09693.m1;Chr02.g13275.m1;Chr02.g14465.m1;Chr02.g14467.m1;Chr03.g16789.m1;Chr03.g16795.m1;Chr03.g17054.m1;Chr03.g17055.m1;Chr03.g18128.m1;Chr03.g19055.m1;Chr04.g24925.m1;Chr04.g26077.m1;Chr04.g27567.m1;Chr05.g31569.m1;Chr05.g31587.m1;Chr05.g31733.m1…
821	GO:0006073	cellular_glucan_metabolic_process	208	18	0.99277	Chr03.g18956.m1;Chr03.g18979.m1;Chr03.g18980.m1;Chr03.g18982.m1;Chr03.g19121.m1;Chr03.g19127.m1;Chr03.g19132.m1;Chr03.g19133.m1;Chr03.g20033.m1;Chr03.g20034.m1;Chr03.g20035.m1;Chr03.g20059.m1;Chr04.g26081.m1;Chr04.g27570.m1;Chr06.g34720.m1;Chr06.g39428.m1;Chr06.g39429.m1;Chr07.g40838.m1
822	GO:0032940	secretion_by_cell	93	6	0.99281	Chr03.g15278.m1;Chr03.g15343.m1;Chr03.g15351.m1;Chr03.g15352.m1;Chr03.g15353.m1;Chr05.g29258.m1
823	GO:0045017	glycerolipid_biosynthetic_process	60	3	0.99309	Chr01.g02427.m1;Chr01.g03565.m1;Chr06.g36288.m1
824	GO:1902582	single-organism_intracellular_transport	153	12	0.99309	Chr01.g01540.m1;Chr01.g05431.m1;Chr02.g07986.m1;Chr02.g13012.m1;Chr03.g16471.m1;Chr03.g19246.m1;Chr04.g26216.m1;Chr04.g26217.m1;Chr06.g39383.m1;Chr06.g39385.m1;Chr06.g39399.m1;Chr07.g39555.m1
825	GO:0001101	response_to_acid_chemical	236	21	0.99326	Chr02.g08361.m1;Chr02.g08591.m1;Chr02.g13275.m1;Chr02.g13367.m1;Chr03.g19055.m1;Chr03.g20419.m1;Chr03.g20704.m1;Chr03.g21154.m1;Chr03.g21160.m1;Chr03.g21161.m1;Chr03.g21163.m1;Chr05.g29123.m1;Chr05.g31569.m1;Chr07.g40117.m1;Chr07.g43138.m1;Chr07.g43141.m1;Chr07.g43639.m1;scaffold1.g00068.m1;scaffold1.g00076.m1;scaffold1.g00077.m1;scaffold1.g00082.m1
826	GO:0007034	vacuolar_transport	72	4	0.99336	Chr01.g02625.m1;Chr01.g05691.m1;Chr04.g23749.m1;Chr05.g28623.m1
827	GO:0051128	regulation_of_cellular_component_organization	163	13	0.99338	Chr01.g05691.m1;Chr01.g05800.m1;Chr01.g05801.m1;Chr01.g06291.m1;Chr04.g23901.m1;Chr04.g25097.m1;Chr04.g26246.m1;Chr05.g28623.m1;Chr06.g34219.m1;Chr06.g34314.m1;Chr07.g39525.m1;Chr07.g39535.m1;Chr07.g42026.m1
828	GO:0046903	secretion	94	6	0.9935	Chr03.g15278.m1;Chr03.g15343.m1;Chr03.g15351.m1;Chr03.g15352.m1;Chr03.g15353.m1;Chr05.g29258.m1
829	GO:0006721	terpenoid_metabolic_process	61	3	0.99387	Chr01.g06112.m1;Chr01.g06114.m1;Chr01.g06119.m1
830	GO:0009814	defense_response,_incompatible_interaction	34	1	0.99397	scaffold1.g00037.m1
831	GO:0021700	developmental_maturation	34	1	0.99397	Chr02.g08591.m1
832	GO:0045892	negative_regulation_of_transcription,_DNA-templated	95	6	0.99412	Chr02.g10964.m1;Chr03.g17279.m1;Chr04.g24072.m1;Chr06.g38974.m1;scaffold1.g00178.m1;scaffold1.g00534.m1
833	GO:0008610	lipid_biosynthetic_process	326	31	0.99416	Chr01.g02427.m1;Chr01.g03565.m1;Chr01.g05317.m1;Chr01.g05318.m1;Chr01.g05340.m1;Chr01.g06112.m1;Chr01.g06114.m1;Chr01.g06119.m1;Chr02.g10561.m1;Chr02.g10580.m1;Chr02.g10596.m1;Chr02.g10597.m1;Chr02.g10598.m1;Chr03.g16631.m1;Chr03.g16652.m1;Chr03.g16931.m1;Chr03.g20710.m1;Chr03.g20712.m1;Chr03.g20836.m1;Chr03.g20839.m1;Chr03.g21053.m1;Chr04.g22078.m1;Chr04.g24534.m1;Chr04.g24539.m1;Chr04.g25607.m1…
834	GO:0016051	carbohydrate_biosynthetic_process	211	18	0.99416	Chr01.g00767.m1;Chr01.g00783.m1;Chr01.g00790.m1;Chr01.g00839.m1;Chr03.g19121.m1;Chr03.g19127.m1;Chr03.g19132.m1;Chr03.g19133.m1;Chr04.g26081.m1;Chr04.g27570.m1;Chr06.g39428.m1;Chr06.g39429.m1;scaffold15.g44367.m1;scaffold17.g44377.m1;scaffold25.g44425.m1;scaffold40.g44468.m1;scaffold43.g44480.m1;scaffold64.g44526.m1
835	GO:0007033	vacuole_organization	49	2	0.99435	Chr01.g05691.m1;Chr05.g28623.m1
836	GO:0009620	response_to_fungus	49	2	0.99435	Chr03.g21125.m1;scaffold1.g00037.m1
837	GO:0032989	cellular_component_morphogenesis	117	8	0.9948	Chr01.g06291.m1;Chr04.g25097.m1;Chr04.g26246.m1;Chr06.g34314.m1;Chr07.g39525.m1;Chr07.g39535.m1;Chr07.g42026.m1;Chr07.g44077.m1
838	GO:0006790	sulfur_compound_metabolic_process	222	19	0.9949	Chr03.g20347.m1;Chr03.g20441.m1;Chr03.g20442.m1;Chr03.g20450.m1;Chr03.g20451.m1;Chr03.g20677.m1;Chr04.g26183.m1;Chr04.g26184.m1;Chr05.g28299.m1;Chr05.g31598.m1;Chr05.g32460.m1;Chr05.g32461.m1;Chr05.g32462.m1;Chr06.g37831.m1;Chr06.g38457.m1;Chr06.g38469.m1;Chr06.g38471.m1;scaffold4.g27687.m1;scaffold4.g27688.m1
839	GO:0048523	negative_regulation_of_cellular_process	311	29	0.99493	Chr02.g08530.m1;Chr02.g08532.m1;Chr02.g10964.m1;Chr02.g13260.m1;Chr02.g13262.m1;Chr02.g13263.m1;Chr02.g13265.m1;Chr02.g13406.m1;Chr02.g13439.m1;Chr03.g15108.m1;Chr03.g15114.m1;Chr03.g17279.m1;Chr04.g24072.m1;Chr05.g29802.m1;Chr05.g29810.m1;Chr05.g29812.m1;Chr05.g29814.m1;Chr05.g32416.m1;Chr06.g34079.m1;Chr06.g35960.m1;Chr06.g36135.m1;Chr06.g36137.m1;Chr06.g38974.m1;Chr07.g39660.m1;scaffold1.g0017…
840	GO:0019941	modification-dependent_protein_catabolic_process	363	35	0.99497	Chr01.g04064.m1;Chr01.g04565.m1;Chr01.g05241.m1;Chr01.g05800.m1;Chr01.g05801.m1;Chr01.g05826.m1;Chr02.g09682.m1;Chr02.g09686.m1;Chr02.g09688.m1;Chr02.g09693.m1;Chr02.g13275.m1;Chr02.g14465.m1;Chr02.g14467.m1;Chr03.g16789.m1;Chr03.g16795.m1;Chr03.g17054.m1;Chr03.g17055.m1;Chr03.g18128.m1;Chr03.g19055.m1;Chr04.g24925.m1;Chr04.g26077.m1;Chr04.g27567.m1;Chr05.g31569.m1;Chr05.g31587.m1;Chr05.g31733.m1…
841	GO:0042180	cellular_ketone_metabolic_process	50	2	0.99505	Chr05.g31876.m1;Chr05.g31878.m1
842	GO:0009064	glutamine_family_amino_acid_metabolic_process	86	5	0.99513	Chr02.g13201.m1;Chr03.g15010.m1;Chr05.g29489.m1;Chr05.g32496.m1;scaffold1.g00568.m1
843	GO:0006643	membrane_lipid_metabolic_process	63	3	0.99519	Chr01.g02427.m1;Chr01.g03565.m1;Chr06.g36288.m1
844	GO:0006040	amino_sugar_metabolic_process	51	2	0.99567	Chr02.g11256.m1;Chr05.g32822.m1
845	GO:0051246	regulation_of_protein_metabolic_process	383	37	0.99573	Chr01.g05241.m1;Chr01.g05800.m1;Chr01.g05801.m1;Chr01.g05826.m1;Chr02.g08530.m1;Chr02.g08532.m1;Chr02.g08577.m1;Chr02.g13260.m1;Chr02.g13262.m1;Chr02.g13263.m1;Chr02.g13265.m1;Chr02.g13406.m1;Chr02.g13439.m1;Chr03.g15108.m1;Chr03.g15114.m1;Chr04.g23901.m1;Chr05.g29802.m1;Chr05.g29810.m1;Chr05.g29812.m1;Chr05.g29814.m1;Chr05.g29867.m1;Chr05.g29983.m1;Chr05.g31587.m1;Chr05.g31733.m1;Chr06.g34219.m1…
846	GO:0045893	positive_regulation_of_transcription,_DNA-templated	99	6	0.9961	Chr01.g05800.m1;Chr01.g05801.m1;Chr02.g09812.m1;Chr02.g09813.m1;Chr02.g09814.m1;Chr06.g34219.m1
847	GO:1902680	positive_regulation_of_RNA_biosynthetic_process	99	6	0.9961	Chr01.g05800.m1;Chr01.g05801.m1;Chr02.g09812.m1;Chr02.g09813.m1;Chr02.g09814.m1;Chr06.g34219.m1
848	GO:1903508	positive_regulation_of_nucleic_acid-templated_transcription	99	6	0.9961	Chr01.g05800.m1;Chr01.g05801.m1;Chr02.g09812.m1;Chr02.g09813.m1;Chr02.g09814.m1;Chr06.g34219.m1
849	GO:0060560	developmental_growth_involved_in_morphogenesis	52	2	0.99621	Chr02.g08591.m1;Chr07.g44077.m1
850	GO:0051186	cofactor_metabolic_process	351	33	0.9963	Chr01.g02974.m1;Chr01.g02981.m1;Chr01.g02987.m1;Chr01.g03036.m1;Chr01.g06270.m1;Chr02.g07696.m1;Chr02.g10580.m1;Chr02.g10596.m1;Chr02.g10597.m1;Chr02.g10598.m1;Chr03.g16652.m1;Chr03.g16931.m1;Chr03.g20450.m1;Chr03.g20451.m1;Chr03.g21053.m1;Chr04.g22918.m1;Chr04.g23933.m1;Chr04.g24280.m1;Chr04.g24515.m1;Chr04.g24516.m1;Chr04.g24517.m1;Chr04.g24518.m1;Chr04.g25845.m1;Chr05.g29745.m1;Chr05.g33569.m1…
851	GO:0009628	response_to_abiotic_stimulus	378	36	0.99653	Chr01.g01567.m1;Chr02.g08361.m1;Chr02.g13367.m1;Chr02.g14389.m1;Chr02.g14453.m1;Chr02.g14454.m1;Chr02.g14455.m1;Chr02.g14461.m1;Chr03.g16580.m1;Chr03.g16861.m1;Chr03.g20347.m1;Chr03.g20419.m1;Chr03.g20441.m1;Chr03.g20442.m1;Chr03.g20677.m1;Chr03.g20704.m1;Chr05.g28299.m1;Chr05.g29123.m1;Chr05.g31361.m1;Chr05.g31403.m1;Chr05.g31404.m1;Chr05.g31405.m1;Chr05.g31598.m1;Chr05.g32416.m1;Chr06.g34079.m1…
852	GO:0006352	DNA-templated_transcription,_initiation	78	4	0.99665	Chr01.g05800.m1;Chr01.g05801.m1;Chr06.g34219.m1;Chr06.g38946.m1
853	GO:0009639	response_to_red_or_far_red_light	38	1	0.9967	Chr06.g37332.m1
854	GO:0033692	cellular_polysaccharide_biosynthetic_process	122	8	0.99676	Chr03.g19121.m1;Chr03.g19127.m1;Chr03.g19132.m1;Chr03.g19133.m1;Chr04.g26081.m1;Chr04.g27570.m1;Chr06.g39428.m1;Chr06.g39429.m1
855	GO:0043436	oxoacid_metabolic_process	899	99	0.99678	Chr01.g01540.m1;Chr01.g02482.m1;Chr01.g02974.m1;Chr01.g02981.m1;Chr01.g02987.m1;Chr01.g03520.m1;Chr01.g03778.m1;Chr01.g05317.m1;Chr01.g05318.m1;Chr01.g05340.m1;Chr01.g05431.m1;Chr01.g06270.m1;Chr01.g06382.m1;Chr01.g06440.m1;Chr02.g07696.m1;Chr02.g07986.m1;Chr02.g08577.m1;Chr02.g09681.m1;Chr02.g09684.m1;Chr02.g09687.m1;Chr02.g10561.m1;Chr02.g11091.m1;Chr02.g11363.m1;Chr02.g11369.m1;Chr02.g11556.m1…
856	GO:0065003	macromolecular_complex_assembly	482	48	0.99685	Chr01.g05691.m1;Chr01.g05800.m1;Chr01.g05801.m1;Chr01.g05865.m1;Chr02.g07738.m1;Chr02.g08361.m1;Chr02.g10223.m1;Chr02.g10286.m1;Chr02.g10288.m1;Chr02.g10383.m1;Chr02.g10387.m1;Chr02.g10388.m1;Chr02.g13012.m1;Chr03.g15224.m1;Chr03.g18672.m1;Chr03.g18691.m1;Chr03.g20704.m1;Chr04.g22192.m1;Chr04.g26043.m1;Chr04.g27531.m1;Chr04.g27533.m1;Chr04.g27534.m1;Chr05.g28623.m1;Chr05.g29123.m1;Chr05.g29628.m1…
857	GO:0048229	gametophyte_development	112	7	0.99691	Chr03.g18289.m1;Chr03.g18290.m1;Chr03.g18291.m1;Chr05.g27884.m1;Chr05.g27887.m1;Chr05.g27890.m1;Chr05.g29383.m1
858	GO:1902580	single-organism_cellular_localization	163	12	0.997	Chr01.g01540.m1;Chr01.g05431.m1;Chr02.g07986.m1;Chr02.g13012.m1;Chr03.g16471.m1;Chr03.g19246.m1;Chr04.g26216.m1;Chr04.g26217.m1;Chr06.g39383.m1;Chr06.g39385.m1;Chr06.g39399.m1;Chr07.g39555.m1
859	GO:0019725	cellular_homeostasis	311	28	0.99709	Chr01.g01187.m1;Chr01.g02074.m1;Chr01.g02974.m1;Chr01.g02981.m1;Chr01.g02987.m1;Chr01.g06270.m1;Chr02.g07696.m1;Chr02.g08344.m1;Chr02.g14772.m1;Chr03.g15184.m1;Chr03.g15185.m1;Chr03.g19289.m1;Chr03.g19290.m1;Chr04.g25198.m1;Chr04.g25200.m2;Chr04.g25285.m1;Chr04.g25845.m1;Chr04.g27103.m1;Chr04.g27105.m1;Chr04.g27107.m1;Chr04.g27109.m1;Chr05.g30387.m1;Chr05.g33569.m1;Chr06.g34455.m1;Chr06.g34540.m1…
860	GO:0044264	cellular_polysaccharide_metabolic_process	239	20	0.9971	Chr03.g18851.m1;Chr03.g18956.m1;Chr03.g18979.m1;Chr03.g18980.m1;Chr03.g18982.m1;Chr03.g19121.m1;Chr03.g19127.m1;Chr03.g19132.m1;Chr03.g19133.m1;Chr03.g20033.m1;Chr03.g20034.m1;Chr03.g20035.m1;Chr03.g20059.m1;Chr03.g20154.m1;Chr04.g26081.m1;Chr04.g27570.m1;Chr06.g34720.m1;Chr06.g39428.m1;Chr06.g39429.m1;Chr07.g40838.m1
861	GO:0043632	modification-dependent_macromolecule_catabolic_process	373	35	0.9972	Chr01.g04064.m1;Chr01.g04565.m1;Chr01.g05241.m1;Chr01.g05800.m1;Chr01.g05801.m1;Chr01.g05826.m1;Chr02.g09682.m1;Chr02.g09686.m1;Chr02.g09688.m1;Chr02.g09693.m1;Chr02.g13275.m1;Chr02.g14465.m1;Chr02.g14467.m1;Chr03.g16789.m1;Chr03.g16795.m1;Chr03.g17054.m1;Chr03.g17055.m1;Chr03.g18128.m1;Chr03.g19055.m1;Chr04.g24925.m1;Chr04.g26077.m1;Chr04.g27567.m1;Chr05.g31569.m1;Chr05.g31587.m1;Chr05.g31733.m1…
862	GO:0044723	single-organism_carbohydrate_metabolic_process	434	42	0.99731	Chr01.g00767.m1;Chr01.g00783.m1;Chr01.g00790.m1;Chr01.g00839.m1;Chr01.g02974.m1;Chr01.g02981.m1;Chr01.g02987.m1;Chr01.g03778.m1;Chr01.g06270.m1;Chr02.g07696.m1;Chr02.g07722.m1;Chr02.g09258.m1;Chr02.g14476.m1;Chr02.g14477.m1;Chr03.g19121.m1;Chr03.g19127.m1;Chr03.g19132.m1;Chr03.g19133.m1;Chr03.g20388.m1;Chr03.g20903.m1;Chr04.g22918.m1;Chr04.g25845.m1;Chr04.g26081.m1;Chr04.g26521.m1;Chr04.g26522.m1…
863	GO:0008654	phospholipid_biosynthetic_process	68	3	0.9974	Chr01.g02427.m1;Chr01.g03565.m1;Chr06.g36288.m1
864	GO:0016458	gene_silencing	103	6	0.99743	Chr02.g10964.m1;Chr03.g17279.m1;Chr04.g24072.m1;Chr06.g38974.m1;scaffold1.g00178.m1;scaffold1.g00534.m1
865	GO:0051254	positive_regulation_of_RNA_metabolic_process	103	6	0.99743	Chr01.g05800.m1;Chr01.g05801.m1;Chr02.g09812.m1;Chr02.g09813.m1;Chr02.g09814.m1;Chr06.g34219.m1
866	GO:0008219	cell_death	55	2	0.99746	Chr05.g31876.m1;Chr05.g31878.m1
867	GO:0055065	metal_ion_homeostasis	125	8	0.99758	Chr03.g15184.m1;Chr03.g15185.m1;Chr04.g27103.m1;Chr04.g27105.m1;Chr04.g27107.m1;Chr04.g27109.m1;scaffold1.g00723.m1;scaffold1.g00724.m1
868	GO:0048468	cell_development	41	1	0.9979	Chr02.g08591.m1
869	GO:0050832	defense_response_to_fungus	41	1	0.9979	scaffold1.g00037.m1
870	GO:0048583	regulation_of_response_to_stimulus	236	19	0.99818	Chr01.g02865.m1;Chr01.g03154.m1;Chr03.g14877.m1;Chr03.g21154.m1;Chr03.g21160.m1;Chr03.g21161.m1;Chr03.g21163.m1;Chr05.g29662.m1;Chr05.g29663.m1;Chr05.g29867.m1;Chr05.g29983.m1;Chr06.g37332.m1;Chr07.g43162.m1;scaffold1.g00037.m1;scaffold1.g00068.m1;scaffold1.g00076.m1;scaffold1.g00077.m1;scaffold1.g00082.m1;scaffold1.g00437.m1
871	GO:0010015	root_morphogenesis	42	1	0.99819	Chr02.g08591.m1
872	GO:0032268	regulation_of_cellular_protein_metabolic_process	372	34	0.99825	Chr01.g05800.m1;Chr01.g05801.m1;Chr01.g05826.m1;Chr02.g08530.m1;Chr02.g08532.m1;Chr02.g08577.m1;Chr02.g13260.m1;Chr02.g13262.m1;Chr02.g13263.m1;Chr02.g13265.m1;Chr02.g13406.m1;Chr02.g13439.m1;Chr03.g15108.m1;Chr03.g15114.m1;Chr04.g23901.m1;Chr05.g29802.m1;Chr05.g29810.m1;Chr05.g29812.m1;Chr05.g29814.m1;Chr05.g29867.m1;Chr05.g29983.m1;Chr05.g31587.m1;Chr05.g31733.m1;Chr06.g34219.m1;Chr06.g34438.m1…
873	GO:0000186	activation_of_MAPKK_activity	58	2	0.99831	Chr05.g29867.m1;Chr05.g29983.m1
874	GO:1902679	negative_regulation_of_RNA_biosynthetic_process	107	6	0.99831	Chr02.g10964.m1;Chr03.g17279.m1;Chr04.g24072.m1;Chr06.g38974.m1;scaffold1.g00178.m1;scaffold1.g00534.m1
875	GO:1903507	negative_regulation_of_nucleic_acid-templated_transcription	107	6	0.99831	Chr02.g10964.m1;Chr03.g17279.m1;Chr04.g24072.m1;Chr06.g38974.m1;scaffold1.g00178.m1;scaffold1.g00534.m1
876	GO:0071229	cellular_response_to_acid_chemical	129	8	0.99837	Chr03.g21154.m1;Chr03.g21160.m1;Chr03.g21161.m1;Chr03.g21163.m1;scaffold1.g00068.m1;scaffold1.g00076.m1;scaffold1.g00077.m1;scaffold1.g00082.m1
877	GO:0007005	mitochondrion_organization	130	8	0.99852	Chr02.g09882.m1;Chr02.g09956.m1;Chr02.g09962.m1;Chr02.g09963.m1;Chr02.g09998.m1;Chr04.g21727.m1;Chr04.g22377.m1;Chr07.g42873.m1
878	GO:0045935	positive_regulation_of_nucleobase-containing_compound_metabolic_process	109	6	0.99864	Chr01.g05800.m1;Chr01.g05801.m1;Chr02.g09812.m1;Chr02.g09813.m1;Chr02.g09814.m1;Chr06.g34219.m1
879	GO:0043410	positive_regulation_of_MAPK_cascade	60	2	0.99871	Chr05.g29867.m1;Chr05.g29983.m1
880	GO:1902533	positive_regulation_of_intracellular_signal_transduction	60	2	0.99871	Chr05.g29867.m1;Chr05.g29983.m1
881	GO:0051253	negative_regulation_of_RNA_metabolic_process	110	6	0.99878	Chr02.g10964.m1;Chr03.g17279.m1;Chr04.g24072.m1;Chr06.g38974.m1;scaffold1.g00178.m1;scaffold1.g00534.m1
882	GO:0006338	chromatin_remodeling	45	1	0.99885	Chr04.g23901.m1
883	GO:0043405	regulation_of_MAP_kinase_activity	61	2	0.99887	Chr05.g29867.m1;Chr05.g29983.m1
884	GO:0043408	regulation_of_MAPK_cascade	61	2	0.99887	Chr05.g29867.m1;Chr05.g29983.m1
885	GO:0019752	carboxylic_acid_metabolic_process	876	93	0.99889	Chr01.g01540.m1;Chr01.g02482.m1;Chr01.g02974.m1;Chr01.g02981.m1;Chr01.g02987.m1;Chr01.g03520.m1;Chr01.g03778.m1;Chr01.g05317.m1;Chr01.g05318.m1;Chr01.g05340.m1;Chr01.g05431.m1;Chr01.g06270.m1;Chr01.g06382.m1;Chr01.g06440.m1;Chr02.g07696.m1;Chr02.g07986.m1;Chr02.g08577.m1;Chr02.g09681.m1;Chr02.g09684.m1;Chr02.g09687.m1;Chr02.g10561.m1;Chr02.g11091.m1;Chr02.g11363.m1;Chr02.g11369.m1;Chr02.g11556.m1…
886	GO:0010501	RNA_secondary_structure_unwinding	62	2	0.99902	Chr02.g08766.m1;Chr07.g42390.m1
887	GO:0043414	macromolecule_methylation	225	17	0.99903	Chr01.g06677.m1;Chr03.g16269.m1;Chr03.g16317.m1;Chr03.g16318.m1;Chr03.g16320.m1;Chr03.g16326.m1;Chr03.g16327.m1;Chr03.g16333.m1;Chr03.g16339.m1;Chr03.g16340.m1;Chr03.g16346.m1;Chr03.g16348.m1;Chr04.g23892.m1;Chr04.g24235.m1;Chr04.g25223.m1;Chr06.g35354.m1;Chr06.g35497.m1
888	GO:0016485	protein_processing	76	3	0.99904	Chr02.g14389.m1;Chr06.g34649.m1;Chr07.g39723.m1
889	GO:0010498	proteasomal_protein_catabolic_process	197	14	0.99912	Chr01.g05241.m1;Chr01.g05800.m1;Chr01.g05801.m1;Chr01.g05826.m1;Chr04.g26077.m1;Chr04.g27567.m1;Chr05.g31587.m1;Chr05.g31733.m1;Chr06.g34219.m1;Chr06.g34438.m1;Chr06.g34439.m1;Chr06.g37067.m1;Chr06.g39086.m1;scaffold1.g00399.m1
890	GO:0043161	proteasome-mediated_ubiquitin-dependent_protein_catabolic_process	197	14	0.99912	Chr01.g05241.m1;Chr01.g05800.m1;Chr01.g05801.m1;Chr01.g05826.m1;Chr04.g26077.m1;Chr04.g27567.m1;Chr05.g31587.m1;Chr05.g31733.m1;Chr06.g34219.m1;Chr06.g34438.m1;Chr06.g34439.m1;Chr06.g37067.m1;Chr06.g39086.m1;scaffold1.g00399.m1
891	GO:0044403	symbiosis,_encompassing_mutualism_through_parasitism	47	1	0.99915	Chr07.g40393.m1
892	GO:0048827	phyllome_development	114	6	0.99921	Chr02.g13275.m1;Chr02.g13367.m1;Chr03.g19055.m1;Chr05.g31569.m1;Chr06.g37332.m1;Chr07.g43639.m1
893	GO:0009826	unidimensional_cell_growth	48	1	0.99927	Chr07.g44077.m1
894	GO:0010228	vegetative_to_reproductive_phase_transition_of_meristem	48	1	0.99927	Chr06.g37332.m1
895	GO:0005996	monosaccharide_metabolic_process	91	4	0.99927	Chr02.g14476.m1;Chr02.g14477.m1;Chr03.g20388.m1;Chr07.g39635.m1
896	GO:0009967	positive_regulation_of_signal_transduction	65	2	0.99935	Chr05.g29867.m1;Chr05.g29983.m1
897	GO:0010647	positive_regulation_of_cell_communication	65	2	0.99935	Chr05.g29867.m1;Chr05.g29983.m1
898	GO:0023056	positive_regulation_of_signaling	65	2	0.99935	Chr05.g29867.m1;Chr05.g29983.m1
899	GO:0046488	phosphatidylinositol_metabolic_process	79	3	0.99935	Chr01.g02427.m1;Chr01.g03565.m1;Chr06.g36288.m1
900	GO:0044419	interspecies_interaction_between_organisms	49	1	0.99937	Chr07.g40393.m1
901	GO:0032147	activation_of_protein_kinase_activity	66	2	0.99943	Chr05.g29867.m1;Chr05.g29983.m1
902	GO:0010016	shoot_system_morphogenesis	50	1	0.99946	Chr02.g13367.m1
903	GO:1902589	single-organism_organelle_organization	290	23	0.99948	Chr01.g01208.m1;Chr01.g01540.m1;Chr01.g02048.m1;Chr01.g05431.m1;Chr01.g05691.m1;Chr02.g07986.m1;Chr02.g08339.m1;Chr02.g13483.m1;Chr03.g16471.m1;Chr04.g22064.m1;Chr04.g23668.m1;Chr04.g26189.m1;Chr04.g26190.m1;Chr05.g28623.m1;Chr05.g29157.m1;Chr05.g31140.m1;Chr05.g31153.m1;Chr06.g35252.m1;Chr07.g39555.m1;Chr07.g41245.m1;Chr07.g41529.m1;scaffold4.g27693.m1;scaffold4.g27694.m1
904	GO:0045934	negative_regulation_of_nucleobase-containing_compound_metabolic_process	118	6	0.99949	Chr02.g10964.m1;Chr03.g17279.m1;Chr04.g24072.m1;Chr06.g38974.m1;scaffold1.g00178.m1;scaffold1.g00534.m1
905	GO:0009966	regulation_of_signal_transduction	152	9	0.99952	Chr01.g02865.m1;Chr01.g03154.m1;Chr03.g14877.m1;Chr05.g29662.m1;Chr05.g29663.m1;Chr05.g29867.m1;Chr05.g29983.m1;Chr07.g43162.m1;scaffold1.g00437.m1
906	GO:0010646	regulation_of_cell_communication	152	9	0.99952	Chr01.g02865.m1;Chr01.g03154.m1;Chr03.g14877.m1;Chr05.g29662.m1;Chr05.g29663.m1;Chr05.g29867.m1;Chr05.g29983.m1;Chr07.g43162.m1;scaffold1.g00437.m1
907	GO:0023051	regulation_of_signaling	152	9	0.99952	Chr01.g02865.m1;Chr01.g03154.m1;Chr03.g14877.m1;Chr05.g29662.m1;Chr05.g29663.m1;Chr05.g29867.m1;Chr05.g29983.m1;Chr07.g43162.m1;scaffold1.g00437.m1
908	GO:0048437	floral_organ_development	51	1	0.99953	Chr05.g28265.m1
909	GO:0072594	establishment_of_protein_localization_to_organelle	184	12	0.99954	Chr01.g01540.m1;Chr01.g05431.m1;Chr02.g07986.m1;Chr02.g13012.m1;Chr03.g16471.m1;Chr03.g19246.m1;Chr04.g26216.m1;Chr04.g26217.m1;Chr06.g39383.m1;Chr06.g39385.m1;Chr06.g39399.m1;Chr07.g39555.m1
910	GO:0044255	cellular_lipid_metabolic_process	526	49	0.99957	Chr01.g01540.m1;Chr01.g02427.m1;Chr01.g03565.m1;Chr01.g03778.m1;Chr01.g03782.m1;Chr01.g05317.m1;Chr01.g05318.m1;Chr01.g05340.m1;Chr01.g05431.m1;Chr01.g06112.m1;Chr01.g06114.m1;Chr01.g06119.m1;Chr01.g06440.m1;Chr02.g07986.m1;Chr02.g10580.m1;Chr02.g10596.m1;Chr02.g10597.m1;Chr02.g10598.m1;Chr02.g11591.m1;Chr02.g11592.m1;Chr02.g11611.m1;Chr02.g11690.m1;Chr02.g11691.m1;Chr03.g16471.m1;Chr03.g16652.m1…
911	GO:0006082	organic_acid_metabolic_process	1004	106	0.99958	Chr01.g01540.m1;Chr01.g02482.m1;Chr01.g02974.m1;Chr01.g02981.m1;Chr01.g02987.m1;Chr01.g03520.m1;Chr01.g03778.m1;Chr01.g05317.m1;Chr01.g05318.m1;Chr01.g05340.m1;Chr01.g05431.m1;Chr01.g06270.m1;Chr01.g06382.m1;Chr01.g06440.m1;Chr02.g07696.m1;Chr02.g07986.m1;Chr02.g08577.m1;Chr02.g08591.m1;Chr02.g09346.m1;Chr02.g09681.m1;Chr02.g09684.m1;Chr02.g09687.m1;Chr02.g10561.m1;Chr02.g11091.m1;Chr02.g11363.m1…
912	GO:0010557	positive_regulation_of_macromolecule_biosynthetic_process	120	6	0.99959	Chr01.g05800.m1;Chr01.g05801.m1;Chr02.g09812.m1;Chr02.g09813.m1;Chr02.g09814.m1;Chr06.g34219.m1
913	GO:0010628	positive_regulation_of_gene_expression	120	6	0.99959	Chr01.g05800.m1;Chr01.g05801.m1;Chr02.g09812.m1;Chr02.g09813.m1;Chr02.g09814.m1;Chr06.g34219.m1
914	GO:0044802	single-organism_membrane_organization	175	11	0.9996	Chr01.g05691.m1;Chr03.g19246.m1;Chr04.g26216.m1;Chr04.g26217.m1;Chr05.g28623.m1;Chr05.g32416.m1;Chr06.g34079.m1;Chr06.g39383.m1;Chr06.g39385.m1;Chr06.g39399.m1;Chr07.g39660.m1
915	GO:0051604	protein_maturation	83	3	0.99961	Chr02.g14389.m1;Chr06.g34649.m1;Chr07.g39723.m1
916	GO:0090501	RNA_phosphodiester_bond_hydrolysis	165	10	0.99962	Chr01.g04582.m1;Chr02.g09005.m1;Chr03.g15123.m1;Chr03.g16998.m1;Chr04.g22439.m1;Chr04.g22445.m1;Chr04.g25830.m1;Chr07.g40512.m1;Chr07.g44077.m1;scaffold1.g00671.m1
917	GO:0050790	regulation_of_catalytic_activity	485	44	0.99963	Chr01.g02865.m1;Chr01.g03154.m1;Chr01.g05241.m1;Chr02.g07663.m1;Chr02.g07705.m1;Chr02.g08530.m1;Chr02.g08532.m1;Chr02.g12649.m1;Chr02.g12651.m1;Chr02.g13260.m1;Chr02.g13262.m1;Chr02.g13263.m1;Chr02.g13265.m1;Chr02.g13406.m1;Chr02.g13439.m1;Chr03.g14877.m1;Chr03.g15108.m1;Chr03.g15114.m1;Chr03.g20634.m1;Chr03.g20664.m1;Chr04.g21504.m1;Chr04.g21505.m1;Chr05.g29662.m1;Chr05.g29663.m1;Chr05.g29802.m1…
918	GO:0009891	positive_regulation_of_biosynthetic_process	121	6	0.99963	Chr01.g05800.m1;Chr01.g05801.m1;Chr02.g09812.m1;Chr02.g09813.m1;Chr02.g09814.m1;Chr06.g34219.m1
919	GO:0031328	positive_regulation_of_cellular_biosynthetic_process	121	6	0.99963	Chr01.g05800.m1;Chr01.g05801.m1;Chr02.g09812.m1;Chr02.g09813.m1;Chr02.g09814.m1;Chr06.g34219.m1
920	GO:0090558	plant_epidermis_development	53	1	0.99966	Chr02.g08591.m1
921	GO:0090698	post-embryonic_plant_morphogenesis	53	1	0.99966	Chr02.g13367.m1
922	GO:0042274	ribosomal_small_subunit_biogenesis	84	3	0.99966	Chr01.g05865.m1;Chr04.g22192.m1;Chr05.g33716.m1
923	GO:0017038	protein_import	124	6	0.99974	Chr01.g01540.m1;Chr01.g05431.m1;Chr02.g07986.m1;Chr02.g13012.m1;Chr03.g16471.m1;Chr07.g39555.m1
924	GO:0051173	positive_regulation_of_nitrogen_compound_metabolic_process	124	6	0.99974	Chr01.g05800.m1;Chr01.g05801.m1;Chr02.g09812.m1;Chr02.g09813.m1;Chr02.g09814.m1;Chr06.g34219.m1
925	GO:0048585	negative_regulation_of_response_to_stimulus	55	1	0.99974	Chr06.g37332.m1
926	GO:0045860	positive_regulation_of_protein_kinase_activity	72	2	0.99975	Chr05.g29867.m1;Chr05.g29983.m1
927	GO:0048589	developmental_growth	72	2	0.99975	Chr02.g08591.m1;Chr07.g44077.m1
928	GO:0031347	regulation_of_defense_response	56	1	0.99978	scaffold1.g00037.m1
929	GO:0001934	positive_regulation_of_protein_phosphorylation	73	2	0.99978	Chr05.g29867.m1;Chr05.g29983.m1
930	GO:0033043	regulation_of_organelle_organization	73	2	0.99978	Chr01.g05691.m1;Chr05.g28623.m1
931	GO:0033674	positive_regulation_of_kinase_activity	73	2	0.99978	Chr05.g29867.m1;Chr05.g29983.m1
932	GO:0022622	root_system_development	101	4	0.99978	Chr02.g08591.m1;Chr02.g09812.m1;Chr02.g09813.m1;Chr02.g09814.m1
933	GO:0048364	root_development	101	4	0.99978	Chr02.g08591.m1;Chr02.g09812.m1;Chr02.g09813.m1;Chr02.g09814.m1
934	GO:1901700	response_to_oxygen-containing_compound	311	24	0.99979	Chr02.g08361.m1;Chr02.g08591.m1;Chr02.g13275.m1;Chr02.g13367.m1;Chr03.g19055.m1;Chr03.g20419.m1;Chr03.g20704.m1;Chr03.g21125.m1;Chr03.g21154.m1;Chr03.g21160.m1;Chr03.g21161.m1;Chr03.g21163.m1;Chr05.g29123.m1;Chr05.g31569.m1;Chr06.g37332.m1;Chr07.g40117.m1;Chr07.g43138.m1;Chr07.g43141.m1;Chr07.g43639.m1;scaffold1.g00037.m1;scaffold1.g00068.m1;scaffold1.g00076.m1;scaffold1.g00077.m1;scaffold1.g0008…
935	GO:2000113	negative_regulation_of_cellular_macromolecule_biosynthetic_process	126	6	0.99979	Chr02.g10964.m1;Chr03.g17279.m1;Chr04.g24072.m1;Chr06.g38974.m1;scaffold1.g00178.m1;scaffold1.g00534.m1
936	GO:0031401	positive_regulation_of_protein_modification_process	88	3	0.99979	Chr04.g23901.m1;Chr05.g29867.m1;Chr05.g29983.m1
937	GO:0065009	regulation_of_molecular_function	495	44	0.9998	Chr01.g02865.m1;Chr01.g03154.m1;Chr01.g05241.m1;Chr02.g07663.m1;Chr02.g07705.m1;Chr02.g08530.m1;Chr02.g08532.m1;Chr02.g12649.m1;Chr02.g12651.m1;Chr02.g13260.m1;Chr02.g13262.m1;Chr02.g13263.m1;Chr02.g13265.m1;Chr02.g13406.m1;Chr02.g13439.m1;Chr03.g14877.m1;Chr03.g15108.m1;Chr03.g15114.m1;Chr03.g20634.m1;Chr03.g20664.m1;Chr04.g21504.m1;Chr04.g21505.m1;Chr05.g29662.m1;Chr05.g29663.m1;Chr05.g29802.m1…
938	GO:0042327	positive_regulation_of_phosphorylation	74	2	0.99981	Chr05.g29867.m1;Chr05.g29983.m1
939	GO:0000271	polysaccharide_biosynthetic_process	150	8	0.99981	Chr03.g19121.m1;Chr03.g19127.m1;Chr03.g19132.m1;Chr03.g19133.m1;Chr04.g26081.m1;Chr04.g27570.m1;Chr06.g39428.m1;Chr06.g39429.m1
940	GO:0009416	response_to_light_stimulus	150	8	0.99981	Chr02.g14453.m1;Chr02.g14454.m1;Chr02.g14455.m1;Chr02.g14461.m1;Chr05.g32416.m1;Chr06.g34079.m1;Chr06.g37332.m1;Chr07.g39660.m1
941	GO:0034637	cellular_carbohydrate_biosynthetic_process	151	8	0.99983	Chr03.g19121.m1;Chr03.g19127.m1;Chr03.g19132.m1;Chr03.g19133.m1;Chr04.g26081.m1;Chr04.g27570.m1;Chr06.g39428.m1;Chr06.g39429.m1
942	GO:0010562	positive_regulation_of_phosphorus_metabolic_process	75	2	0.99983	Chr05.g29867.m1;Chr05.g29983.m1
943	GO:0045937	positive_regulation_of_phosphate_metabolic_process	75	2	0.99983	Chr05.g29867.m1;Chr05.g29983.m1
944	GO:0048584	positive_regulation_of_response_to_stimulus	90	3	0.99984	Chr05.g29867.m1;Chr05.g29983.m1;scaffold1.g00037.m1
945	GO:0018193	peptidyl-amino_acid_modification	573	52	0.99988	Chr01.g02762.m1;Chr01.g03265.m1;Chr01.g06241.m1;Chr01.g06242.m1;Chr01.g06244.m1;Chr01.g06245.m1;Chr01.g06248.m1;Chr01.g06249.m1;Chr01.g06253.m1;Chr01.g06254.m1;Chr01.g06255.m1;Chr01.g06291.m1;Chr02.g12706.m1;Chr02.g12708.m1;Chr03.g16269.m1;Chr03.g16317.m1;Chr03.g16318.m1;Chr03.g16320.m1;Chr03.g16326.m1;Chr03.g16327.m1;Chr03.g16333.m1;Chr03.g16339.m1;Chr03.g16340.m1;Chr03.g16346.m1;Chr03.g16348.m1…
946	GO:0006605	protein_targeting	198	12	0.99988	Chr01.g01540.m1;Chr01.g05431.m1;Chr02.g07986.m1;Chr02.g13012.m1;Chr03.g16471.m1;Chr03.g19246.m1;Chr04.g26216.m1;Chr04.g26217.m1;Chr06.g39383.m1;Chr06.g39385.m1;Chr06.g39399.m1;Chr07.g39555.m1
947	GO:0007049	cell_cycle	310	23	0.99989	Chr01.g03586.m1;Chr02.g10657.m1;Chr02.g10658.m1;Chr02.g13483.m1;Chr03.g15953.m1;Chr03.g15959.m1;Chr03.g16698.m1;Chr03.g16977.m1;Chr03.g18101.m1;Chr04.g22064.m1;Chr05.g31140.m1;Chr05.g31153.m1;Chr05.g31677.m1;Chr05.g33597.m1;Chr06.g34079.m1;Chr06.g35738.m1;Chr06.g37276.m1;Chr06.g37618.m1;Chr06.g38907.m1;Chr06.g38919.m1;Chr07.g41245.m1;Chr07.g41736.m1;Chr07.g44059.m1
948	GO:1901565	organonitrogen_compound_catabolic_process	144	7	0.9999	Chr04.g23933.m1;Chr04.g24280.m1;Chr04.g24515.m1;Chr04.g24516.m1;Chr04.g24517.m1;Chr04.g24518.m1;Chr07.g41080.m1
949	GO:0010604	positive_regulation_of_macromolecule_metabolic_process	231	15	0.9999	Chr01.g05800.m1;Chr01.g05801.m1;Chr01.g05826.m1;Chr02.g09812.m1;Chr02.g09813.m1;Chr02.g09814.m1;Chr04.g23901.m1;Chr05.g29867.m1;Chr05.g29983.m1;Chr05.g31587.m1;Chr05.g31733.m1;Chr06.g34219.m1;Chr06.g34438.m1;Chr06.g34439.m1;Chr06.g39086.m1
950	GO:0061024	membrane_organization	189	11	0.9999	Chr01.g05691.m1;Chr03.g19246.m1;Chr04.g26216.m1;Chr04.g26217.m1;Chr05.g28623.m1;Chr05.g32416.m1;Chr06.g34079.m1;Chr06.g39383.m1;Chr06.g39385.m1;Chr06.g39399.m1;Chr07.g39660.m1
951	GO:0016567	protein_ubiquitination	311	23	0.9999	Chr01.g05826.m1;Chr02.g12011.m1;Chr03.g15204.m1;Chr04.g23340.m1;Chr04.g23341.m1;Chr04.g23344.m1;Chr04.g25916.m1;Chr04.g25917.m1;Chr04.g27400.m1;Chr04.g27401.m2;Chr05.g31587.m1;Chr05.g31733.m1;Chr05.g31734.m1;Chr06.g34437.m1;Chr06.g34438.m1;Chr06.g34439.m1;Chr06.g37332.m1;Chr06.g38203.m1;Chr06.g39086.m1;Chr07.g40636.m1;Chr07.g40637.m1;Chr07.g43518.m1;scaffold1.g00740.m1
952	GO:0051347	positive_regulation_of_transferase_activity	79	2	0.99991	Chr05.g29867.m1;Chr05.g29983.m1
953	GO:0071900	regulation_of_protein_serine/threonine_kinase_activity	79	2	0.99991	Chr05.g29867.m1;Chr05.g29983.m1
954	GO:1905392	plant_organ_morphogenesis	79	2	0.99991	Chr02.g08591.m1;Chr02.g13367.m1
955	GO:0006606	protein_import_into_nucleus	62	1	0.99991	Chr02.g13012.m1
956	GO:0044744	protein_targeting_to_nucleus	62	1	0.99991	Chr02.g13012.m1
957	GO:0051170	nuclear_import	62	1	0.99991	Chr02.g13012.m1
958	GO:1902593	single-organism_nuclear_import	62	1	0.99991	Chr02.g13012.m1
959	GO:0016049	cell_growth	80	2	0.99992	Chr02.g08591.m1;Chr07.g44077.m1
960	GO:0034504	protein_localization_to_nucleus	63	1	0.99992	Chr02.g13012.m1
961	GO:0046777	protein_autophosphorylation	63	1	0.99992	scaffold1.g00037.m1
962	GO:1901701	cellular_response_to_oxygen-containing_compound	170	9	0.99992	Chr03.g21154.m1;Chr03.g21160.m1;Chr03.g21161.m1;Chr03.g21163.m1;Chr06.g37332.m1;scaffold1.g00068.m1;scaffold1.g00076.m1;scaffold1.g00077.m1;scaffold1.g00082.m1
963	GO:0006650	glycerophospholipid_metabolic_process	96	3	0.99993	Chr01.g02427.m1;Chr01.g03565.m1;Chr06.g36288.m1
964	GO:0031325	positive_regulation_of_cellular_metabolic_process	235	15	0.99993	Chr01.g05800.m1;Chr01.g05801.m1;Chr01.g05826.m1;Chr02.g09812.m1;Chr02.g09813.m1;Chr02.g09814.m1;Chr04.g23901.m1;Chr05.g29867.m1;Chr05.g29983.m1;Chr05.g31587.m1;Chr05.g31733.m1;Chr06.g34219.m1;Chr06.g34438.m1;Chr06.g34439.m1;Chr06.g39086.m1
965	GO:0006906	vesicle_fusion	82	2	0.99994	Chr01.g05691.m1;Chr05.g28623.m1
966	GO:0090174	organelle_membrane_fusion	82	2	0.99994	Chr01.g05691.m1;Chr05.g28623.m1
967	GO:0030154	cell_differentiation	111	4	0.99994	Chr02.g08591.m1;Chr03.g18289.m1;Chr03.g18290.m1;Chr03.g18291.m1
968	GO:0006470	protein_dephosphorylation	206	12	0.99994	Chr03.g14831.m1;Chr04.g21881.m1;Chr04.g22239.m1;Chr04.g24473.m1;Chr05.g29198.m1;Chr07.g41516.m1;Chr07.g41555.m1;Chr07.g41557.m1;Chr07.g41567.m1;Chr07.g44156.m1;scaffold1.g00382.m1;scaffold5.g33869.m1
969	GO:0048869	cellular_developmental_process	206	12	0.99994	Chr01.g06291.m1;Chr02.g08591.m1;Chr03.g18289.m1;Chr03.g18290.m1;Chr03.g18291.m1;Chr04.g25097.m1;Chr04.g26246.m1;Chr06.g34314.m1;Chr07.g39525.m1;Chr07.g39535.m1;Chr07.g42026.m1;Chr07.g44077.m1
970	GO:0010558	negative_regulation_of_macromolecule_biosynthetic_process	138	6	0.99995	Chr02.g10964.m1;Chr03.g17279.m1;Chr04.g24072.m1;Chr06.g38974.m1;scaffold1.g00178.m1;scaffold1.g00534.m1
971	GO:0000278	mitotic_cell_cycle	126	5	0.99995	Chr02.g10657.m1;Chr02.g10658.m1;Chr03.g16698.m1;Chr03.g16977.m1;Chr07.g41736.m1
972	GO:0009734	auxin-activated_signaling_pathway	84	2	0.99995	Chr02.g08306.m1;Chr02.g08307.m1
973	GO:0071365	cellular_response_to_auxin_stimulus	84	2	0.99995	Chr02.g08306.m1;Chr02.g08307.m1
974	GO:0065008	regulation_of_biological_quality	720	67	0.99995	Chr01.g01187.m1;Chr01.g01503.m1;Chr01.g02074.m1;Chr01.g02432.m1;Chr01.g02974.m1;Chr01.g02981.m1;Chr01.g02987.m1;Chr01.g03560.m1;Chr01.g05564.m1;Chr01.g05565.m1;Chr01.g06270.m1;Chr01.g06291.m1;Chr01.g06440.m1;Chr02.g07696.m1;Chr02.g08306.m1;Chr02.g08307.m1;Chr02.g08344.m1;Chr02.g08488.m1;Chr02.g08577.m1;Chr02.g08591.m1;Chr02.g10561.m1;Chr02.g10918.m1;Chr02.g10919.m1;Chr02.g10920.m1;Chr02.g10921.m1…
975	GO:0009893	positive_regulation_of_metabolic_process	240	15	0.99995	Chr01.g05800.m1;Chr01.g05801.m1;Chr01.g05826.m1;Chr02.g09812.m1;Chr02.g09813.m1;Chr02.g09814.m1;Chr04.g23901.m1;Chr05.g29867.m1;Chr05.g29983.m1;Chr05.g31587.m1;Chr05.g31733.m1;Chr06.g34219.m1;Chr06.g34438.m1;Chr06.g34439.m1;Chr06.g39086.m1
976	GO:0009888	tissue_development	127	5	0.99996	Chr02.g08591.m1;Chr02.g13275.m1;Chr03.g19055.m1;Chr05.g31569.m1;Chr07.g43639.m1
977	GO:0045859	regulation_of_protein_kinase_activity	100	3	0.99996	Chr05.g29867.m1;Chr05.g29983.m1;Chr06.g37618.m1
978	GO:0048519	negative_regulation_of_biological_process	389	30	0.99996	Chr02.g08530.m1;Chr02.g08532.m1;Chr02.g10964.m1;Chr02.g13260.m1;Chr02.g13262.m1;Chr02.g13263.m1;Chr02.g13265.m1;Chr02.g13406.m1;Chr02.g13439.m1;Chr03.g15108.m1;Chr03.g15114.m1;Chr03.g17279.m1;Chr04.g24072.m1;Chr05.g29802.m1;Chr05.g29810.m1;Chr05.g29812.m1;Chr05.g29814.m1;Chr05.g32416.m1;Chr06.g34079.m1;Chr06.g35960.m1;Chr06.g36135.m1;Chr06.g36137.m1;Chr06.g37332.m1;Chr06.g38974.m1;Chr07.g39660.m1…
979	GO:0044801	single-organism_membrane_fusion	85	2	0.99996	Chr01.g05691.m1;Chr05.g28623.m1
980	GO:0009108	coenzyme_biosynthetic_process	115	4	0.99996	Chr01.g03036.m1;Chr06.g34151.m1;Chr06.g39250.m1;Chr06.g39436.m1
981	GO:0001932	regulation_of_protein_phosphorylation	101	3	0.99996	Chr05.g29867.m1;Chr05.g29983.m1;Chr06.g37618.m1
982	GO:0006366	transcription_from_RNA_polymerase_II_promoter	232	14	0.99996	Chr01.g05800.m1;Chr01.g05801.m1;Chr02.g12062.m1;Chr04.g22591.m1;Chr04.g22963.m1;Chr04.g23901.m1;Chr04.g25803.m1;Chr06.g34219.m1;Chr06.g34500.m1;Chr06.g34503.m1;Chr06.g34507.m1;Chr06.g34635.m1;Chr06.g35546.m1;Chr07.g41098.m1
983	GO:0016192	vesicle-mediated_transport	382	29	0.99997	Chr01.g02865.m1;Chr01.g03154.m1;Chr01.g05691.m1;Chr01.g06291.m1;Chr03.g14877.m1;Chr03.g15278.m1;Chr03.g15343.m1;Chr03.g15351.m1;Chr03.g15352.m1;Chr03.g15353.m1;Chr04.g23843.m1;Chr04.g25097.m1;Chr04.g25916.m1;Chr04.g26246.m1;Chr04.g27400.m1;Chr05.g28623.m1;Chr05.g29258.m1;Chr05.g29662.m1;Chr05.g29663.m1;Chr05.g31155.m1;Chr06.g34314.m1;Chr06.g35876.m1;Chr06.g35901.m1;Chr07.g39525.m1;Chr07.g39535.m1…
984	GO:0009733	response_to_auxin	154	7	0.99997	Chr02.g08306.m1;Chr02.g08307.m1;Chr02.g08591.m1;Chr02.g13275.m1;Chr03.g19055.m1;Chr05.g31569.m1;Chr07.g43639.m1
985	GO:0031327	negative_regulation_of_cellular_biosynthetic_process	142	6	0.99997	Chr02.g10964.m1;Chr03.g17279.m1;Chr04.g24072.m1;Chr06.g38974.m1;scaffold1.g00178.m1;scaffold1.g00534.m1
986	GO:0009890	negative_regulation_of_biosynthetic_process	143	6	0.99997	Chr02.g10964.m1;Chr03.g17279.m1;Chr04.g24072.m1;Chr06.g38974.m1;scaffold1.g00178.m1;scaffold1.g00534.m1
987	GO:0043549	regulation_of_kinase_activity	103	3	0.99997	Chr05.g29867.m1;Chr05.g29983.m1;Chr06.g37618.m1
988	GO:0080134	regulation_of_response_to_stress	70	1	0.99997	scaffold1.g00037.m1
989	GO:0044281	small_molecule_metabolic_process	1564	167	0.99998	Chr01.g00763.m1;Chr01.g00768.m1;Chr01.g00782.m1;Chr01.g00784.m1;Chr01.g00786.m1;Chr01.g00791.m1;Chr01.g00838.m1;Chr01.g01187.m1;Chr01.g01540.m1;Chr01.g02074.m1;Chr01.g02482.m1;Chr01.g02974.m1;Chr01.g02981.m1;Chr01.g02987.m1;Chr01.g03036.m1;Chr01.g03520.m1;Chr01.g03778.m1;Chr01.g05317.m1;Chr01.g05318.m1;Chr01.g05340.m1;Chr01.g05431.m1;Chr01.g06270.m1;Chr01.g06382.m1;Chr01.g06440.m1;Chr02.g07696.m1…
990	GO:0042325	regulation_of_phosphorylation	105	3	0.99998	Chr05.g29867.m1;Chr05.g29983.m1;Chr06.g37618.m1
991	GO:0032501	multicellular_organismal_process	778	72	0.99998	Chr01.g02865.m1;Chr01.g03154.m1;Chr01.g06345.m1;Chr02.g08580.m1;Chr02.g08591.m1;Chr02.g08954.m1;Chr02.g09029.m1;Chr02.g09030.m1;Chr02.g09032.m1;Chr02.g09033.m1;Chr02.g09038.m1;Chr02.g09041.m1;Chr02.g09042.m1;Chr02.g09044.m1;Chr02.g09303.m1;Chr02.g09812.m1;Chr02.g09813.m1;Chr02.g09814.m1;Chr02.g10561.m1;Chr02.g13275.m1;Chr02.g13367.m1;Chr02.g14425.m1;Chr02.g14426.m1;Chr03.g16631.m1;Chr03.g17851.m1…
992	GO:0050793	regulation_of_developmental_process	171	8	0.99998	Chr01.g06291.m1;Chr04.g25097.m1;Chr04.g26246.m1;Chr06.g34314.m1;Chr06.g37332.m1;Chr07.g39525.m1;Chr07.g39535.m1;Chr07.g42026.m1
993	GO:0033365	protein_localization_to_organelle	217	12	0.99998	Chr01.g01540.m1;Chr01.g05431.m1;Chr02.g07986.m1;Chr02.g13012.m1;Chr03.g16471.m1;Chr03.g19246.m1;Chr04.g26216.m1;Chr04.g26217.m1;Chr06.g39383.m1;Chr06.g39385.m1;Chr06.g39399.m1;Chr07.g39555.m1
994	GO:0051172	negative_regulation_of_nitrogen_compound_metabolic_process	148	6	0.99998	Chr02.g10964.m1;Chr03.g17279.m1;Chr04.g24072.m1;Chr06.g38974.m1;scaffold1.g00178.m1;scaffold1.g00534.m1
995	GO:0022607	cellular_component_assembly	623	54	0.99998	Chr01.g01208.m1;Chr01.g02048.m1;Chr01.g05691.m1;Chr01.g05800.m1;Chr01.g05801.m1;Chr01.g05865.m1;Chr02.g07738.m1;Chr02.g08339.m1;Chr02.g08361.m1;Chr02.g10223.m1;Chr02.g10286.m1;Chr02.g10288.m1;Chr02.g10383.m1;Chr02.g10387.m1;Chr02.g10388.m1;Chr02.g13012.m1;Chr03.g15224.m1;Chr03.g18672.m1;Chr03.g18691.m1;Chr03.g20704.m1;Chr04.g22192.m1;Chr04.g23668.m1;Chr04.g26043.m1;Chr04.g27531.m1;Chr04.g27533.m1…
996	GO:0006260	DNA_replication	161	7	0.99998	Chr03.g16749.m1;Chr03.g16750.m1;Chr03.g16751.m1;Chr03.g17014.m1;Chr03.g17015.m1;Chr03.g17016.m1;Chr03.g19906.m1
997	GO:0090502	RNA_phosphodiester_bond_hydrolysis,_endonucleolytic	108	3	0.99999	Chr01.g04582.m1;Chr02.g09005.m1;Chr03.g16998.m1
998	GO:0061025	membrane_fusion	93	2	0.99999	Chr01.g05691.m1;Chr05.g28623.m1
999	GO:0009657	plastid_organization	109	3	0.99999	Chr05.g32416.m1;Chr06.g34079.m1;Chr07.g39660.m1
1000	GO:0048580	regulation_of_post-embryonic_development	75	1	0.99999	Chr06.g37332.m1
1001	GO:0000165	MAPK_cascade	94	2	0.99999	Chr05.g29867.m1;Chr05.g29983.m1
1002	GO:0048284	organelle_fusion	94	2	0.99999	Chr01.g05691.m1;Chr05.g28623.m1
1003	GO:0032446	protein_modification_by_small_protein_conjugation	338	23	0.99999	Chr01.g05826.m1;Chr02.g12011.m1;Chr03.g15204.m1;Chr04.g23340.m1;Chr04.g23341.m1;Chr04.g23344.m1;Chr04.g25916.m1;Chr04.g25917.m1;Chr04.g27400.m1;Chr04.g27401.m2;Chr05.g31587.m1;Chr05.g31733.m1;Chr05.g31734.m1;Chr06.g34437.m1;Chr06.g34438.m1;Chr06.g34439.m1;Chr06.g37332.m1;Chr06.g38203.m1;Chr06.g39086.m1;Chr07.g40636.m1;Chr07.g40637.m1;Chr07.g43518.m1;scaffold1.g00740.m1
1004	GO:0051338	regulation_of_transferase_activity	111	3	0.99999	Chr05.g29867.m1;Chr05.g29983.m1;Chr06.g37618.m1
1005	GO:0009314	response_to_radiation	177	8	0.99999	Chr02.g14453.m1;Chr02.g14454.m1;Chr02.g14455.m1;Chr02.g14461.m1;Chr05.g32416.m1;Chr06.g34079.m1;Chr06.g37332.m1;Chr07.g39660.m1
1006	GO:0099402	plant_organ_development	212	11	0.99999	Chr02.g08591.m1;Chr02.g09812.m1;Chr02.g09813.m1;Chr02.g09814.m1;Chr02.g13275.m1;Chr02.g13367.m1;Chr03.g19055.m1;Chr05.g28265.m1;Chr05.g31569.m1;Chr06.g37332.m1;Chr07.g43639.m1
1007	GO:0043085	positive_regulation_of_catalytic_activity	189	9	0.99999	Chr01.g02865.m1;Chr01.g03154.m1;Chr03.g14877.m1;Chr05.g29662.m1;Chr05.g29663.m1;Chr05.g29867.m1;Chr05.g29983.m1;Chr07.g43162.m1;scaffold1.g00437.m1
1008	GO:0044093	positive_regulation_of_molecular_function	189	9	0.99999	Chr01.g02865.m1;Chr01.g03154.m1;Chr03.g14877.m1;Chr05.g29662.m1;Chr05.g29663.m1;Chr05.g29867.m1;Chr05.g29983.m1;Chr07.g43162.m1;scaffold1.g00437.m1
1009	GO:0006278	RNA-dependent_DNA_biosynthetic_process	309	20	0.99999	Chr01.g02464.m1;Chr01.g03636.m1;Chr01.g04004.m1;Chr01.g04582.m1;Chr01.g04623.m1;Chr02.g11838.m1;Chr03.g15970.m1;Chr03.g16031.m1;Chr03.g16090.m1;Chr03.g16093.m1;Chr03.g16998.m1;Chr04.g21938.m1;Chr05.g30805.m1;Chr05.g30809.m1;Chr05.g30943.m1;Chr05.g31566.m1;Chr06.g35386.m1;Chr06.g35937.m1;Chr07.g42862.m1;scaffold1.g00417.m1
1010	GO:0043933	macromolecular_complex_subunit_organization	750	67	0.99999	Chr01.g05691.m1;Chr01.g05800.m1;Chr01.g05801.m1;Chr01.g05865.m1;Chr01.g06874.m1;Chr01.g06888.m1;Chr01.g06980.m1;Chr01.g07020.m1;Chr02.g07738.m1;Chr02.g08361.m1;Chr02.g10223.m1;Chr02.g10286.m1;Chr02.g10288.m1;Chr02.g10383.m1;Chr02.g10387.m1;Chr02.g10388.m1;Chr02.g10964.m1;Chr02.g13012.m1;Chr03.g15224.m1;Chr03.g16757.m1;Chr03.g17279.m1;Chr03.g18672.m1;Chr03.g18691.m1;Chr03.g18946.m1;Chr03.g19012.m1…
1011	GO:0042221	response_to_chemical	908	85	0.99999	Chr01.g00785.m1;Chr01.g05800.m1;Chr01.g05801.m1;Chr02.g08306.m1;Chr02.g08307.m1;Chr02.g08361.m1;Chr02.g08591.m1;Chr02.g10104.m1;Chr02.g10105.m1;Chr02.g13275.m1;Chr02.g13367.m1;Chr02.g14749.m1;Chr03.g15184.m1;Chr03.g15185.m1;Chr03.g18038.m1;Chr03.g18039.m1;Chr03.g18044.m1;Chr03.g19055.m1;Chr03.g20347.m1;Chr03.g20419.m1;Chr03.g20441.m1;Chr03.g20442.m1;Chr03.g20677.m1;Chr03.g20704.m1;Chr03.g21125.m1…
1012	GO:0006457	protein_folding	230	12	1	Chr01.g06111.m1;Chr04.g26101.m1;Chr04.g26103.m1;Chr04.g27584.m1;Chr04.g27590.m1;Chr05.g28557.m1;Chr05.g28559.m1;Chr05.g28562.m1;Chr05.g28564.m1;Chr05.g28566.m1;Chr05.g28567.m1;Chr05.g28569.m1
1013	GO:0018205	peptidyl-lysine_modification	117	3	1	Chr03.g16757.m1;Chr03.g19012.m1;Chr04.g23901.m1
1014	GO:0006418	tRNA_aminoacylation_for_protein_translation	82	1	1	Chr02.g08577.m1
1015	GO:0006913	nucleocytoplasmic_transport	101	2	1	Chr02.g12973.m1;Chr02.g13012.m1
1016	GO:0051169	nuclear_transport	101	2	1	Chr02.g12973.m1;Chr02.g13012.m1
1017	GO:0046486	glycerolipid_metabolic_process	118	3	1	Chr01.g02427.m1;Chr01.g03565.m1;Chr06.g36288.m1
1018	GO:0051726	regulation_of_cell_cycle	133	4	1	Chr03.g18101.m1;Chr05.g33597.m1;Chr06.g37276.m1;Chr07.g44059.m1
1019	GO:0009653	anatomical_structure_morphogenesis	236	12	1	Chr01.g06291.m1;Chr02.g08591.m1;Chr02.g13367.m1;Chr04.g25097.m1;Chr04.g26246.m1;Chr05.g28265.m1;Chr06.g34314.m1;Chr07.g39525.m1;Chr07.g39535.m1;Chr07.g40393.m1;Chr07.g42026.m1;Chr07.g44077.m1
1020	GO:0040007	growth	107	2	1	Chr02.g08591.m1;Chr07.g44077.m1
1021	GO:0043038	amino_acid_activation	88	1	1	Chr02.g08577.m1
1022	GO:0043039	tRNA_aminoacylation	88	1	1	Chr02.g08577.m1
1023	GO:0006996	organelle_organization	1002	93	1	Chr01.g01208.m1;Chr01.g01540.m1;Chr01.g02048.m1;Chr01.g02084.m1;Chr01.g03865.m1;Chr01.g03874.m1;Chr01.g05235.m1;Chr01.g05431.m1;Chr01.g05691.m1;Chr01.g05865.m1;Chr02.g07986.m1;Chr02.g08339.m1;Chr02.g08361.m1;Chr02.g09421.m1;Chr02.g09882.m1;Chr02.g09956.m1;Chr02.g09962.m1;Chr02.g09963.m1;Chr02.g09998.m1;Chr02.g10223.m1;Chr02.g10269.m1;Chr02.g10286.m1;Chr02.g10288.m1;Chr02.g10820.m1;Chr02.g13483.m1…
1024	GO:0009908	flower_development	108	2	1	Chr05.g28265.m1;Chr06.g37332.m1
1025	GO:0010629	negative_regulation_of_gene_expression	168	6	1	Chr02.g10964.m1;Chr03.g17279.m1;Chr04.g24072.m1;Chr06.g38974.m1;scaffold1.g00178.m1;scaffold1.g00534.m1
1026	GO:0016050	vesicle_organization	110	2	1	Chr01.g05691.m1;Chr05.g28623.m1
1027	GO:0032259	methylation	549	42	1	Chr01.g06677.m1;Chr02.g08577.m1;Chr02.g10862.m1;Chr02.g10863.m1;Chr02.g13377.m1;Chr02.g13514.m1;Chr03.g16269.m1;Chr03.g16317.m1;Chr03.g16318.m1;Chr03.g16320.m1;Chr03.g16326.m1;Chr03.g16327.m1;Chr03.g16333.m1;Chr03.g16339.m1;Chr03.g16340.m1;Chr03.g16346.m1;Chr03.g16348.m1;Chr03.g17182.m1;Chr03.g17184.m1;Chr03.g17187.m1;Chr03.g17191.m1;Chr03.g17194.m1;Chr03.g17195.m1;Chr04.g23892.m1;Chr04.g24235.m1…
1028	GO:0048522	positive_regulation_of_cellular_process	280	15	1	Chr01.g05800.m1;Chr01.g05801.m1;Chr01.g05826.m1;Chr02.g09812.m1;Chr02.g09813.m1;Chr02.g09814.m1;Chr04.g23901.m1;Chr05.g29867.m1;Chr05.g29983.m1;Chr05.g31587.m1;Chr05.g31733.m1;Chr06.g34219.m1;Chr06.g34438.m1;Chr06.g34439.m1;Chr06.g39086.m1
1029	GO:0044763	single-organism_cellular_process	4879	582	1	Chr01.g00763.m1;Chr01.g00768.m1;Chr01.g00782.m1;Chr01.g00784.m1;Chr01.g00785.m1;Chr01.g00786.m1;Chr01.g00791.m1;Chr01.g00838.m1;Chr01.g01156.m2;Chr01.g01157.m1;Chr01.g01160.m1;Chr01.g01187.m1;Chr01.g01208.m1;Chr01.g01540.m1;Chr01.g01987.m1;Chr01.g02048.m1;Chr01.g02074.m1;Chr01.g02106.m1;Chr01.g02109.m1;Chr01.g02111.m1;Chr01.g02117.m1;Chr01.g02427.m1;Chr01.g02432.m1;Chr01.g02482.m1;Chr01.g02744.m1…
1030	GO:0090567	reproductive_shoot_system_development	114	2	1	Chr05.g28265.m1;Chr06.g37332.m1
1031	GO:0006644	phospholipid_metabolic_process	132	3	1	Chr01.g02427.m1;Chr01.g03565.m1;Chr06.g36288.m1
1032	GO:0016570	histone_modification	139	3	1	Chr03.g16757.m1;Chr03.g19012.m1;Chr04.g23901.m1
1033	GO:0006417	regulation_of_translation	106	1	1	Chr02.g08577.m1
1034	GO:0034248	regulation_of_cellular_amide_metabolic_process	108	1	1	Chr02.g08577.m1
1035	GO:0031399	regulation_of_protein_modification_process	162	4	1	Chr04.g23901.m1;Chr05.g29867.m1;Chr05.g29983.m1;Chr06.g37618.m1
1036	GO:2000026	regulation_of_multicellular_organismal_development	109	1	1	Chr06.g37332.m1
1037	GO:0003006	developmental_process_involved_in_reproduction	304	15	1	Chr02.g13275.m1;Chr02.g13367.m1;Chr03.g18289.m1;Chr03.g18290.m1;Chr03.g18291.m1;Chr03.g19055.m1;Chr03.g20491.m1;Chr05.g27884.m1;Chr05.g27887.m1;Chr05.g27890.m1;Chr05.g28265.m1;Chr05.g29383.m1;Chr05.g31569.m1;Chr06.g37332.m1;Chr07.g43639.m1
1038	GO:0071897	DNA_biosynthetic_process	360	20	1	Chr01.g02464.m1;Chr01.g03636.m1;Chr01.g04004.m1;Chr01.g04582.m1;Chr01.g04623.m1;Chr02.g11838.m1;Chr03.g15970.m1;Chr03.g16031.m1;Chr03.g16090.m1;Chr03.g16093.m1;Chr03.g16998.m1;Chr04.g21938.m1;Chr05.g30805.m1;Chr05.g30809.m1;Chr05.g30943.m1;Chr05.g31566.m1;Chr06.g35386.m1;Chr06.g35937.m1;Chr07.g42862.m1;scaffold1.g00417.m1
1039	GO:0048518	positive_regulation_of_biological_process	316	16	1	Chr01.g05800.m1;Chr01.g05801.m1;Chr01.g05826.m1;Chr02.g09812.m1;Chr02.g09813.m1;Chr02.g09814.m1;Chr04.g23901.m1;Chr05.g29867.m1;Chr05.g29983.m1;Chr05.g31587.m1;Chr05.g31733.m1;Chr06.g34219.m1;Chr06.g34438.m1;Chr06.g34439.m1;Chr06.g39086.m1;scaffold1.g00037.m1
1040	GO:0048608	reproductive_structure_development	270	12	1	Chr02.g13275.m1;Chr02.g13367.m1;Chr03.g19055.m1;Chr03.g20491.m1;Chr05.g27884.m1;Chr05.g27887.m1;Chr05.g27890.m1;Chr05.g28265.m1;Chr05.g29383.m1;Chr05.g31569.m1;Chr06.g37332.m1;Chr07.g43639.m1
1041	GO:0061458	reproductive_system_development	270	12	1	Chr02.g13275.m1;Chr02.g13367.m1;Chr03.g19055.m1;Chr03.g20491.m1;Chr05.g27884.m1;Chr05.g27887.m1;Chr05.g27890.m1;Chr05.g28265.m1;Chr05.g29383.m1;Chr05.g31569.m1;Chr06.g37332.m1;Chr07.g43639.m1
1042	GO:0070647	protein_modification_by_small_protein_conjugation_or_removal	395	23	1	Chr01.g05826.m1;Chr02.g12011.m1;Chr03.g15204.m1;Chr04.g23340.m1;Chr04.g23341.m1;Chr04.g23344.m1;Chr04.g25916.m1;Chr04.g25917.m1;Chr04.g27400.m1;Chr04.g27401.m2;Chr05.g31587.m1;Chr05.g31733.m1;Chr05.g31734.m1;Chr06.g34437.m1;Chr06.g34438.m1;Chr06.g34439.m1;Chr06.g37332.m1;Chr06.g38203.m1;Chr06.g39086.m1;Chr07.g40636.m1;Chr07.g40637.m1;Chr07.g43518.m1;scaffold1.g00740.m1
1043	GO:0048367	shoot_system_development	209	7	1	Chr02.g13275.m1;Chr02.g13367.m1;Chr03.g19055.m1;Chr05.g28265.m1;Chr05.g31569.m1;Chr06.g37332.m1;Chr07.g43639.m1
1044	GO:0016569	chromatin_modification	151	3	1	Chr03.g16757.m1;Chr03.g19012.m1;Chr04.g23901.m1
1045	GO:0019220	regulation_of_phosphate_metabolic_process	151	3	1	Chr05.g29867.m1;Chr05.g29983.m1;Chr06.g37618.m1
1046	GO:0051174	regulation_of_phosphorus_metabolic_process	151	3	1	Chr05.g29867.m1;Chr05.g29983.m1;Chr06.g37618.m1
1047	GO:0035556	intracellular_signal_transduction	472	30	1	Chr01.g02865.m1;Chr01.g03154.m1;Chr02.g09882.m1;Chr02.g09956.m1;Chr02.g09962.m1;Chr02.g09963.m1;Chr02.g09998.m1;Chr03.g14877.m1;Chr03.g15508.m1;Chr03.g21322.m1;Chr03.g21325.m1;Chr03.g21326.m1;Chr04.g21488.m1;Chr04.g21727.m1;Chr04.g22377.m1;Chr05.g29662.m1;Chr05.g29663.m1;Chr05.g29867.m1;Chr05.g29983.m1;Chr05.g30240.m1;Chr06.g34951.m1;Chr06.g34952.m1;Chr07.g42873.m1;Chr07.g43162.m1;Chr07.g43769.m1…
1048	GO:0023014	signal_transduction_by_protein_phosphorylation	134	2	1	Chr05.g29867.m1;Chr05.g29983.m1
1049	GO:0016311	dephosphorylation	405	23	1	Chr03.g14831.m1;Chr03.g17930.m1;Chr03.g17931.m2;Chr03.g18289.m1;Chr03.g18290.m1;Chr03.g18291.m1;Chr03.g18947.m1;Chr03.g18948.m1;Chr03.g20067.m1;Chr03.g20068.m1;Chr04.g21881.m1;Chr04.g22239.m1;Chr04.g24473.m1;Chr04.g26426.m1;Chr05.g28639.m1;Chr05.g29198.m1;Chr07.g41516.m1;Chr07.g41555.m1;Chr07.g41557.m1;Chr07.g41567.m1;Chr07.g44156.m1;scaffold1.g00382.m1;scaffold5.g33869.m1
1050	GO:0022402	cell_cycle_process	189	5	1	Chr02.g13483.m1;Chr04.g22064.m1;Chr05.g31140.m1;Chr05.g31153.m1;Chr07.g41245.m1
1051	GO:0051239	regulation_of_multicellular_organismal_process	119	1	1	Chr06.g37332.m1
1052	GO:0009451	RNA_modification	190	5	1	Chr01.g06677.m1;Chr04.g23892.m1;Chr04.g24235.m1;Chr06.g35354.m1;Chr06.g35497.m1
1053	GO:0006886	intracellular_protein_transport	403	22	1	Chr01.g01540.m1;Chr01.g05431.m1;Chr01.g05691.m1;Chr02.g07986.m1;Chr02.g12973.m1;Chr02.g13012.m1;Chr03.g16471.m1;Chr03.g19246.m1;Chr04.g23843.m1;Chr04.g25916.m1;Chr04.g26216.m1;Chr04.g26217.m1;Chr04.g27400.m1;Chr05.g28623.m1;Chr05.g31155.m1;Chr06.g35876.m1;Chr06.g35901.m1;Chr06.g39383.m1;Chr06.g39385.m1;Chr06.g39399.m1;Chr07.g39555.m1;Chr07.g40600.m1
1054	GO:0090305	nucleic_acid_phosphodiester_bond_hydrolysis	337	16	1	Chr01.g04582.m1;Chr02.g09005.m1;Chr02.g09957.m1;Chr03.g15123.m1;Chr03.g16998.m1;Chr03.g20392.m1;Chr04.g21794.m2;Chr04.g22439.m1;Chr04.g22445.m1;Chr04.g25830.m1;Chr07.g40512.m1;Chr07.g40895.m1;Chr07.g40901.m1;Chr07.g40906.m1;Chr07.g44077.m1;scaffold1.g00671.m1
1055	GO:0046394	carboxylic_acid_biosynthetic_process	329	15	1	Chr01.g05317.m1;Chr01.g05318.m1;Chr01.g05340.m1;Chr03.g20710.m1;Chr03.g20712.m1;Chr04.g22078.m1;Chr04.g24534.m1;Chr04.g24539.m1;Chr04.g25676.m1;Chr04.g26288.m1;Chr05.g30724.m1;Chr05.g30725.m1;Chr06.g34246.m1;Chr06.g38951.m1;Chr07.g43697.m1
1056	GO:0051188	cofactor_biosynthetic_process	186	4	1	Chr01.g03036.m1;Chr06.g34151.m1;Chr06.g39250.m1;Chr06.g39436.m1
1057	GO:0043623	cellular_protein_complex_assembly	170	3	1	Chr01.g05691.m1;Chr02.g13012.m1;Chr05.g28623.m1
1058	GO:0043043	peptide_biosynthetic_process	931	74	1	Chr01.g00754.m1;Chr01.g00769.m1;Chr01.g00775.m1;Chr01.g00781.m1;Chr01.g00837.m1;Chr01.g01073.m1;Chr01.g01074.m1;Chr01.g02164.m1;Chr01.g02165.m1;Chr01.g05445.m1;Chr01.g05449.m1;Chr01.g05865.m1;Chr02.g07917.m1;Chr02.g07918.m1;Chr02.g07920.m1;Chr02.g08368.m1;Chr02.g08577.m1;Chr02.g08744.m1;Chr02.g10223.m1;Chr02.g14169.m1;Chr02.g14170.m1;Chr02.g14213.m1;Chr03.g15224.m1;Chr03.g19346.m1;Chr03.g19434.m1…
1059	GO:0010608	posttranscriptional_regulation_of_gene_expression	136	1	1	Chr02.g08577.m1
1060	GO:0006412	translation	923	72	1	Chr01.g00754.m1;Chr01.g00769.m1;Chr01.g00775.m1;Chr01.g00781.m1;Chr01.g00837.m1;Chr01.g01073.m1;Chr01.g01074.m1;Chr01.g02164.m1;Chr01.g02165.m1;Chr01.g05445.m1;Chr01.g05449.m1;Chr01.g05865.m1;Chr02.g07917.m1;Chr02.g07918.m1;Chr02.g07920.m1;Chr02.g08368.m1;Chr02.g08577.m1;Chr02.g08744.m1;Chr02.g10223.m1;Chr02.g14169.m1;Chr02.g14170.m1;Chr02.g14213.m1;Chr03.g15224.m1;Chr03.g19346.m1;Chr03.g19434.m1…
1061	GO:0009737	response_to_abscisic_acid	139	1	1	Chr02.g13367.m1
1062	GO:0097305	response_to_alcohol	140	1	1	Chr02.g13367.m1
1063	GO:0071310	cellular_response_to_organic_substance	298	11	1	Chr02.g08306.m1;Chr02.g08307.m1;Chr03.g21154.m1;Chr03.g21160.m1;Chr03.g21161.m1;Chr03.g21163.m1;Chr06.g37332.m1;scaffold1.g00068.m1;scaffold1.g00076.m1;scaffold1.g00077.m1;scaffold1.g00082.m1
1064	GO:0043604	amide_biosynthetic_process	950	74	1	Chr01.g00754.m1;Chr01.g00769.m1;Chr01.g00775.m1;Chr01.g00781.m1;Chr01.g00837.m1;Chr01.g01073.m1;Chr01.g01074.m1;Chr01.g02164.m1;Chr01.g02165.m1;Chr01.g05445.m1;Chr01.g05449.m1;Chr01.g05865.m1;Chr02.g07917.m1;Chr02.g07918.m1;Chr02.g07920.m1;Chr02.g08368.m1;Chr02.g08577.m1;Chr02.g08744.m1;Chr02.g10223.m1;Chr02.g14169.m1;Chr02.g14170.m1;Chr02.g14213.m1;Chr03.g15224.m1;Chr03.g19346.m1;Chr03.g19434.m1…
1065	GO:0006520	cellular_amino_acid_metabolic_process	361	15	1	Chr01.g02482.m1;Chr01.g03520.m1;Chr01.g06382.m1;Chr02.g08577.m1;Chr02.g11556.m1;Chr02.g11738.m1;Chr03.g16829.m1;Chr03.g16830.m1;Chr03.g16831.m1;Chr03.g17098.m1;Chr03.g17099.m1;Chr03.g17100.m1;Chr06.g34095.m1;Chr06.g34096.m1;Chr07.g42020.m1
1066	GO:0042254	ribosome_biogenesis	339	13	1	Chr01.g05865.m1;Chr02.g10223.m1;Chr03.g15224.m1;Chr04.g22192.m1;Chr05.g28148.m1;Chr05.g28158.m1;Chr05.g29745.m1;Chr05.g31172.m1;Chr05.g32050.m1;Chr05.g32121.m1;Chr05.g32318.m1;Chr05.g33716.m1;Chr07.g42898.m1
1067	GO:0070887	cellular_response_to_chemical_stimulus	367	15	1	Chr02.g08306.m1;Chr02.g08307.m1;Chr03.g18038.m1;Chr03.g18039.m1;Chr03.g18044.m1;Chr03.g21154.m1;Chr03.g21160.m1;Chr03.g21161.m1;Chr03.g21163.m1;Chr06.g36557.m1;Chr06.g37332.m1;scaffold1.g00068.m1;scaffold1.g00076.m1;scaffold1.g00077.m1;scaffold1.g00082.m1
1068	GO:0006518	peptide_metabolic_process	1017	78	1	Chr01.g00754.m1;Chr01.g00769.m1;Chr01.g00775.m1;Chr01.g00781.m1;Chr01.g00837.m1;Chr01.g01073.m1;Chr01.g01074.m1;Chr01.g02164.m1;Chr01.g02165.m1;Chr01.g05445.m1;Chr01.g05449.m1;Chr01.g05865.m1;Chr02.g07917.m1;Chr02.g07918.m1;Chr02.g07920.m1;Chr02.g08368.m1;Chr02.g08577.m1;Chr02.g08744.m1;Chr02.g10223.m1;Chr02.g14169.m1;Chr02.g14170.m1;Chr02.g14213.m1;Chr03.g15224.m1;Chr03.g19346.m1;Chr03.g19434.m1…
1069	GO:1901605	alpha-amino_acid_metabolic_process	233	5	1	Chr02.g13201.m1;Chr03.g15010.m1;Chr05.g29489.m1;Chr05.g32496.m1;scaffold1.g00568.m1
1070	GO:0034613	cellular_protein_localization	457	22	1	Chr01.g01540.m1;Chr01.g05431.m1;Chr01.g05691.m1;Chr02.g07986.m1;Chr02.g12973.m1;Chr02.g13012.m1;Chr03.g16471.m1;Chr03.g19246.m1;Chr04.g23843.m1;Chr04.g25916.m1;Chr04.g26216.m1;Chr04.g26217.m1;Chr04.g27400.m1;Chr05.g28623.m1;Chr05.g31155.m1;Chr06.g35876.m1;Chr06.g35901.m1;Chr06.g39383.m1;Chr06.g39385.m1;Chr06.g39399.m1;Chr07.g39555.m1;Chr07.g40600.m1
1071	GO:0009791	post-embryonic_development	341	12	1	Chr02.g13275.m1;Chr02.g13367.m1;Chr03.g19055.m1;Chr03.g20491.m1;Chr05.g27884.m1;Chr05.g27887.m1;Chr05.g27890.m1;Chr05.g28265.m1;Chr05.g29383.m1;Chr05.g31569.m1;Chr06.g37332.m1;Chr07.g43639.m1
1072	GO:0070727	cellular_macromolecule_localization	466	22	1	Chr01.g01540.m1;Chr01.g05431.m1;Chr01.g05691.m1;Chr02.g07986.m1;Chr02.g12973.m1;Chr02.g13012.m1;Chr03.g16471.m1;Chr03.g19246.m1;Chr04.g23843.m1;Chr04.g25916.m1;Chr04.g26216.m1;Chr04.g26217.m1;Chr04.g27400.m1;Chr05.g28623.m1;Chr05.g31155.m1;Chr06.g35876.m1;Chr06.g35901.m1;Chr06.g39383.m1;Chr06.g39385.m1;Chr06.g39399.m1;Chr07.g39555.m1;Chr07.g40600.m1
1073	GO:0010033	response_to_organic_substance	535	28	1	Chr01.g05800.m1;Chr01.g05801.m1;Chr02.g08306.m1;Chr02.g08307.m1;Chr02.g08591.m1;Chr02.g13275.m1;Chr02.g13367.m1;Chr03.g19055.m1;Chr03.g20347.m1;Chr03.g20441.m1;Chr03.g20442.m1;Chr03.g20677.m1;Chr03.g21125.m1;Chr03.g21154.m1;Chr03.g21160.m1;Chr03.g21161.m1;Chr03.g21163.m1;Chr05.g28299.m1;Chr05.g31569.m1;Chr05.g31598.m1;Chr06.g34219.m1;Chr06.g37332.m1;Chr07.g43639.m1;scaffold1.g00037.m1;scaffold1.g…
1074	GO:0046907	intracellular_transport	473	22	1	Chr01.g01540.m1;Chr01.g05431.m1;Chr01.g05691.m1;Chr02.g07986.m1;Chr02.g12973.m1;Chr02.g13012.m1;Chr03.g16471.m1;Chr03.g19246.m1;Chr04.g23843.m1;Chr04.g25916.m1;Chr04.g26216.m1;Chr04.g26217.m1;Chr04.g27400.m1;Chr05.g28623.m1;Chr05.g31155.m1;Chr06.g35876.m1;Chr06.g35901.m1;Chr06.g39383.m1;Chr06.g39385.m1;Chr06.g39399.m1;Chr07.g39555.m1;Chr07.g40600.m1
1075	GO:0022613	ribonucleoprotein_complex_biogenesis	438	19	1	Chr01.g05865.m1;Chr02.g07738.m1;Chr02.g10223.m1;Chr02.g10383.m1;Chr02.g10387.m1;Chr02.g10388.m1;Chr03.g15224.m1;Chr03.g18672.m1;Chr03.g18691.m1;Chr04.g22192.m1;Chr05.g28148.m1;Chr05.g28158.m1;Chr05.g29745.m1;Chr05.g31172.m1;Chr05.g32050.m1;Chr05.g32121.m1;Chr05.g32318.m1;Chr05.g33716.m1;Chr07.g42898.m1
1076	GO:0043603	cellular_amide_metabolic_process	1052	78	1	Chr01.g00754.m1;Chr01.g00769.m1;Chr01.g00775.m1;Chr01.g00781.m1;Chr01.g00837.m1;Chr01.g01073.m1;Chr01.g01074.m1;Chr01.g02164.m1;Chr01.g02165.m1;Chr01.g05445.m1;Chr01.g05449.m1;Chr01.g05865.m1;Chr02.g07917.m1;Chr02.g07918.m1;Chr02.g07920.m1;Chr02.g08368.m1;Chr02.g08577.m1;Chr02.g08744.m1;Chr02.g10223.m1;Chr02.g14169.m1;Chr02.g14170.m1;Chr02.g14213.m1;Chr03.g15224.m1;Chr03.g19346.m1;Chr03.g19434.m1…
1077	GO:0033993	response_to_lipid	174	1	1	Chr02.g13367.m1
1078	GO:0006364	rRNA_processing	218	3	1	Chr05.g28148.m1;Chr05.g28158.m1;Chr07.g42898.m1
1079	GO:0016072	rRNA_metabolic_process	218	3	1	Chr05.g28148.m1;Chr05.g28158.m1;Chr07.g42898.m1
1080	GO:0048731	system_development	420	17	1	Chr02.g08591.m1;Chr02.g09812.m1;Chr02.g09813.m1;Chr02.g09814.m1;Chr02.g13275.m1;Chr02.g13367.m1;Chr03.g19055.m1;Chr03.g20491.m1;Chr05.g27884.m1;Chr05.g27887.m1;Chr05.g27890.m1;Chr05.g28265.m1;Chr05.g29383.m1;Chr05.g31569.m1;Chr06.g37332.m1;Chr07.g43639.m1;Chr07.g44077.m1
1081	GO:1901566	organonitrogen_compound_biosynthetic_process	1467	122	1	Chr01.g00754.m1;Chr01.g00763.m1;Chr01.g00768.m1;Chr01.g00769.m1;Chr01.g00775.m1;Chr01.g00781.m1;Chr01.g00782.m1;Chr01.g00784.m1;Chr01.g00791.m1;Chr01.g00837.m1;Chr01.g00838.m1;Chr01.g01073.m1;Chr01.g01074.m1;Chr01.g01187.m1;Chr01.g02074.m1;Chr01.g02164.m1;Chr01.g02165.m1;Chr01.g03036.m1;Chr01.g05445.m1;Chr01.g05449.m1;Chr01.g05865.m1;Chr02.g07917.m1;Chr02.g07918.m1;Chr02.g07920.m1;Chr02.g08344.m1…
1082	GO:0050794	regulation_of_cellular_process	3080	312	1	Chr01.g01156.m2;Chr01.g01157.m1;Chr01.g01160.m1;Chr01.g01987.m1;Chr01.g02106.m1;Chr01.g02109.m1;Chr01.g02111.m1;Chr01.g02117.m1;Chr01.g02744.m1;Chr01.g02865.m1;Chr01.g02977.m1;Chr01.g02979.m1;Chr01.g02983.m1;Chr01.g02985.m1;Chr01.g02993.m1;Chr01.g03154.m1;Chr01.g03275.m1;Chr01.g04711.m1;Chr01.g04717.m1;Chr01.g04727.m1;Chr01.g04733.m1;Chr01.g04745.m1;Chr01.g04771.m1;Chr01.g04787.m1;Chr01.g04987.m1…
1083	GO:0015031	protein_transport	486	22	1	Chr01.g01540.m1;Chr01.g05431.m1;Chr01.g05691.m1;Chr02.g07986.m1;Chr02.g12973.m1;Chr02.g13012.m1;Chr03.g16471.m1;Chr03.g19246.m1;Chr04.g23843.m1;Chr04.g25916.m1;Chr04.g26216.m1;Chr04.g26217.m1;Chr04.g27400.m1;Chr05.g28623.m1;Chr05.g31155.m1;Chr06.g35876.m1;Chr06.g35901.m1;Chr06.g39383.m1;Chr06.g39385.m1;Chr06.g39399.m1;Chr07.g39555.m1;Chr07.g40600.m1
1084	GO:0006281	DNA_repair	291	7	1	Chr03.g16749.m1;Chr03.g16750.m1;Chr03.g16751.m1;Chr03.g17014.m1;Chr03.g17015.m1;Chr03.g17016.m1;Chr06.g37332.m1
1085	GO:0016043	cellular_component_organization	2053	188	1	Chr01.g01208.m1;Chr01.g01540.m1;Chr01.g02048.m1;Chr01.g02084.m1;Chr01.g02616.m1;Chr01.g02618.m1;Chr01.g02627.m1;Chr01.g02969.m1;Chr01.g03370.m1;Chr01.g03865.m1;Chr01.g03874.m1;Chr01.g05235.m1;Chr01.g05431.m1;Chr01.g05495.m1;Chr01.g05691.m1;Chr01.g05800.m1;Chr01.g05801.m1;Chr01.g05865.m1;Chr01.g06291.m1;Chr01.g06874.m1;Chr01.g06888.m1;Chr01.g06980.m1;Chr01.g07020.m1;Chr01.g07037.m1;Chr01.g07040.m1…
1086	GO:0050789	regulation_of_biological_process	3291	337	1	Chr01.g01156.m2;Chr01.g01157.m1;Chr01.g01160.m1;Chr01.g01987.m1;Chr01.g02106.m1;Chr01.g02109.m1;Chr01.g02111.m1;Chr01.g02117.m1;Chr01.g02640.m1;Chr01.g02744.m1;Chr01.g02865.m1;Chr01.g02977.m1;Chr01.g02979.m1;Chr01.g02983.m1;Chr01.g02985.m1;Chr01.g02993.m1;Chr01.g03154.m1;Chr01.g03275.m1;Chr01.g03363.m1;Chr01.g04711.m1;Chr01.g04717.m1;Chr01.g04727.m1;Chr01.g04733.m1;Chr01.g04745.m1;Chr01.g04771.m1…
1087	GO:0016053	organic_acid_biosynthetic_process	406	15	1	Chr01.g05317.m1;Chr01.g05318.m1;Chr01.g05340.m1;Chr03.g20710.m1;Chr03.g20712.m1;Chr04.g22078.m1;Chr04.g24534.m1;Chr04.g24539.m1;Chr04.g25676.m1;Chr04.g26288.m1;Chr05.g30724.m1;Chr05.g30725.m1;Chr06.g34246.m1;Chr06.g38951.m1;Chr07.g43697.m1
1088	GO:0045184	establishment_of_protein_localization	494	22	1	Chr01.g01540.m1;Chr01.g05431.m1;Chr01.g05691.m1;Chr02.g07986.m1;Chr02.g12973.m1;Chr02.g13012.m1;Chr03.g16471.m1;Chr03.g19246.m1;Chr04.g23843.m1;Chr04.g25916.m1;Chr04.g26216.m1;Chr04.g26217.m1;Chr04.g27400.m1;Chr05.g28623.m1;Chr05.g31155.m1;Chr06.g35876.m1;Chr06.g35901.m1;Chr06.g39383.m1;Chr06.g39385.m1;Chr06.g39399.m1;Chr07.g39555.m1;Chr07.g40600.m1
1089	GO:0051649	establishment_of_localization_in_cell	496	22	1	Chr01.g01540.m1;Chr01.g05431.m1;Chr01.g05691.m1;Chr02.g07986.m1;Chr02.g12973.m1;Chr02.g13012.m1;Chr03.g16471.m1;Chr03.g19246.m1;Chr04.g23843.m1;Chr04.g25916.m1;Chr04.g26216.m1;Chr04.g26217.m1;Chr04.g27400.m1;Chr05.g28623.m1;Chr05.g31155.m1;Chr06.g35876.m1;Chr06.g35901.m1;Chr06.g39383.m1;Chr06.g39385.m1;Chr06.g39399.m1;Chr07.g39555.m1;Chr07.g40600.m1
1090	GO:0006974	cellular_response_to_DNA_damage_stimulus	304	7	1	Chr03.g16749.m1;Chr03.g16750.m1;Chr03.g16751.m1;Chr03.g17014.m1;Chr03.g17015.m1;Chr03.g17016.m1;Chr06.g37332.m1
1091	GO:0044085	cellular_component_biogenesis	971	66	1	Chr01.g01208.m1;Chr01.g02048.m1;Chr01.g05691.m1;Chr01.g05800.m1;Chr01.g05801.m1;Chr01.g05865.m1;Chr02.g07738.m1;Chr02.g08339.m1;Chr02.g08361.m1;Chr02.g10223.m1;Chr02.g10286.m1;Chr02.g10288.m1;Chr02.g10383.m1;Chr02.g10387.m1;Chr02.g10388.m1;Chr02.g13012.m1;Chr03.g15224.m1;Chr03.g18672.m1;Chr03.g18691.m1;Chr03.g19121.m1;Chr03.g19127.m1;Chr03.g19132.m1;Chr03.g19133.m1;Chr03.g20704.m1;Chr04.g22192.m1…
1092	GO:0009719	response_to_endogenous_stimulus	442	17	1	Chr02.g08306.m1;Chr02.g08307.m1;Chr02.g08591.m1;Chr02.g13275.m1;Chr02.g13367.m1;Chr03.g19055.m1;Chr03.g20347.m1;Chr03.g20441.m1;Chr03.g20442.m1;Chr03.g20677.m1;Chr03.g21125.m1;Chr05.g28299.m1;Chr05.g31569.m1;Chr05.g31598.m1;Chr06.g37332.m1;Chr07.g43639.m1;scaffold1.g00037.m1
1093	GO:1901564	organonitrogen_compound_metabolic_process	1980	176	1	Chr01.g00754.m1;Chr01.g00763.m1;Chr01.g00768.m1;Chr01.g00769.m1;Chr01.g00775.m1;Chr01.g00781.m1;Chr01.g00782.m1;Chr01.g00784.m1;Chr01.g00786.m1;Chr01.g00791.m1;Chr01.g00837.m1;Chr01.g00838.m1;Chr01.g01073.m1;Chr01.g01074.m1;Chr01.g01187.m1;Chr01.g02074.m1;Chr01.g02164.m1;Chr01.g02165.m1;Chr01.g02482.m1;Chr01.g02974.m1;Chr01.g02981.m1;Chr01.g02987.m1;Chr01.g03036.m1;Chr01.g03520.m1;Chr01.g05445.m1…
1094	GO:0009755	hormone-mediated_signaling_pathway	241	3	1	Chr02.g08306.m1;Chr02.g08307.m1;Chr06.g37332.m1
1095	GO:0032870	cellular_response_to_hormone_stimulus	242	3	1	Chr02.g08306.m1;Chr02.g08307.m1;Chr06.g37332.m1
1096	GO:0071495	cellular_response_to_endogenous_stimulus	242	3	1	Chr02.g08306.m1;Chr02.g08307.m1;Chr06.g37332.m1
1097	GO:0033036	macromolecule_localization	648	34	1	Chr01.g01540.m1;Chr01.g05431.m1;Chr01.g05691.m1;Chr01.g06818.m1;Chr01.g06819.m1;Chr01.g06821.m1;Chr01.g06822.m1;Chr02.g07986.m1;Chr02.g12973.m1;Chr02.g13012.m1;Chr02.g13367.m1;Chr03.g16471.m1;Chr03.g19246.m1;Chr04.g23843.m1;Chr04.g25916.m1;Chr04.g26216.m1;Chr04.g26217.m1;Chr04.g27400.m1;Chr05.g28607.m1;Chr05.g28608.m1;Chr05.g28611.m1;Chr05.g28612.m1;Chr05.g28623.m1;Chr05.g31155.m1;Chr05.g31876.m1…
1098	GO:0008152	metabolic_process	14504	1872	1	Chr01.g00754.m1;Chr01.g00760.m1;Chr01.g00763.m1;Chr01.g00767.m1;Chr01.g00768.m1;Chr01.g00769.m1;Chr01.g00771.m1;Chr01.g00775.m1;Chr01.g00776.m1;Chr01.g00777.m1;Chr01.g00781.m1;Chr01.g00782.m1;Chr01.g00783.m1;Chr01.g00784.m1;Chr01.g00785.m1;Chr01.g00786.m1;Chr01.g00787.m1;Chr01.g00790.m1;Chr01.g00791.m1;Chr01.g00837.m1;Chr01.g00838.m1;Chr01.g00839.m1;Chr01.g01027.m1;Chr01.g01073.m1;Chr01.g01074.m1…
1099	GO:0009725	response_to_hormone	431	15	1	Chr02.g08306.m1;Chr02.g08307.m1;Chr02.g08591.m1;Chr02.g13275.m1;Chr02.g13367.m1;Chr03.g19055.m1;Chr03.g20347.m1;Chr03.g20441.m1;Chr03.g20442.m1;Chr03.g20677.m1;Chr05.g28299.m1;Chr05.g31569.m1;Chr05.g31598.m1;Chr06.g37332.m1;Chr07.g43639.m1
1100	GO:0065007	biological_regulation	3936	405	1	Chr01.g01156.m2;Chr01.g01157.m1;Chr01.g01160.m1;Chr01.g01187.m1;Chr01.g01503.m1;Chr01.g01987.m1;Chr01.g02074.m1;Chr01.g02106.m1;Chr01.g02109.m1;Chr01.g02111.m1;Chr01.g02117.m1;Chr01.g02432.m1;Chr01.g02640.m1;Chr01.g02744.m1;Chr01.g02865.m1;Chr01.g02974.m1;Chr01.g02977.m1;Chr01.g02979.m1;Chr01.g02981.m1;Chr01.g02983.m1;Chr01.g02985.m1;Chr01.g02987.m1;Chr01.g02993.m1;Chr01.g03154.m1;Chr01.g03275.m1…
1101	GO:0008104	protein_localization	535	22	1	Chr01.g01540.m1;Chr01.g05431.m1;Chr01.g05691.m1;Chr02.g07986.m1;Chr02.g12973.m1;Chr02.g13012.m1;Chr03.g16471.m1;Chr03.g19246.m1;Chr04.g23843.m1;Chr04.g25916.m1;Chr04.g26216.m1;Chr04.g26217.m1;Chr04.g27400.m1;Chr05.g28623.m1;Chr05.g31155.m1;Chr06.g35876.m1;Chr06.g35901.m1;Chr06.g39383.m1;Chr06.g39385.m1;Chr06.g39399.m1;Chr07.g39555.m1;Chr07.g40600.m1
1102	GO:0015074	DNA_integration	642	30	1	Chr01.g01590.m1;Chr01.g03158.m1;Chr02.g13219.m1;Chr02.g13816.m1;Chr02.g13897.m1;Chr03.g14992.m1;Chr03.g15339.m1;Chr03.g15860.m1;Chr03.g16061.m1;Chr03.g16082.m1;Chr03.g16093.m1;Chr03.g18610.m1;Chr04.g24010.m1;Chr05.g28069.m1;Chr05.g28153.m1;Chr05.g28939.m1;Chr05.g32480.m1;Chr06.g34850.m1;Chr06.g35714.m1;Chr06.g35823.m1;Chr06.g36364.m1;Chr06.g37618.m1;Chr06.g38285.m1;Chr07.g40502.m1;Chr07.g40952.m1…
1103	GO:0006399	tRNA_metabolic_process	226	1	1	Chr02.g08577.m1
1104	GO:0006396	RNA_processing	678	33	1	Chr01.g05001.m1;Chr01.g06677.m1;Chr01.g06874.m1;Chr01.g06888.m1;Chr01.g06980.m1;Chr01.g07020.m1;Chr02.g07738.m1;Chr02.g08766.m1;Chr02.g10383.m1;Chr02.g10387.m1;Chr02.g10388.m1;Chr02.g11282.m1;Chr03.g16400.m1;Chr03.g18672.m1;Chr03.g18691.m1;Chr03.g18910.m1;Chr03.g19869.m1;Chr03.g20105.m1;Chr04.g21770.m1;Chr04.g23892.m1;Chr04.g24235.m1;Chr04.g26275.m1;Chr04.g26740.m1;Chr05.g28148.m1;Chr05.g28158.m1…
1105	GO:0044283	small_molecule_biosynthetic_process	473	15	1	Chr01.g05317.m1;Chr01.g05318.m1;Chr01.g05340.m1;Chr03.g20710.m1;Chr03.g20712.m1;Chr04.g22078.m1;Chr04.g24534.m1;Chr04.g24539.m1;Chr04.g25676.m1;Chr04.g26288.m1;Chr05.g30724.m1;Chr05.g30725.m1;Chr06.g34246.m1;Chr06.g38951.m1;Chr07.g43697.m1
1106	GO:0033554	cellular_response_to_stress	450	13	1	Chr01.g05800.m1;Chr01.g05801.m1;Chr03.g16749.m1;Chr03.g16750.m1;Chr03.g16751.m1;Chr03.g17014.m1;Chr03.g17015.m1;Chr03.g17016.m1;Chr05.g31876.m1;Chr05.g31878.m1;Chr06.g34219.m1;Chr06.g37332.m1;Chr07.g44077.m1
1107	GO:0006139	nucleobase-containing_compound_metabolic_process	4777	333	1	Chr01.g00763.m1;Chr01.g00768.m1;Chr01.g00776.m1;Chr01.g00777.m1;Chr01.g00782.m1;Chr01.g00784.m1;Chr01.g00786.m1;Chr01.g00791.m1;Chr01.g00838.m1;Chr01.g01187.m1;Chr01.g01590.m1;Chr01.g01914.m1;Chr01.g02074.m1;Chr01.g02084.m1;Chr01.g02464.m1;Chr01.g02772.m1;Chr01.g02775.m1;Chr01.g02974.m1;Chr01.g02981.m1;Chr01.g02987.m1;Chr01.g03158.m1;Chr01.g03246.m1;Chr01.g03311.m1;Chr01.g03636.m1;Chr01.g03865.m1…
1108	GO:0006259	DNA_metabolic_process	1436	77	1	Chr01.g01590.m1;Chr01.g02084.m1;Chr01.g02464.m1;Chr01.g03158.m1;Chr01.g03636.m1;Chr01.g03865.m1;Chr01.g03874.m1;Chr01.g04004.m1;Chr01.g04582.m1;Chr01.g04623.m1;Chr01.g05235.m1;Chr02.g09421.m1;Chr02.g10269.m1;Chr02.g10820.m1;Chr02.g11838.m1;Chr02.g13219.m1;Chr02.g13816.m1;Chr02.g13897.m1;Chr03.g14988.m1;Chr03.g14992.m1;Chr03.g15213.m1;Chr03.g15339.m1;Chr03.g15860.m1;Chr03.g15970.m1;Chr03.g16031.m1…
1109	GO:0006351	transcription,_DNA-templated	1713	129	1	Chr01.g00776.m1;Chr01.g00777.m1;Chr01.g02772.m1;Chr01.g02775.m1;Chr01.g03246.m1;Chr01.g04711.m1;Chr01.g04717.m1;Chr01.g04727.m1;Chr01.g04733.m1;Chr01.g04745.m1;Chr01.g04771.m1;Chr01.g04787.m1;Chr01.g04987.m1;Chr01.g05735.m1;Chr01.g05800.m1;Chr01.g05801.m1;Chr01.g05804.m1;Chr01.g06117.m1;Chr01.g06874.m1;Chr01.g07020.m1;Chr02.g07792.m1;Chr02.g07812.m1;Chr02.g09447.m1;Chr02.g09812.m1;Chr02.g09813.m1…
1110	GO:0006355	regulation_of_transcription,_DNA-templated	1392	84	1	Chr01.g04711.m1;Chr01.g04717.m1;Chr01.g04727.m1;Chr01.g04733.m1;Chr01.g04745.m1;Chr01.g04771.m1;Chr01.g04787.m1;Chr01.g04987.m1;Chr01.g05735.m1;Chr01.g05800.m1;Chr01.g05801.m1;Chr01.g06117.m1;Chr01.g06874.m1;Chr01.g07020.m1;Chr02.g09447.m1;Chr02.g09812.m1;Chr02.g09813.m1;Chr02.g09814.m1;Chr02.g10263.m1;Chr02.g10964.m1;Chr02.g11327.m1;Chr02.g11366.m1;Chr02.g11854.m1;Chr02.g11970.m1;Chr02.g12062.m1…
1111	GO:0006725	cellular_aromatic_compound_metabolic_process	5103	372	1	Chr01.g00763.m1;Chr01.g00768.m1;Chr01.g00776.m1;Chr01.g00777.m1;Chr01.g00782.m1;Chr01.g00784.m1;Chr01.g00786.m1;Chr01.g00791.m1;Chr01.g00838.m1;Chr01.g01187.m1;Chr01.g01590.m1;Chr01.g01914.m1;Chr01.g02074.m1;Chr01.g02084.m1;Chr01.g02464.m1;Chr01.g02772.m1;Chr01.g02775.m1;Chr01.g02974.m1;Chr01.g02981.m1;Chr01.g02987.m1;Chr01.g03036.m1;Chr01.g03158.m1;Chr01.g03246.m1;Chr01.g03311.m1;Chr01.g03636.m1…
1112	GO:0006807	nitrogen_compound_metabolic_process	6180	459	1	Chr01.g00754.m1;Chr01.g00763.m1;Chr01.g00768.m1;Chr01.g00769.m1;Chr01.g00775.m1;Chr01.g00776.m1;Chr01.g00777.m1;Chr01.g00781.m1;Chr01.g00782.m1;Chr01.g00784.m1;Chr01.g00786.m1;Chr01.g00791.m1;Chr01.g00837.m1;Chr01.g00838.m1;Chr01.g01073.m1;Chr01.g01074.m1;Chr01.g01187.m1;Chr01.g01590.m1;Chr01.g01914.m1;Chr01.g02074.m1;Chr01.g02084.m1;Chr01.g02164.m1;Chr01.g02165.m1;Chr01.g02464.m1;Chr01.g02482.m1…
1113	GO:0007275	multicellular_organism_development	649	26	1	Chr02.g08580.m1;Chr02.g08591.m1;Chr02.g09812.m1;Chr02.g09813.m1;Chr02.g09814.m1;Chr02.g10561.m1;Chr02.g13275.m1;Chr02.g13367.m1;Chr03.g16631.m1;Chr03.g18289.m1;Chr03.g18290.m1;Chr03.g18291.m1;Chr03.g19055.m1;Chr03.g20491.m1;Chr03.g20836.m1;Chr03.g20839.m1;Chr04.g25607.m1;Chr05.g27884.m1;Chr05.g27887.m1;Chr05.g27890.m1;Chr05.g28265.m1;Chr05.g29383.m1;Chr05.g31569.m1;Chr06.g37332.m1;Chr07.g43639.m1…
1114	GO:0008150	biological_process	18815	2624	1	Chr01.g00754.m1;Chr01.g00760.m1;Chr01.g00763.m1;Chr01.g00767.m1;Chr01.g00768.m1;Chr01.g00769.m1;Chr01.g00771.m1;Chr01.g00775.m1;Chr01.g00776.m1;Chr01.g00777.m1;Chr01.g00781.m1;Chr01.g00782.m1;Chr01.g00783.m1;Chr01.g00784.m1;Chr01.g00785.m1;Chr01.g00786.m1;Chr01.g00787.m1;Chr01.g00790.m1;Chr01.g00791.m1;Chr01.g00837.m1;Chr01.g00838.m1;Chr01.g00839.m1;Chr01.g01027.m1;Chr01.g01045.m1;Chr01.g01046.m1…
6363.m1;Chr06.g36364.m1;Chr06.g36367.m1;Chr06.g36404.m1;Chr06.g36406.m1;Chr06.g36468.m1;Chr06.g36469.m1;Chr06.g36470.m1;Chr06.g36472.m1;Chr06.g36478.m1;Chr06.g36482.m1;Chr06.g36485.m1;Chr06.g36550.m1;Chr06.g36557.m1;Chr06.g36599.m1;Chr06.g36621.m1;Chr06.g36623.m1;Chr06.g36624.m1;Chr06.g36631.m1;Chr06.g36634.m1;Chr06.g36639.m1;Chr06.g36643.m1;Chr06.g36644.m1;Chr06.g36646.m1;Chr06.g36647.m1;Chr06.g…
1115	GO:0009058	biosynthetic_process	4893	470	1	Chr01.g00754.m1;Chr01.g00763.m1;Chr01.g00767.m1;Chr01.g00768.m1;Chr01.g00769.m1;Chr01.g00775.m1;Chr01.g00776.m1;Chr01.g00777.m1;Chr01.g00781.m1;Chr01.g00782.m1;Chr01.g00783.m1;Chr01.g00784.m1;Chr01.g00790.m1;Chr01.g00791.m1;Chr01.g00837.m1;Chr01.g00838.m1;Chr01.g00839.m1;Chr01.g01073.m1;Chr01.g01074.m1;Chr01.g01187.m1;Chr01.g02074.m1;Chr01.g02164.m1;Chr01.g02165.m1;Chr01.g02427.m1;Chr01.g02464.m1…
1116	GO:0009059	macromolecule_biosynthetic_process	3359	243	1	Chr01.g00754.m1;Chr01.g00769.m1;Chr01.g00775.m1;Chr01.g00776.m1;Chr01.g00777.m1;Chr01.g00781.m1;Chr01.g00837.m1;Chr01.g01073.m1;Chr01.g01074.m1;Chr01.g02164.m1;Chr01.g02165.m1;Chr01.g02427.m1;Chr01.g02464.m1;Chr01.g02772.m1;Chr01.g02775.m1;Chr01.g03246.m1;Chr01.g03565.m1;Chr01.g03636.m1;Chr01.g04004.m1;Chr01.g04582.m1;Chr01.g04623.m1;Chr01.g04711.m1;Chr01.g04717.m1;Chr01.g04727.m1;Chr01.g04733.m1…
1117	GO:0009889	regulation_of_biosynthetic_process	1537	85	1	Chr01.g04711.m1;Chr01.g04717.m1;Chr01.g04727.m1;Chr01.g04733.m1;Chr01.g04745.m1;Chr01.g04771.m1;Chr01.g04787.m1;Chr01.g04987.m1;Chr01.g05735.m1;Chr01.g05800.m1;Chr01.g05801.m1;Chr01.g06117.m1;Chr01.g06874.m1;Chr01.g07020.m1;Chr02.g08577.m1;Chr02.g09447.m1;Chr02.g09812.m1;Chr02.g09813.m1;Chr02.g09814.m1;Chr02.g10263.m1;Chr02.g10964.m1;Chr02.g11327.m1;Chr02.g11366.m1;Chr02.g11854.m1;Chr02.g11970.m1…
1118	GO:0009987	cellular_process	13368	1528	1	Chr01.g00754.m1;Chr01.g00763.m1;Chr01.g00767.m1;Chr01.g00768.m1;Chr01.g00769.m1;Chr01.g00771.m1;Chr01.g00775.m1;Chr01.g00776.m1;Chr01.g00777.m1;Chr01.g00781.m1;Chr01.g00782.m1;Chr01.g00783.m1;Chr01.g00784.m1;Chr01.g00785.m1;Chr01.g00786.m1;Chr01.g00787.m1;Chr01.g00790.m1;Chr01.g00791.m1;Chr01.g00837.m1;Chr01.g00838.m1;Chr01.g00839.m1;Chr01.g01073.m1;Chr01.g01074.m1;Chr01.g01156.m2;Chr01.g01157.m1…
1119	GO:0010467	gene_expression	3282	235	1	Chr01.g00754.m1;Chr01.g00769.m1;Chr01.g00775.m1;Chr01.g00776.m1;Chr01.g00777.m1;Chr01.g00781.m1;Chr01.g00837.m1;Chr01.g01073.m1;Chr01.g01074.m1;Chr01.g02164.m1;Chr01.g02165.m1;Chr01.g02772.m1;Chr01.g02775.m1;Chr01.g03246.m1;Chr01.g04711.m1;Chr01.g04717.m1;Chr01.g04727.m1;Chr01.g04733.m1;Chr01.g04745.m1;Chr01.g04771.m1;Chr01.g04787.m1;Chr01.g04987.m1;Chr01.g05001.m1;Chr01.g05445.m1;Chr01.g05449.m1…
1120	GO:0010468	regulation_of_gene_expression	1583	93	1	Chr01.g04711.m1;Chr01.g04717.m1;Chr01.g04727.m1;Chr01.g04733.m1;Chr01.g04745.m1;Chr01.g04771.m1;Chr01.g04787.m1;Chr01.g04987.m1;Chr01.g05735.m1;Chr01.g05800.m1;Chr01.g05801.m1;Chr01.g06117.m1;Chr01.g06677.m1;Chr01.g06874.m1;Chr01.g07020.m1;Chr02.g08577.m1;Chr02.g08766.m1;Chr02.g09447.m1;Chr02.g09812.m1;Chr02.g09813.m1;Chr02.g09814.m1;Chr02.g10263.m1;Chr02.g10964.m1;Chr02.g11327.m1;Chr02.g11366.m1…
1121	GO:0010556	regulation_of_macromolecule_biosynthetic_process	1527	85	1	Chr01.g04711.m1;Chr01.g04717.m1;Chr01.g04727.m1;Chr01.g04733.m1;Chr01.g04745.m1;Chr01.g04771.m1;Chr01.g04787.m1;Chr01.g04987.m1;Chr01.g05735.m1;Chr01.g05800.m1;Chr01.g05801.m1;Chr01.g06117.m1;Chr01.g06874.m1;Chr01.g07020.m1;Chr02.g08577.m1;Chr02.g09447.m1;Chr02.g09812.m1;Chr02.g09813.m1;Chr02.g09814.m1;Chr02.g10263.m1;Chr02.g10964.m1;Chr02.g11327.m1;Chr02.g11366.m1;Chr02.g11854.m1;Chr02.g11970.m1…
1122	GO:0016070	RNA_metabolic_process	2751	177	1	Chr01.g00776.m1;Chr01.g00777.m1;Chr01.g02772.m1;Chr01.g02775.m1;Chr01.g03246.m1;Chr01.g04582.m1;Chr01.g04711.m1;Chr01.g04717.m1;Chr01.g04727.m1;Chr01.g04733.m1;Chr01.g04745.m1;Chr01.g04771.m1;Chr01.g04787.m1;Chr01.g04987.m1;Chr01.g05001.m1;Chr01.g05735.m1;Chr01.g05800.m1;Chr01.g05801.m1;Chr01.g05804.m1;Chr01.g06117.m1;Chr01.g06677.m1;Chr01.g06874.m1;Chr01.g06888.m1;Chr01.g06980.m1;Chr01.g07020.m1…
1123	GO:0018130	heterocycle_biosynthetic_process	2487	191	1	Chr01.g00763.m1;Chr01.g00768.m1;Chr01.g00776.m1;Chr01.g00777.m1;Chr01.g00782.m1;Chr01.g00784.m1;Chr01.g00791.m1;Chr01.g00838.m1;Chr01.g01187.m1;Chr01.g02074.m1;Chr01.g02464.m1;Chr01.g02772.m1;Chr01.g02775.m1;Chr01.g03036.m1;Chr01.g03246.m1;Chr01.g03636.m1;Chr01.g04004.m1;Chr01.g04582.m1;Chr01.g04623.m1;Chr01.g04711.m1;Chr01.g04717.m1;Chr01.g04727.m1;Chr01.g04733.m1;Chr01.g04745.m1;Chr01.g04771.m1…
1124	GO:0019219	regulation_of_nucleobase-containing_compound_metabolic_process	1466	89	1	Chr01.g04711.m1;Chr01.g04717.m1;Chr01.g04727.m1;Chr01.g04733.m1;Chr01.g04745.m1;Chr01.g04771.m1;Chr01.g04787.m1;Chr01.g04987.m1;Chr01.g05735.m1;Chr01.g05800.m1;Chr01.g05801.m1;Chr01.g06117.m1;Chr01.g06677.m1;Chr01.g06874.m1;Chr01.g07020.m1;Chr02.g09447.m1;Chr02.g09812.m1;Chr02.g09813.m1;Chr02.g09814.m1;Chr02.g10263.m1;Chr02.g10964.m1;Chr02.g11327.m1;Chr02.g11366.m1;Chr02.g11854.m1;Chr02.g11970.m1…
1125	GO:0019222	regulation_of_metabolic_process	1928	131	1	Chr01.g04711.m1;Chr01.g04717.m1;Chr01.g04727.m1;Chr01.g04733.m1;Chr01.g04745.m1;Chr01.g04771.m1;Chr01.g04787.m1;Chr01.g04987.m1;Chr01.g05241.m1;Chr01.g05735.m1;Chr01.g05800.m1;Chr01.g05801.m1;Chr01.g05826.m1;Chr01.g06117.m1;Chr01.g06677.m1;Chr01.g06874.m1;Chr01.g07020.m1;Chr02.g08530.m1;Chr02.g08532.m1;Chr02.g08577.m1;Chr02.g08766.m1;Chr02.g09447.m1;Chr02.g09812.m1;Chr02.g09813.m1;Chr02.g09814.m1…
1126	GO:0019438	aromatic_compound_biosynthetic_process	2567	213	1	Chr01.g00763.m1;Chr01.g00768.m1;Chr01.g00776.m1;Chr01.g00777.m1;Chr01.g00782.m1;Chr01.g00784.m1;Chr01.g00791.m1;Chr01.g00838.m1;Chr01.g01187.m1;Chr01.g02074.m1;Chr01.g02464.m1;Chr01.g02772.m1;Chr01.g02775.m1;Chr01.g03036.m1;Chr01.g03246.m1;Chr01.g03636.m1;Chr01.g04004.m1;Chr01.g04582.m1;Chr01.g04623.m1;Chr01.g04711.m1;Chr01.g04717.m1;Chr01.g04727.m1;Chr01.g04733.m1;Chr01.g04745.m1;Chr01.g04771.m1…
1127	GO:0031323	regulation_of_cellular_metabolic_process	1835	125	1	Chr01.g04711.m1;Chr01.g04717.m1;Chr01.g04727.m1;Chr01.g04733.m1;Chr01.g04745.m1;Chr01.g04771.m1;Chr01.g04787.m1;Chr01.g04987.m1;Chr01.g05735.m1;Chr01.g05800.m1;Chr01.g05801.m1;Chr01.g05826.m1;Chr01.g06117.m1;Chr01.g06677.m1;Chr01.g06874.m1;Chr01.g07020.m1;Chr02.g08530.m1;Chr02.g08532.m1;Chr02.g08577.m1;Chr02.g09447.m1;Chr02.g09812.m1;Chr02.g09813.m1;Chr02.g09814.m1;Chr02.g10263.m1;Chr02.g10964.m1…
1128	GO:0031326	regulation_of_cellular_biosynthetic_process	1536	85	1	Chr01.g04711.m1;Chr01.g04717.m1;Chr01.g04727.m1;Chr01.g04733.m1;Chr01.g04745.m1;Chr01.g04771.m1;Chr01.g04787.m1;Chr01.g04987.m1;Chr01.g05735.m1;Chr01.g05800.m1;Chr01.g05801.m1;Chr01.g06117.m1;Chr01.g06874.m1;Chr01.g07020.m1;Chr02.g08577.m1;Chr02.g09447.m1;Chr02.g09812.m1;Chr02.g09813.m1;Chr02.g09814.m1;Chr02.g10263.m1;Chr02.g10964.m1;Chr02.g11327.m1;Chr02.g11366.m1;Chr02.g11854.m1;Chr02.g11970.m1…
1129	GO:0032502	developmental_process	819	37	1	Chr01.g06291.m1;Chr02.g08580.m1;Chr02.g08591.m1;Chr02.g08907.m1;Chr02.g09812.m1;Chr02.g09813.m1;Chr02.g09814.m1;Chr02.g10561.m1;Chr02.g13275.m1;Chr02.g13367.m1;Chr03.g16631.m1;Chr03.g18289.m1;Chr03.g18290.m1;Chr03.g18291.m1;Chr03.g18946.m1;Chr03.g19055.m1;Chr03.g20070.m1;Chr03.g20491.m1;Chr03.g20836.m1;Chr03.g20839.m1;Chr04.g25097.m1;Chr04.g25607.m1;Chr04.g26246.m1;Chr05.g27884.m1;Chr05.g27887.m1…
1130	GO:0032774	RNA_biosynthetic_process	1764	129	1	Chr01.g00776.m1;Chr01.g00777.m1;Chr01.g02772.m1;Chr01.g02775.m1;Chr01.g03246.m1;Chr01.g04711.m1;Chr01.g04717.m1;Chr01.g04727.m1;Chr01.g04733.m1;Chr01.g04745.m1;Chr01.g04771.m1;Chr01.g04787.m1;Chr01.g04987.m1;Chr01.g05735.m1;Chr01.g05800.m1;Chr01.g05801.m1;Chr01.g05804.m1;Chr01.g06117.m1;Chr01.g06874.m1;Chr01.g07020.m1;Chr02.g07792.m1;Chr02.g07812.m1;Chr02.g09447.m1;Chr02.g09812.m1;Chr02.g09813.m1…
1131	GO:0034470	ncRNA_processing	339	3	1	Chr05.g28148.m1;Chr05.g28158.m1;Chr07.g42898.m1
1132	GO:0034641	cellular_nitrogen_compound_metabolic_process	5763	433	1	Chr01.g00754.m1;Chr01.g00763.m1;Chr01.g00768.m1;Chr01.g00769.m1;Chr01.g00775.m1;Chr01.g00776.m1;Chr01.g00777.m1;Chr01.g00781.m1;Chr01.g00782.m1;Chr01.g00784.m1;Chr01.g00786.m1;Chr01.g00791.m1;Chr01.g00837.m1;Chr01.g00838.m1;Chr01.g01073.m1;Chr01.g01074.m1;Chr01.g01187.m1;Chr01.g01590.m1;Chr01.g01914.m1;Chr01.g02074.m1;Chr01.g02084.m1;Chr01.g02164.m1;Chr01.g02165.m1;Chr01.g02464.m1;Chr01.g02772.m1…
1133	GO:0034645	cellular_macromolecule_biosynthetic_process	3261	239	1	Chr01.g00754.m1;Chr01.g00769.m1;Chr01.g00775.m1;Chr01.g00776.m1;Chr01.g00777.m1;Chr01.g00781.m1;Chr01.g00837.m1;Chr01.g01073.m1;Chr01.g01074.m1;Chr01.g02164.m1;Chr01.g02165.m1;Chr01.g02427.m1;Chr01.g02464.m1;Chr01.g02772.m1;Chr01.g02775.m1;Chr01.g03246.m1;Chr01.g03565.m1;Chr01.g03636.m1;Chr01.g04004.m1;Chr01.g04582.m1;Chr01.g04623.m1;Chr01.g04711.m1;Chr01.g04717.m1;Chr01.g04727.m1;Chr01.g04733.m1…
1134	GO:0034654	nucleobase-containing_compound_biosynthetic_process	2341	187	1	Chr01.g00763.m1;Chr01.g00768.m1;Chr01.g00776.m1;Chr01.g00777.m1;Chr01.g00782.m1;Chr01.g00784.m1;Chr01.g00791.m1;Chr01.g00838.m1;Chr01.g01187.m1;Chr01.g02074.m1;Chr01.g02464.m1;Chr01.g02772.m1;Chr01.g02775.m1;Chr01.g03246.m1;Chr01.g03636.m1;Chr01.g04004.m1;Chr01.g04582.m1;Chr01.g04623.m1;Chr01.g04711.m1;Chr01.g04717.m1;Chr01.g04727.m1;Chr01.g04733.m1;Chr01.g04745.m1;Chr01.g04771.m1;Chr01.g04787.m1…
1135	GO:0034660	ncRNA_metabolic_process	431	5	1	Chr02.g08577.m1;Chr05.g28148.m1;Chr05.g28158.m1;Chr07.g42898.m1;Chr07.g44077.m1
1136	GO:0043170	macromolecule_metabolic_process	9067	960	1	Chr01.g00754.m1;Chr01.g00769.m1;Chr01.g00775.m1;Chr01.g00776.m1;Chr01.g00777.m1;Chr01.g00781.m1;Chr01.g00785.m1;Chr01.g00837.m1;Chr01.g01073.m1;Chr01.g01074.m1;Chr01.g01087.m1;Chr01.g01088.m1;Chr01.g01301.m1;Chr01.g01492.m1;Chr01.g01566.m1;Chr01.g01590.m1;Chr01.g01914.m1;Chr01.g01970.m1;Chr01.g02084.m1;Chr01.g02152.m1;Chr01.g02153.m1;Chr01.g02164.m1;Chr01.g02165.m1;Chr01.g02317.m1;Chr01.g02326.m1…
1137	GO:0044237	cellular_metabolic_process	11050	1160	1	Chr01.g00754.m1;Chr01.g00763.m1;Chr01.g00767.m1;Chr01.g00768.m1;Chr01.g00769.m1;Chr01.g00771.m1;Chr01.g00775.m1;Chr01.g00776.m1;Chr01.g00777.m1;Chr01.g00781.m1;Chr01.g00782.m1;Chr01.g00783.m1;Chr01.g00784.m1;Chr01.g00785.m1;Chr01.g00786.m1;Chr01.g00787.m1;Chr01.g00790.m1;Chr01.g00791.m1;Chr01.g00837.m1;Chr01.g00838.m1;Chr01.g00839.m1;Chr01.g01073.m1;Chr01.g01074.m1;Chr01.g01187.m1;Chr01.g01492.m1…
1138	GO:0044238	primary_metabolic_process	10910	1228	1	Chr01.g00754.m1;Chr01.g00763.m1;Chr01.g00767.m1;Chr01.g00768.m1;Chr01.g00769.m1;Chr01.g00775.m1;Chr01.g00776.m1;Chr01.g00777.m1;Chr01.g00781.m1;Chr01.g00782.m1;Chr01.g00783.m1;Chr01.g00784.m1;Chr01.g00785.m1;Chr01.g00786.m1;Chr01.g00790.m1;Chr01.g00791.m1;Chr01.g00837.m1;Chr01.g00838.m1;Chr01.g00839.m1;Chr01.g01073.m1;Chr01.g01074.m1;Chr01.g01087.m1;Chr01.g01088.m1;Chr01.g01187.m1;Chr01.g01301.m1…
1139	GO:0044249	cellular_biosynthetic_process	4411	339	1	Chr01.g00754.m1;Chr01.g00763.m1;Chr01.g00768.m1;Chr01.g00769.m1;Chr01.g00775.m1;Chr01.g00776.m1;Chr01.g00777.m1;Chr01.g00781.m1;Chr01.g00782.m1;Chr01.g00784.m1;Chr01.g00791.m1;Chr01.g00837.m1;Chr01.g00838.m1;Chr01.g01073.m1;Chr01.g01074.m1;Chr01.g01187.m1;Chr01.g02074.m1;Chr01.g02164.m1;Chr01.g02165.m1;Chr01.g02427.m1;Chr01.g02464.m1;Chr01.g02772.m1;Chr01.g02775.m1;Chr01.g03036.m1;Chr01.g03246.m1…
1140	GO:0044260	cellular_macromolecule_metabolic_process	8057	815	1	Chr01.g00754.m1;Chr01.g00769.m1;Chr01.g00775.m1;Chr01.g00776.m1;Chr01.g00777.m1;Chr01.g00781.m1;Chr01.g00785.m1;Chr01.g00837.m1;Chr01.g01073.m1;Chr01.g01074.m1;Chr01.g01492.m1;Chr01.g01566.m1;Chr01.g01590.m1;Chr01.g01914.m1;Chr01.g02084.m1;Chr01.g02164.m1;Chr01.g02165.m1;Chr01.g02317.m1;Chr01.g02326.m1;Chr01.g02427.m1;Chr01.g02464.m1;Chr01.g02470.m1;Chr01.g02712.m1;Chr01.g02744.m1;Chr01.g02746.m1…
1141	GO:0044271	cellular_nitrogen_compound_biosynthetic_process	3348	273	1	Chr01.g00754.m1;Chr01.g00763.m1;Chr01.g00768.m1;Chr01.g00769.m1;Chr01.g00775.m1;Chr01.g00776.m1;Chr01.g00777.m1;Chr01.g00781.m1;Chr01.g00782.m1;Chr01.g00784.m1;Chr01.g00791.m1;Chr01.g00837.m1;Chr01.g00838.m1;Chr01.g01073.m1;Chr01.g01074.m1;Chr01.g01187.m1;Chr01.g02074.m1;Chr01.g02164.m1;Chr01.g02165.m1;Chr01.g02464.m1;Chr01.g02772.m1;Chr01.g02775.m1;Chr01.g03036.m1;Chr01.g03246.m1;Chr01.g03636.m1…
1142	GO:0044707	single-multicellular_organism_process	667	28	1	Chr01.g02865.m1;Chr01.g03154.m1;Chr02.g08580.m1;Chr02.g08591.m1;Chr02.g09812.m1;Chr02.g09813.m1;Chr02.g09814.m1;Chr02.g10561.m1;Chr02.g13275.m1;Chr02.g13367.m1;Chr03.g16631.m1;Chr03.g18289.m1;Chr03.g18290.m1;Chr03.g18291.m1;Chr03.g19055.m1;Chr03.g20491.m1;Chr03.g20836.m1;Chr03.g20839.m1;Chr04.g25607.m1;Chr05.g27884.m1;Chr05.g27887.m1;Chr05.g27890.m1;Chr05.g28265.m1;Chr05.g29383.m1;Chr05.g31569.m1…
1143	GO:0044767	single-organism_developmental_process	768	33	1	Chr01.g06291.m1;Chr02.g08580.m1;Chr02.g08591.m1;Chr02.g09812.m1;Chr02.g09813.m1;Chr02.g09814.m1;Chr02.g10561.m1;Chr02.g13275.m1;Chr02.g13367.m1;Chr03.g16631.m1;Chr03.g18289.m1;Chr03.g18290.m1;Chr03.g18291.m1;Chr03.g19055.m1;Chr03.g20491.m1;Chr03.g20836.m1;Chr03.g20839.m1;Chr04.g25097.m1;Chr04.g25607.m1;Chr04.g26246.m1;Chr05.g27884.m1;Chr05.g27887.m1;Chr05.g27890.m1;Chr05.g28265.m1;Chr05.g29383.m1…
1144	GO:0046483	heterocycle_metabolic_process	4977	348	1	Chr01.g00763.m1;Chr01.g00768.m1;Chr01.g00776.m1;Chr01.g00777.m1;Chr01.g00782.m1;Chr01.g00784.m1;Chr01.g00786.m1;Chr01.g00791.m1;Chr01.g00838.m1;Chr01.g01187.m1;Chr01.g01590.m1;Chr01.g01914.m1;Chr01.g02074.m1;Chr01.g02084.m1;Chr01.g02464.m1;Chr01.g02772.m1;Chr01.g02775.m1;Chr01.g02974.m1;Chr01.g02981.m1;Chr01.g02987.m1;Chr01.g03036.m1;Chr01.g03158.m1;Chr01.g03246.m1;Chr01.g03311.m1;Chr01.g03636.m1…
1145	GO:0048856	anatomical_structure_development	766	35	1	Chr01.g06291.m1;Chr02.g08580.m1;Chr02.g08591.m1;Chr02.g08907.m1;Chr02.g09812.m1;Chr02.g09813.m1;Chr02.g09814.m1;Chr02.g10561.m1;Chr02.g13275.m1;Chr02.g13367.m1;Chr03.g16631.m1;Chr03.g18289.m1;Chr03.g18290.m1;Chr03.g18291.m1;Chr03.g19055.m1;Chr03.g20491.m1;Chr03.g20836.m1;Chr03.g20839.m1;Chr04.g25097.m1;Chr04.g25607.m1;Chr04.g26246.m1;Chr05.g27884.m1;Chr05.g27887.m1;Chr05.g27890.m1;Chr05.g28265.m1…
1146	GO:0051171	regulation_of_nitrogen_compound_metabolic_process	1564	90	1	Chr01.g04711.m1;Chr01.g04717.m1;Chr01.g04727.m1;Chr01.g04733.m1;Chr01.g04745.m1;Chr01.g04771.m1;Chr01.g04787.m1;Chr01.g04987.m1;Chr01.g05735.m1;Chr01.g05800.m1;Chr01.g05801.m1;Chr01.g06117.m1;Chr01.g06677.m1;Chr01.g06874.m1;Chr01.g07020.m1;Chr02.g08577.m1;Chr02.g09447.m1;Chr02.g09812.m1;Chr02.g09813.m1;Chr02.g09814.m1;Chr02.g10263.m1;Chr02.g10964.m1;Chr02.g11327.m1;Chr02.g11366.m1;Chr02.g11854.m1…
1147	GO:0051252	regulation_of_RNA_metabolic_process	1431	89	1	Chr01.g04711.m1;Chr01.g04717.m1;Chr01.g04727.m1;Chr01.g04733.m1;Chr01.g04745.m1;Chr01.g04771.m1;Chr01.g04787.m1;Chr01.g04987.m1;Chr01.g05735.m1;Chr01.g05800.m1;Chr01.g05801.m1;Chr01.g06117.m1;Chr01.g06677.m1;Chr01.g06874.m1;Chr01.g07020.m1;Chr02.g09447.m1;Chr02.g09812.m1;Chr02.g09813.m1;Chr02.g09814.m1;Chr02.g10263.m1;Chr02.g10964.m1;Chr02.g11327.m1;Chr02.g11366.m1;Chr02.g11854.m1;Chr02.g11970.m1…
1148	GO:0051641	cellular_localization	575	22	1	Chr01.g01540.m1;Chr01.g05431.m1;Chr01.g05691.m1;Chr02.g07986.m1;Chr02.g12973.m1;Chr02.g13012.m1;Chr03.g16471.m1;Chr03.g19246.m1;Chr04.g23843.m1;Chr04.g25916.m1;Chr04.g26216.m1;Chr04.g26217.m1;Chr04.g27400.m1;Chr05.g28623.m1;Chr05.g31155.m1;Chr06.g35876.m1;Chr06.g35901.m1;Chr06.g39383.m1;Chr06.g39385.m1;Chr06.g39399.m1;Chr07.g39555.m1;Chr07.g40600.m1
1149	GO:0060255	regulation_of_macromolecule_metabolic_process	1882	126	1	Chr01.g04711.m1;Chr01.g04717.m1;Chr01.g04727.m1;Chr01.g04733.m1;Chr01.g04745.m1;Chr01.g04771.m1;Chr01.g04787.m1;Chr01.g04987.m1;Chr01.g05241.m1;Chr01.g05735.m1;Chr01.g05800.m1;Chr01.g05801.m1;Chr01.g05826.m1;Chr01.g06117.m1;Chr01.g06677.m1;Chr01.g06874.m1;Chr01.g07020.m1;Chr02.g08530.m1;Chr02.g08532.m1;Chr02.g08577.m1;Chr02.g08766.m1;Chr02.g09447.m1;Chr02.g09812.m1;Chr02.g09813.m1;Chr02.g09814.m1…
1150	GO:0071704	organic_substance_metabolic_process	11674	1331	1	Chr01.g00754.m1;Chr01.g00763.m1;Chr01.g00767.m1;Chr01.g00768.m1;Chr01.g00769.m1;Chr01.g00775.m1;Chr01.g00776.m1;Chr01.g00777.m1;Chr01.g00781.m1;Chr01.g00782.m1;Chr01.g00783.m1;Chr01.g00784.m1;Chr01.g00785.m1;Chr01.g00786.m1;Chr01.g00790.m1;Chr01.g00791.m1;Chr01.g00837.m1;Chr01.g00838.m1;Chr01.g00839.m1;Chr01.g01073.m1;Chr01.g01074.m1;Chr01.g01087.m1;Chr01.g01088.m1;Chr01.g01187.m1;Chr01.g01301.m1…
1151	GO:0071840	cellular_component_organization_or_biogenesis	2354	200	1	Chr01.g01208.m1;Chr01.g01540.m1;Chr01.g02048.m1;Chr01.g02084.m1;Chr01.g02616.m1;Chr01.g02618.m1;Chr01.g02627.m1;Chr01.g02969.m1;Chr01.g03370.m1;Chr01.g03865.m1;Chr01.g03874.m1;Chr01.g05235.m1;Chr01.g05431.m1;Chr01.g05495.m1;Chr01.g05691.m1;Chr01.g05800.m1;Chr01.g05801.m1;Chr01.g05865.m1;Chr01.g06291.m1;Chr01.g06874.m1;Chr01.g06888.m1;Chr01.g06980.m1;Chr01.g07020.m1;Chr01.g07037.m1;Chr01.g07040.m1…
1152	GO:0080090	regulation_of_primary_metabolic_process	1818	123	1	Chr01.g04711.m1;Chr01.g04717.m1;Chr01.g04727.m1;Chr01.g04733.m1;Chr01.g04745.m1;Chr01.g04771.m1;Chr01.g04787.m1;Chr01.g04987.m1;Chr01.g05241.m1;Chr01.g05735.m1;Chr01.g05800.m1;Chr01.g05801.m1;Chr01.g05826.m1;Chr01.g06117.m1;Chr01.g06677.m1;Chr01.g06874.m1;Chr01.g07020.m1;Chr02.g08530.m1;Chr02.g08532.m1;Chr02.g08577.m1;Chr02.g09447.m1;Chr02.g09812.m1;Chr02.g09813.m1;Chr02.g09814.m1;Chr02.g10263.m1…
1153	GO:0090304	nucleic_acid_metabolic_process	4303	273	1	Chr01.g00776.m1;Chr01.g00777.m1;Chr01.g01590.m1;Chr01.g01914.m1;Chr01.g02084.m1;Chr01.g02464.m1;Chr01.g02772.m1;Chr01.g02775.m1;Chr01.g03158.m1;Chr01.g03246.m1;Chr01.g03311.m1;Chr01.g03636.m1;Chr01.g03865.m1;Chr01.g03874.m1;Chr01.g04004.m1;Chr01.g04582.m1;Chr01.g04623.m1;Chr01.g04711.m1;Chr01.g04717.m1;Chr01.g04727.m1;Chr01.g04733.m1;Chr01.g04745.m1;Chr01.g04771.m1;Chr01.g04787.m1;Chr01.g04987.m1…
1154	GO:0097659	nucleic_acid-templated_transcription	1732	129	1	Chr01.g00776.m1;Chr01.g00777.m1;Chr01.g02772.m1;Chr01.g02775.m1;Chr01.g03246.m1;Chr01.g04711.m1;Chr01.g04717.m1;Chr01.g04727.m1;Chr01.g04733.m1;Chr01.g04745.m1;Chr01.g04771.m1;Chr01.g04787.m1;Chr01.g04987.m1;Chr01.g05735.m1;Chr01.g05800.m1;Chr01.g05801.m1;Chr01.g05804.m1;Chr01.g06117.m1;Chr01.g06874.m1;Chr01.g07020.m1;Chr02.g07792.m1;Chr02.g07812.m1;Chr02.g09447.m1;Chr02.g09812.m1;Chr02.g09813.m1…
1155	GO:1901360	organic_cyclic_compound_metabolic_process	5143	378	1	Chr01.g00763.m1;Chr01.g00768.m1;Chr01.g00776.m1;Chr01.g00777.m1;Chr01.g00782.m1;Chr01.g00784.m1;Chr01.g00786.m1;Chr01.g00791.m1;Chr01.g00838.m1;Chr01.g01187.m1;Chr01.g01590.m1;Chr01.g01914.m1;Chr01.g02074.m1;Chr01.g02084.m1;Chr01.g02464.m1;Chr01.g02772.m1;Chr01.g02775.m1;Chr01.g02974.m1;Chr01.g02981.m1;Chr01.g02987.m1;Chr01.g03036.m1;Chr01.g03158.m1;Chr01.g03246.m1;Chr01.g03311.m1;Chr01.g03636.m1…
1156	GO:1901362	organic_cyclic_compound_biosynthetic_process	2629	214	1	Chr01.g00763.m1;Chr01.g00768.m1;Chr01.g00776.m1;Chr01.g00777.m1;Chr01.g00782.m1;Chr01.g00784.m1;Chr01.g00791.m1;Chr01.g00838.m1;Chr01.g01187.m1;Chr01.g02074.m1;Chr01.g02464.m1;Chr01.g02772.m1;Chr01.g02775.m1;Chr01.g03036.m1;Chr01.g03246.m1;Chr01.g03636.m1;Chr01.g04004.m1;Chr01.g04582.m1;Chr01.g04623.m1;Chr01.g04711.m1;Chr01.g04717.m1;Chr01.g04727.m1;Chr01.g04733.m1;Chr01.g04745.m1;Chr01.g04771.m1…
1157	GO:1901576	organic_substance_biosynthetic_process	4567	376	1	Chr01.g00754.m1;Chr01.g00763.m1;Chr01.g00767.m1;Chr01.g00768.m1;Chr01.g00769.m1;Chr01.g00775.m1;Chr01.g00776.m1;Chr01.g00777.m1;Chr01.g00781.m1;Chr01.g00782.m1;Chr01.g00783.m1;Chr01.g00784.m1;Chr01.g00790.m1;Chr01.g00791.m1;Chr01.g00837.m1;Chr01.g00838.m1;Chr01.g00839.m1;Chr01.g01073.m1;Chr01.g01074.m1;Chr01.g01187.m1;Chr01.g02074.m1;Chr01.g02164.m1;Chr01.g02165.m1;Chr01.g02427.m1;Chr01.g02464.m1…
1158	GO:1903506	regulation_of_nucleic_acid-templated_transcription	1411	84	1	Chr01.g04711.m1;Chr01.g04717.m1;Chr01.g04727.m1;Chr01.g04733.m1;Chr01.g04745.m1;Chr01.g04771.m1;Chr01.g04787.m1;Chr01.g04987.m1;Chr01.g05735.m1;Chr01.g05800.m1;Chr01.g05801.m1;Chr01.g06117.m1;Chr01.g06874.m1;Chr01.g07020.m1;Chr02.g09447.m1;Chr02.g09812.m1;Chr02.g09813.m1;Chr02.g09814.m1;Chr02.g10263.m1;Chr02.g10964.m1;Chr02.g11327.m1;Chr02.g11366.m1;Chr02.g11854.m1;Chr02.g11970.m1;Chr02.g12062.m1…
1159	GO:2000112	regulation_of_cellular_macromolecule_biosynthetic_process	1508	85	1	Chr01.g04711.m1;Chr01.g04717.m1;Chr01.g04727.m1;Chr01.g04733.m1;Chr01.g04745.m1;Chr01.g04771.m1;Chr01.g04787.m1;Chr01.g04987.m1;Chr01.g05735.m1;Chr01.g05800.m1;Chr01.g05801.m1;Chr01.g06117.m1;Chr01.g06874.m1;Chr01.g07020.m1;Chr02.g08577.m1;Chr02.g09447.m1;Chr02.g09812.m1;Chr02.g09813.m1;Chr02.g09814.m1;Chr02.g10263.m1;Chr02.g10964.m1;Chr02.g11327.m1;Chr02.g11366.m1;Chr02.g11854.m1;Chr02.g11970.m1…
1160	GO:2001141	regulation_of_RNA_biosynthetic_process	1411	84	1	Chr01.g04711.m1;Chr01.g04717.m1;Chr01.g04727.m1;Chr01.g04733.m1;Chr01.g04745.m1;Chr01.g04771.m1;Chr01.g04787.m1;Chr01.g04987.m1;Chr01.g05735.m1;Chr01.g05800.m1;Chr01.g05801.m1;Chr01.g06117.m1;Chr01.g06874.m1;Chr01.g07020.m1;Chr02.g09447.m1;Chr02.g09812.m1;Chr02.g09813.m1;Chr02.g09814.m1;Chr02.g10263.m1;Chr02.g10964.m1;Chr02.g11327.m1;Chr02.g11366.m1;Chr02.g11854.m1;Chr02.g11970.m1;Chr02.g12062.m1…
CC
1	GO:0016020	membrane	9300	1344	< 1e-30	Chr01.g00760.m1;Chr01.g00763.m1;Chr01.g00768.m1;Chr01.g00771.m1;Chr01.g00782.m1;Chr01.g00784.m1;Chr01.g00785.m1;Chr01.g00786.m1;Chr01.g00787.m1;Chr01.g00791.m1;Chr01.g00838.m1;Chr01.g01027.m1;Chr01.g01035.m1;Chr01.g01045.m1;Chr01.g01046.m1;Chr01.g01087.m1;Chr01.g01088.m1;Chr01.g01150.m1;Chr01.g01156.m2;Chr01.g01157.m1;Chr01.g01160.m1;Chr01.g01161.m1;Chr01.g01164.m1;Chr01.g01187.m1;Chr01.g01301.m1…
2	GO:0016021	integral_component_of_membrane	7444	1108	1.1e-27	Chr01.g00760.m1;Chr01.g00771.m1;Chr01.g00785.m1;Chr01.g00786.m1;Chr01.g00787.m1;Chr01.g01027.m1;Chr01.g01035.m1;Chr01.g01045.m1;Chr01.g01046.m1;Chr01.g01087.m1;Chr01.g01088.m1;Chr01.g01150.m1;Chr01.g01156.m2;Chr01.g01157.m1;Chr01.g01160.m1;Chr01.g01161.m1;Chr01.g01164.m1;Chr01.g01187.m1;Chr01.g01428.m1;Chr01.g01503.m1;Chr01.g01566.m1;Chr01.g01567.m1;Chr01.g02074.m1;Chr01.g02102.m1;Chr01.g02105.m1…
3	GO:0044425	membrane_part	7803	1146	1.2e-26	Chr01.g00760.m1;Chr01.g00763.m1;Chr01.g00768.m1;Chr01.g00771.m1;Chr01.g00782.m1;Chr01.g00784.m1;Chr01.g00785.m1;Chr01.g00786.m1;Chr01.g00787.m1;Chr01.g00791.m1;Chr01.g00838.m1;Chr01.g01027.m1;Chr01.g01035.m1;Chr01.g01045.m1;Chr01.g01046.m1;Chr01.g01087.m1;Chr01.g01088.m1;Chr01.g01150.m1;Chr01.g01156.m2;Chr01.g01157.m1;Chr01.g01160.m1;Chr01.g01161.m1;Chr01.g01164.m1;Chr01.g01187.m1;Chr01.g01428.m1…
4	GO:0031224	intrinsic_component_of_membrane	7509	1110	2.3e-26	Chr01.g00760.m1;Chr01.g00771.m1;Chr01.g00785.m1;Chr01.g00786.m1;Chr01.g00787.m1;Chr01.g01027.m1;Chr01.g01035.m1;Chr01.g01045.m1;Chr01.g01046.m1;Chr01.g01087.m1;Chr01.g01088.m1;Chr01.g01150.m1;Chr01.g01156.m2;Chr01.g01157.m1;Chr01.g01160.m1;Chr01.g01161.m1;Chr01.g01164.m1;Chr01.g01187.m1;Chr01.g01428.m1;Chr01.g01503.m1;Chr01.g01566.m1;Chr01.g01567.m1;Chr01.g02074.m1;Chr01.g02102.m1;Chr01.g02105.m1…
5	GO:0071944	cell_periphery	1890	353	3.6e-20	Chr01.g00763.m1;Chr01.g00771.m1;Chr01.g00784.m1;Chr01.g00787.m1;Chr01.g01045.m1;Chr01.g01046.m1;Chr01.g01187.m1;Chr01.g01301.m1;Chr01.g01567.m1;Chr01.g01970.m1;Chr01.g02074.m1;Chr01.g02186.m1;Chr01.g02187.m1;Chr01.g02432.m1;Chr01.g02618.m1;Chr01.g02627.m1;Chr01.g02682.m1;Chr01.g02683.m1;Chr01.g02691.m1;Chr01.g02712.m1;Chr01.g02726.m1;Chr01.g02744.m1;Chr01.g03275.m1;Chr01.g03286.m1;Chr01.g03308.m1…
6	GO:0045261	proton-transporting_ATP_synthase_complex,_catalytic_core_F(1)	41	29	2.3e-18	Chr01.g00763.m1;Chr01.g00768.m1;Chr01.g00782.m1;Chr01.g00784.m1;Chr01.g00791.m1;Chr01.g00838.m1;Chr04.g26617.m1;Chr04.g26618.m1;scaffold12.g44355.m1;scaffold16.g44374.m1;scaffold17.g44378.m1;scaffold2.g07249.m1;scaffold2.g07259.m1;scaffold2.g07279.m1;scaffold2.g07287.m1;scaffold2.g07298.m1;scaffold2.g07359.m1;scaffold2.g07438.m1;scaffold2.g07445.m1;scaffold2.g07468.m1;scaffold38.g44459.m1;scaffol…
7	GO:0005886	plasma_membrane	1446	270	2.5e-15	Chr01.g00763.m1;Chr01.g00771.m1;Chr01.g00784.m1;Chr01.g00787.m1;Chr01.g01045.m1;Chr01.g01046.m1;Chr01.g01187.m1;Chr01.g01567.m1;Chr01.g02074.m1;Chr01.g02186.m1;Chr01.g02187.m1;Chr01.g02432.m1;Chr01.g02682.m1;Chr01.g02683.m1;Chr01.g02691.m1;Chr01.g02712.m1;Chr01.g02726.m1;Chr01.g02744.m1;Chr01.g03275.m1;Chr01.g03286.m1;Chr01.g03308.m1;Chr01.g03332.m1;Chr01.g03338.m1;Chr01.g03339.m1;Chr01.g03503.m1…
8	GO:0033178	proton-transporting_two-sector_ATPase_complex,_catalytic_domain	50	29	6.7e-15	Chr01.g00763.m1;Chr01.g00768.m1;Chr01.g00782.m1;Chr01.g00784.m1;Chr01.g00791.m1;Chr01.g00838.m1;Chr04.g26617.m1;Chr04.g26618.m1;scaffold12.g44355.m1;scaffold16.g44374.m1;scaffold17.g44378.m1;scaffold2.g07249.m1;scaffold2.g07259.m1;scaffold2.g07279.m1;scaffold2.g07287.m1;scaffold2.g07298.m1;scaffold2.g07359.m1;scaffold2.g07438.m1;scaffold2.g07445.m1;scaffold2.g07468.m1;scaffold38.g44459.m1;scaffol…
9	GO:0005911	cell-cell_junction	288	80	1.3e-13	Chr01.g02712.m1;Chr01.g02772.m1;Chr01.g02775.m1;Chr01.g03246.m1;Chr01.g03308.m1;Chr01.g03503.m1;Chr01.g06345.m1;Chr02.g07528.m1;Chr02.g07529.m1;Chr02.g07531.m1;Chr02.g07792.m1;Chr02.g08361.m1;Chr02.g08954.m1;Chr02.g09029.m1;Chr02.g09030.m1;Chr02.g09032.m1;Chr02.g09033.m1;Chr02.g09037.m1;Chr02.g09038.m1;Chr02.g09040.m1;Chr02.g09041.m1;Chr02.g09042.m1;Chr02.g09044.m1;Chr02.g11239.m1;Chr02.g11244.m1…
10	GO:0009506	plasmodesma	288	80	1.3e-13	Chr01.g02712.m1;Chr01.g02772.m1;Chr01.g02775.m1;Chr01.g03246.m1;Chr01.g03308.m1;Chr01.g03503.m1;Chr01.g06345.m1;Chr02.g07528.m1;Chr02.g07529.m1;Chr02.g07531.m1;Chr02.g07792.m1;Chr02.g08361.m1;Chr02.g08954.m1;Chr02.g09029.m1;Chr02.g09030.m1;Chr02.g09032.m1;Chr02.g09033.m1;Chr02.g09037.m1;Chr02.g09038.m1;Chr02.g09040.m1;Chr02.g09041.m1;Chr02.g09042.m1;Chr02.g09044.m1;Chr02.g11239.m1;Chr02.g11244.m1…
11	GO:0030054	cell_junction	288	80	1.3e-13	Chr01.g02712.m1;Chr01.g02772.m1;Chr01.g02775.m1;Chr01.g03246.m1;Chr01.g03308.m1;Chr01.g03503.m1;Chr01.g06345.m1;Chr02.g07528.m1;Chr02.g07529.m1;Chr02.g07531.m1;Chr02.g07792.m1;Chr02.g08361.m1;Chr02.g08954.m1;Chr02.g09029.m1;Chr02.g09030.m1;Chr02.g09032.m1;Chr02.g09033.m1;Chr02.g09037.m1;Chr02.g09038.m1;Chr02.g09040.m1;Chr02.g09041.m1;Chr02.g09042.m1;Chr02.g09044.m1;Chr02.g11239.m1;Chr02.g11244.m1…
12	GO:0055044	symplast	288	80	1.3e-13	Chr01.g02712.m1;Chr01.g02772.m1;Chr01.g02775.m1;Chr01.g03246.m1;Chr01.g03308.m1;Chr01.g03503.m1;Chr01.g06345.m1;Chr02.g07528.m1;Chr02.g07529.m1;Chr02.g07531.m1;Chr02.g07792.m1;Chr02.g08361.m1;Chr02.g08954.m1;Chr02.g09029.m1;Chr02.g09030.m1;Chr02.g09032.m1;Chr02.g09033.m1;Chr02.g09037.m1;Chr02.g09038.m1;Chr02.g09040.m1;Chr02.g09041.m1;Chr02.g09042.m1;Chr02.g09044.m1;Chr02.g11239.m1;Chr02.g11244.m1…
13	GO:0045259	proton-transporting_ATP_synthase_complex	56	29	3.6e-13	Chr01.g00763.m1;Chr01.g00768.m1;Chr01.g00782.m1;Chr01.g00784.m1;Chr01.g00791.m1;Chr01.g00838.m1;Chr04.g26617.m1;Chr04.g26618.m1;scaffold12.g44355.m1;scaffold16.g44374.m1;scaffold17.g44378.m1;scaffold2.g07249.m1;scaffold2.g07259.m1;scaffold2.g07279.m1;scaffold2.g07287.m1;scaffold2.g07298.m1;scaffold2.g07359.m1;scaffold2.g07438.m1;scaffold2.g07445.m1;scaffold2.g07468.m1;scaffold38.g44459.m1;scaffol…
14	GO:0000788	nuclear_nucleosome	21	17	6.6e-13	Chr02.g08361.m1;Chr03.g20704.m1;Chr04.g26043.m1;Chr04.g27531.m1;Chr04.g27533.m1;Chr04.g27534.m1;Chr05.g29123.m1;Chr05.g29628.m1;Chr05.g31749.m1;Chr05.g31750.m1;Chr05.g31752.m1;Chr05.g31754.m1;Chr05.g31765.m1;Chr05.g31776.m1;Chr07.g40117.m1;Chr07.g43138.m1;Chr07.g43141.m1
15	GO:0005887	integral_component_of_plasma_membrane	283	76	3.3e-12	Chr01.g01045.m1;Chr01.g01046.m1;Chr01.g01187.m1;Chr01.g02074.m1;Chr01.g02186.m1;Chr01.g02187.m1;Chr01.g02432.m1;Chr01.g02726.m1;Chr01.g03286.m1;Chr01.g03560.m1;Chr01.g06403.m1;Chr02.g07555.m1;Chr02.g07557.m1;Chr02.g07558.m1;Chr02.g07559.m1;Chr02.g08344.m1;Chr02.g08488.m1;Chr02.g08879.m1;Chr02.g08883.m1;Chr02.g08887.m1;Chr02.g09410.m1;Chr02.g10606.m1;Chr02.g14772.m1;Chr03.g16662.m1;Chr03.g16943.m1…
16	GO:0000786	nucleosome	83	34	1.6e-11	Chr02.g08361.m1;Chr02.g10286.m1;Chr02.g10288.m1;Chr02.g10964.m1;Chr03.g17279.m1;Chr03.g20704.m1;Chr04.g24072.m1;Chr04.g26043.m1;Chr04.g27531.m1;Chr04.g27533.m1;Chr04.g27534.m1;Chr05.g29123.m1;Chr05.g29628.m1;Chr05.g31622.m1;Chr05.g31749.m1;Chr05.g31750.m1;Chr05.g31752.m1;Chr05.g31754.m1;Chr05.g31765.m1;Chr05.g31775.m1;Chr05.g31776.m1;Chr05.g31818.m1;Chr05.g33130.m1;Chr05.g33132.m1;Chr06.g38946.m1…
17	GO:0044815	DNA_packaging_complex	89	34	1.6e-10	Chr02.g08361.m1;Chr02.g10286.m1;Chr02.g10288.m1;Chr02.g10964.m1;Chr03.g17279.m1;Chr03.g20704.m1;Chr04.g24072.m1;Chr04.g26043.m1;Chr04.g27531.m1;Chr04.g27533.m1;Chr04.g27534.m1;Chr05.g29123.m1;Chr05.g29628.m1;Chr05.g31622.m1;Chr05.g31749.m1;Chr05.g31750.m1;Chr05.g31752.m1;Chr05.g31754.m1;Chr05.g31765.m1;Chr05.g31775.m1;Chr05.g31776.m1;Chr05.g31818.m1;Chr05.g33130.m1;Chr05.g33132.m1;Chr06.g38946.m1…
18	GO:0032993	protein-DNA_complex	102	34	1e-08	Chr02.g08361.m1;Chr02.g10286.m1;Chr02.g10288.m1;Chr02.g10964.m1;Chr03.g17279.m1;Chr03.g20704.m1;Chr04.g24072.m1;Chr04.g26043.m1;Chr04.g27531.m1;Chr04.g27533.m1;Chr04.g27534.m1;Chr05.g29123.m1;Chr05.g29628.m1;Chr05.g31622.m1;Chr05.g31749.m1;Chr05.g31750.m1;Chr05.g31752.m1;Chr05.g31754.m1;Chr05.g31765.m1;Chr05.g31775.m1;Chr05.g31776.m1;Chr05.g31818.m1;Chr05.g33130.m1;Chr05.g33132.m1;Chr06.g38946.m1…
19	GO:0016469	proton-transporting_two-sector_ATPase_complex	79	29	1e-08	Chr01.g00763.m1;Chr01.g00768.m1;Chr01.g00782.m1;Chr01.g00784.m1;Chr01.g00791.m1;Chr01.g00838.m1;Chr04.g26617.m1;Chr04.g26618.m1;scaffold12.g44355.m1;scaffold16.g44374.m1;scaffold17.g44378.m1;scaffold2.g07249.m1;scaffold2.g07259.m1;scaffold2.g07279.m1;scaffold2.g07287.m1;scaffold2.g07298.m1;scaffold2.g07359.m1;scaffold2.g07438.m1;scaffold2.g07445.m1;scaffold2.g07468.m1;scaffold38.g44459.m1;scaffol…
20	GO:0000790	nuclear_chromatin	55	23	1.9e-08	Chr02.g08361.m1;Chr02.g10964.m1;Chr03.g17279.m1;Chr03.g20704.m1;Chr04.g24072.m1;Chr04.g26043.m1;Chr04.g27531.m1;Chr04.g27533.m1;Chr04.g27534.m1;Chr05.g29123.m1;Chr05.g29628.m1;Chr05.g31749.m1;Chr05.g31750.m1;Chr05.g31752.m1;Chr05.g31754.m1;Chr05.g31765.m1;Chr05.g31776.m1;Chr06.g38974.m1;Chr07.g40117.m1;Chr07.g43138.m1;Chr07.g43141.m1;scaffold1.g00178.m1;scaffold1.g00534.m1
21	GO:0033095	aleurone_grain	12	10	2.9e-08	Chr01.g01429.m1;Chr01.g01433.m1;Chr04.g26921.m1;Chr05.g29392.m1;Chr05.g29393.m1;Chr05.g29394.m1;Chr07.g42249.m1;Chr07.g42488.m1;Chr07.g42489.m1;Chr07.g42554.m1
22	GO:0031226	intrinsic_component_of_plasma_membrane	414	85	2.5e-07	Chr01.g01045.m1;Chr01.g01046.m1;Chr01.g01187.m1;Chr01.g02074.m1;Chr01.g02186.m1;Chr01.g02187.m1;Chr01.g02432.m1;Chr01.g02726.m1;Chr01.g03286.m1;Chr01.g03560.m1;Chr01.g06403.m1;Chr02.g07555.m1;Chr02.g07557.m1;Chr02.g07558.m1;Chr02.g07559.m1;Chr02.g08344.m1;Chr02.g08488.m1;Chr02.g08879.m1;Chr02.g08883.m1;Chr02.g08887.m1;Chr02.g09410.m1;Chr02.g10606.m1;Chr02.g14772.m1;Chr03.g16662.m1;Chr03.g16943.m1…
23	GO:0000785	chromatin	118	34	5.4e-07	Chr02.g08361.m1;Chr02.g10286.m1;Chr02.g10288.m1;Chr02.g10964.m1;Chr03.g17279.m1;Chr03.g20704.m1;Chr04.g24072.m1;Chr04.g26043.m1;Chr04.g27531.m1;Chr04.g27533.m1;Chr04.g27534.m1;Chr05.g29123.m1;Chr05.g29628.m1;Chr05.g31622.m1;Chr05.g31749.m1;Chr05.g31750.m1;Chr05.g31752.m1;Chr05.g31754.m1;Chr05.g31765.m1;Chr05.g31775.m1;Chr05.g31776.m1;Chr05.g31818.m1;Chr05.g33130.m1;Chr05.g33132.m1;Chr06.g38946.m1…
24	GO:0071014	post-mRNA_release_spliceosomal_complex	18	11	9.3e-07	Chr01.g06874.m1;Chr01.g06888.m1;Chr01.g06980.m1;Chr01.g07020.m1;Chr02.g07738.m1;Chr02.g10383.m1;Chr02.g10387.m1;Chr02.g10388.m1;Chr03.g18672.m1;Chr03.g18691.m1;Chr07.g41069.m1
25	GO:0044459	plasma_membrane_part	475	88	1.3e-05	Chr01.g01045.m1;Chr01.g01046.m1;Chr01.g01187.m1;Chr01.g02074.m1;Chr01.g02186.m1;Chr01.g02187.m1;Chr01.g02432.m1;Chr01.g02726.m1;Chr01.g03286.m1;Chr01.g03560.m1;Chr01.g06403.m1;Chr02.g07555.m1;Chr02.g07557.m1;Chr02.g07558.m1;Chr02.g07559.m1;Chr02.g08344.m1;Chr02.g08488.m1;Chr02.g08879.m1;Chr02.g08883.m1;Chr02.g08887.m1;Chr02.g09410.m1;Chr02.g10606.m1;Chr02.g13367.m1;Chr02.g14772.m1;Chr03.g16662.m1…
26	GO:0005576	extracellular_region	520	92	5.3e-05	Chr01.g02969.m1;Chr01.g05495.m1;Chr01.g07037.m1;Chr01.g07040.m1;Chr01.g07059.m1;Chr02.g07648.m1;Chr02.g07989.m1;Chr02.g08840.m1;Chr02.g08841.m1;Chr02.g08842.m1;Chr02.g08843.m1;Chr02.g08953.m1;Chr02.g09007.m1;Chr02.g09009.m1;Chr02.g09010.m1;Chr02.g12451.m1;Chr02.g12457.m1;Chr02.g13406.m1;Chr02.g13439.m1;Chr03.g14810.m1;Chr03.g14811.m1;Chr03.g14812.m1;Chr03.g14908.m1;Chr03.g15141.m1;Chr03.g15142.m1…
27	GO:0031306	intrinsic_component_of_mitochondrial_outer_membrane	14	8	6.1e-05	Chr02.g09882.m1;Chr02.g09956.m1;Chr02.g09962.m1;Chr02.g09963.m1;Chr02.g09998.m1;Chr04.g21727.m1;Chr04.g22377.m1;Chr07.g42873.m1
28	GO:0031307	integral_component_of_mitochondrial_outer_membrane	14	8	6.1e-05	Chr02.g09882.m1;Chr02.g09956.m1;Chr02.g09962.m1;Chr02.g09963.m1;Chr02.g09998.m1;Chr04.g21727.m1;Chr04.g22377.m1;Chr07.g42873.m1
29	GO:0009705	plant-type_vacuole_membrane	67	20	6.5e-05	Chr02.g11222.m1;Chr02.g11489.m1;Chr02.g14646.m1;Chr03.g17567.m1;Chr03.g17568.m1;Chr03.g19907.m1;Chr03.g19908.m1;Chr03.g19909.m1;Chr04.g26331.m1;Chr04.g26334.m1;Chr04.g26335.m1;Chr05.g27921.m1;Chr05.g27922.m1;Chr05.g27923.m1;Chr05.g27924.m1;Chr06.g34027.m1;Chr06.g34028.m1;Chr06.g36216.m1;Chr06.g36217.m1;Chr06.g36335.m1
30	GO:0005618	cell_wall	421	77	7e-05	Chr01.g01301.m1;Chr01.g01970.m1;Chr01.g02618.m1;Chr01.g02627.m1;Chr01.g04944.m1;Chr01.g05686.m1;Chr01.g05687.m1;Chr01.g05696.m1;Chr01.g06138.m1;Chr01.g06305.m1;Chr01.g06309.m1;Chr01.g06318.m1;Chr01.g06322.m1;Chr01.g06328.m1;Chr02.g07648.m1;Chr02.g08328.m1;Chr02.g08580.m1;Chr02.g10840.m1;Chr02.g13306.m1;Chr02.g13308.m1;Chr03.g14908.m1;Chr03.g17153.m1;Chr03.g18465.m1;Chr03.g18466.m1;Chr03.g18467.m1…
31	GO:0030312	external_encapsulating_structure	422	77	7.6e-05	Chr01.g01301.m1;Chr01.g01970.m1;Chr01.g02618.m1;Chr01.g02627.m1;Chr01.g04944.m1;Chr01.g05686.m1;Chr01.g05687.m1;Chr01.g05696.m1;Chr01.g06138.m1;Chr01.g06305.m1;Chr01.g06309.m1;Chr01.g06318.m1;Chr01.g06322.m1;Chr01.g06328.m1;Chr02.g07648.m1;Chr02.g08328.m1;Chr02.g08580.m1;Chr02.g10840.m1;Chr02.g13306.m1;Chr02.g13308.m1;Chr03.g14908.m1;Chr03.g17153.m1;Chr03.g18465.m1;Chr03.g18466.m1;Chr03.g18467.m1…
32	GO:0000325	plant-type_vacuole	82	22	0.00017	Chr02.g08898.m1;Chr02.g11222.m1;Chr02.g11489.m1;Chr02.g14646.m1;Chr03.g15530.m1;Chr03.g17567.m1;Chr03.g17568.m1;Chr03.g19907.m1;Chr03.g19908.m1;Chr03.g19909.m1;Chr04.g26331.m1;Chr04.g26334.m1;Chr04.g26335.m1;Chr05.g27921.m1;Chr05.g27922.m1;Chr05.g27923.m1;Chr05.g27924.m1;Chr06.g34027.m1;Chr06.g34028.m1;Chr06.g36216.m1;Chr06.g36217.m1;Chr06.g36335.m1
33	GO:0071008	U2-type_post-mRNA_release_spliceosomal_complex	7	5	0.0004	Chr01.g06874.m1;Chr01.g06888.m1;Chr01.g06980.m1;Chr01.g07020.m1;Chr07.g41069.m1
34	GO:0000974	Prp19_complex	13	6	0.00228	Chr02.g07738.m1;Chr02.g10383.m1;Chr02.g10387.m1;Chr02.g10388.m1;Chr03.g18672.m1;Chr03.g18691.m1
35	GO:0009331	glycerol-3-phosphate_dehydrogenase_complex	13	6	0.00228	Chr03.g19229.m1;Chr03.g19230.m1;Chr04.g23834.m1;Chr04.g24171.m1;Chr04.g25920.m1;Chr04.g27404.m1
36	GO:0071012	catalytic_step_1_spliceosome	15	6	0.0054	Chr02.g07738.m1;Chr02.g10383.m1;Chr02.g10387.m1;Chr02.g10388.m1;Chr03.g18672.m1;Chr03.g18691.m1
37	GO:0019773	proteasome_core_complex,_alpha-subunit_complex	16	6	0.00778	Chr03.g16789.m1;Chr03.g16795.m1;Chr03.g17054.m1;Chr03.g17055.m1;Chr04.g24925.m1;Chr06.g38241.m1
38	GO:0000228	nuclear_chromosome	141	27	0.00809	Chr02.g08361.m1;Chr02.g10964.m1;Chr02.g13275.m1;Chr03.g17279.m1;Chr03.g19055.m1;Chr03.g20704.m1;Chr04.g24072.m1;Chr04.g26043.m1;Chr04.g27531.m1;Chr04.g27533.m1;Chr04.g27534.m1;Chr05.g29123.m1;Chr05.g29628.m1;Chr05.g31569.m1;Chr05.g31749.m1;Chr05.g31750.m1;Chr05.g31752.m1;Chr05.g31754.m1;Chr05.g31765.m1;Chr05.g31776.m1;Chr06.g38974.m1;Chr07.g40117.m1;Chr07.g43138.m1;Chr07.g43141.m1;Chr07.g43639.m1…
39	GO:0044454	nuclear_chromosome_part	116	23	0.00911	Chr02.g08361.m1;Chr02.g10964.m1;Chr03.g17279.m1;Chr03.g20704.m1;Chr04.g24072.m1;Chr04.g26043.m1;Chr04.g27531.m1;Chr04.g27533.m1;Chr04.g27534.m1;Chr05.g29123.m1;Chr05.g29628.m1;Chr05.g31749.m1;Chr05.g31750.m1;Chr05.g31752.m1;Chr05.g31754.m1;Chr05.g31765.m1;Chr05.g31776.m1;Chr06.g38974.m1;Chr07.g40117.m1;Chr07.g43138.m1;Chr07.g43141.m1;scaffold1.g00178.m1;scaffold1.g00534.m1
40	GO:0032592	integral_component_of_mitochondrial_membrane	28	8	0.01369	Chr02.g09882.m1;Chr02.g09956.m1;Chr02.g09962.m1;Chr02.g09963.m1;Chr02.g09998.m1;Chr04.g21727.m1;Chr04.g22377.m1;Chr07.g42873.m1
41	GO:0098573	intrinsic_component_of_mitochondrial_membrane	28	8	0.01369	Chr02.g09882.m1;Chr02.g09956.m1;Chr02.g09962.m1;Chr02.g09963.m1;Chr02.g09998.m1;Chr04.g21727.m1;Chr04.g22377.m1;Chr07.g42873.m1
42	GO:0030014	CCR4-NOT_complex	24	7	0.01844	Chr05.g27885.m1;Chr05.g27888.m1;Chr05.g27891.m1;Chr05.g28225.m1;Chr05.g29382.m1;Chr05.g29387.m1;Chr05.g33333.m1
43	GO:0048500	signal_recognition_particle	19	6	0.01929	Chr03.g19246.m1;Chr04.g26216.m1;Chr04.g26217.m1;Chr06.g39383.m1;Chr06.g39385.m1;Chr06.g39399.m1
44	GO:0005741	mitochondrial_outer_membrane	31	8	0.02521	Chr02.g09882.m1;Chr02.g09956.m1;Chr02.g09962.m1;Chr02.g09963.m1;Chr02.g09998.m1;Chr04.g21727.m1;Chr04.g22377.m1;Chr07.g42873.m1
45	GO:0005778	peroxisomal_membrane	21	6	0.03139	Chr01.g01540.m1;Chr01.g05431.m1;Chr02.g07986.m1;Chr03.g16471.m1;Chr03.g21053.m1;Chr07.g39555.m1
46	GO:0031903	microbody_membrane	21	6	0.03139	Chr01.g01540.m1;Chr01.g05431.m1;Chr02.g07986.m1;Chr03.g16471.m1;Chr03.g21053.m1;Chr07.g39555.m1
47	GO:0015935	small_ribosomal_subunit	130	23	0.03258	Chr01.g00754.m1;Chr01.g00775.m1;Chr01.g05445.m1;Chr01.g05449.m1;Chr01.g05865.m1;Chr04.g22192.m1;Chr04.g22484.m1;Chr04.g22490.m1;Chr04.g22491.m1;Chr04.g22492.m1;Chr04.g22494.m1;Chr05.g33716.m1;Chr06.g39272.m1;Chr07.g44234.m1;scaffold14.g44363.m1;scaffold18.g44388.m1;scaffold20.g44398.m1;scaffold21.g44403.m1;scaffold2.g07461.m1;scaffold39.g44465.m1;scaffold42.g44476.m1;scaffold6.g33871.m1;scaffold9…
48	GO:0000151	ubiquitin_ligase_complex	111	20	0.03721	Chr01.g04064.m1;Chr01.g04565.m1;Chr01.g05826.m1;Chr02.g09682.m1;Chr02.g09686.m1;Chr02.g09693.m1;Chr02.g13275.m1;Chr02.g14465.m1;Chr02.g14467.m1;Chr03.g18128.m1;Chr03.g19055.m1;Chr05.g31569.m1;Chr05.g31587.m1;Chr05.g31733.m1;Chr06.g34438.m1;Chr06.g34439.m1;Chr06.g35651.m1;Chr06.g37332.m1;Chr06.g39086.m1;Chr07.g43639.m1
49	GO:0031597	cytosolic_proteasome_complex	22	6	0.03895	Chr01.g05241.m1;Chr01.g05800.m1;Chr01.g05801.m1;Chr06.g34219.m1;Chr06.g37067.m1;scaffold1.g00399.m1
50	GO:0005694	chromosome	318	48	0.04816	Chr02.g08361.m1;Chr02.g10286.m1;Chr02.g10288.m1;Chr02.g10964.m1;Chr02.g13275.m1;Chr03.g16749.m1;Chr03.g16750.m1;Chr03.g16751.m1;Chr03.g17014.m1;Chr03.g17015.m1;Chr03.g17016.m1;Chr03.g17279.m1;Chr03.g19055.m1;Chr03.g20704.m1;Chr04.g23669.m1;Chr04.g24072.m1;Chr04.g24240.m1;Chr04.g24241.m1;Chr04.g26043.m1;Chr04.g27531.m1;Chr04.g27533.m1;Chr04.g27534.m1;Chr05.g29123.m1;Chr05.g29628.m1;Chr05.g31569.m1…
51	GO:0010319	stromule	13	4	0.059	Chr04.g26183.m1;Chr04.g26184.m1;scaffold4.g27687.m1;scaffold4.g27688.m1
52	GO:0000275	mitochondrial_proton-transporting_ATP_synthase_complex,_catalytic_core_F(1)	4	2	0.07191	Chr04.g26617.m1;Chr04.g26618.m1
53	GO:0031461	cullin-RING_ubiquitin_ligase_complex	78	14	0.07459	Chr01.g04064.m1;Chr01.g04565.m1;Chr02.g09682.m1;Chr02.g09686.m1;Chr02.g09693.m1;Chr02.g13275.m1;Chr02.g14465.m1;Chr02.g14467.m1;Chr03.g18128.m1;Chr03.g19055.m1;Chr05.g31569.m1;Chr06.g35651.m1;Chr06.g37332.m1;Chr07.g43639.m1
54	GO:0005665	DNA-directed_RNA_polymerase_II,_core_complex	27	6	0.09301	Chr01.g02772.m1;Chr01.g02775.m1;Chr01.g03246.m1;Chr02.g07792.m1;Chr02.g12711.m1;Chr04.g25803.m1
55	GO:0008540	proteasome_regulatory_particle,_base_subcomplex	27	6	0.09301	Chr01.g05241.m1;Chr01.g05800.m1;Chr01.g05801.m1;Chr06.g34219.m1;Chr06.g37067.m1;scaffold1.g00399.m1
56	GO:0044438	microbody_part	27	6	0.09301	Chr01.g01540.m1;Chr01.g05431.m1;Chr02.g07986.m1;Chr03.g16471.m1;Chr03.g21053.m1;Chr07.g39555.m1
57	GO:0044439	peroxisomal_part	27	6	0.09301	Chr01.g01540.m1;Chr01.g05431.m1;Chr02.g07986.m1;Chr03.g16471.m1;Chr03.g21053.m1;Chr07.g39555.m1
58	GO:0044427	chromosomal_part	229	34	0.1007	Chr02.g08361.m1;Chr02.g10286.m1;Chr02.g10288.m1;Chr02.g10964.m1;Chr03.g17279.m1;Chr03.g20704.m1;Chr04.g24072.m1;Chr04.g26043.m1;Chr04.g27531.m1;Chr04.g27533.m1;Chr04.g27534.m1;Chr05.g29123.m1;Chr05.g29628.m1;Chr05.g31622.m1;Chr05.g31749.m1;Chr05.g31750.m1;Chr05.g31752.m1;Chr05.g31754.m1;Chr05.g31765.m1;Chr05.g31775.m1;Chr05.g31776.m1;Chr05.g31818.m1;Chr05.g33130.m1;Chr05.g33132.m1;Chr06.g38946.m1…
59	GO:0034515	proteasome_storage_granule	10	3	0.10621	Chr01.g05241.m1;Chr06.g37067.m1;scaffold1.g00399.m1
60	GO:0005839	proteasome_core_complex	30	6	0.13821	Chr03.g16789.m1;Chr03.g16795.m1;Chr03.g17054.m1;Chr03.g17055.m1;Chr04.g24925.m1;Chr06.g38241.m1
61	GO:0005874	microtubule	94	15	0.14427	Chr03.g17429.m1;Chr03.g18479.m1;Chr03.g19537.m1;Chr03.g19558.m1;Chr03.g19559.m1;Chr03.g19905.m1;Chr04.g26139.m1;Chr04.g27056.m1;Chr04.g27636.m1;Chr05.g28867.m1;Chr05.g29730.m1;Chr05.g32352.m1;Chr06.g36744.m1;Chr06.g38666.m1;Chr07.g41727.m1
62	GO:0005777	peroxisome	87	14	0.14724	Chr01.g01540.m1;Chr01.g03778.m1;Chr01.g05431.m1;Chr01.g06440.m1;Chr02.g07986.m1;Chr02.g08591.m1;Chr02.g11591.m1;Chr02.g11592.m1;Chr02.g11690.m1;Chr02.g11691.m1;Chr03.g16471.m1;Chr03.g20903.m1;Chr03.g21053.m1;Chr07.g39555.m1
63	GO:0042579	microbody	87	14	0.14724	Chr01.g01540.m1;Chr01.g03778.m1;Chr01.g05431.m1;Chr01.g06440.m1;Chr02.g07986.m1;Chr02.g08591.m1;Chr02.g11591.m1;Chr02.g11592.m1;Chr02.g11690.m1;Chr02.g11691.m1;Chr03.g16471.m1;Chr03.g20903.m1;Chr03.g21053.m1;Chr07.g39555.m1
64	GO:0071010	prespliceosome	31	6	0.1552	Chr02.g07738.m1;Chr02.g10383.m1;Chr02.g10387.m1;Chr02.g10388.m1;Chr03.g18672.m1;Chr03.g18691.m1
65	GO:0099080	supramolecular_complex	97	15	0.17321	Chr03.g17429.m1;Chr03.g18479.m1;Chr03.g19537.m1;Chr03.g19558.m1;Chr03.g19559.m1;Chr03.g19905.m1;Chr04.g26139.m1;Chr04.g27056.m1;Chr04.g27636.m1;Chr05.g28867.m1;Chr05.g29730.m1;Chr05.g32352.m1;Chr06.g36744.m1;Chr06.g38666.m1;Chr07.g41727.m1
66	GO:0099081	supramolecular_polymer	97	15	0.17321	Chr03.g17429.m1;Chr03.g18479.m1;Chr03.g19537.m1;Chr03.g19558.m1;Chr03.g19559.m1;Chr03.g19905.m1;Chr04.g26139.m1;Chr04.g27056.m1;Chr04.g27636.m1;Chr05.g28867.m1;Chr05.g29730.m1;Chr05.g32352.m1;Chr06.g36744.m1;Chr06.g38666.m1;Chr07.g41727.m1
67	GO:0099512	supramolecular_fiber	97	15	0.17321	Chr03.g17429.m1;Chr03.g18479.m1;Chr03.g19537.m1;Chr03.g19558.m1;Chr03.g19559.m1;Chr03.g19905.m1;Chr04.g26139.m1;Chr04.g27056.m1;Chr04.g27636.m1;Chr05.g28867.m1;Chr05.g29730.m1;Chr05.g32352.m1;Chr06.g36744.m1;Chr06.g38666.m1;Chr07.g41727.m1
68	GO:0099513	polymeric_cytoskeletal_fiber	97	15	0.17321	Chr03.g17429.m1;Chr03.g18479.m1;Chr03.g19537.m1;Chr03.g19558.m1;Chr03.g19559.m1;Chr03.g19905.m1;Chr04.g26139.m1;Chr04.g27056.m1;Chr04.g27636.m1;Chr05.g28867.m1;Chr05.g29730.m1;Chr05.g32352.m1;Chr06.g36744.m1;Chr06.g38666.m1;Chr07.g41727.m1
69	GO:0046540	U4/U6_x_U5_tri-snRNP_complex	33	6	0.19169	Chr03.g18910.m1;Chr03.g19869.m1;Chr03.g20105.m1;Chr04.g26275.m1;Chr04.g26740.m1;Chr06.g38857.m1
70	GO:0005773	vacuole	527	69	0.20951	Chr01.g01429.m1;Chr01.g01433.m1;Chr01.g05691.m1;Chr01.g06111.m1;Chr01.g06138.m1;Chr02.g08361.m1;Chr02.g08898.m1;Chr02.g10840.m1;Chr02.g11222.m1;Chr02.g11240.m1;Chr02.g11245.m1;Chr02.g11250.m1;Chr02.g11489.m1;Chr02.g11507.m1;Chr02.g14646.m1;Chr03.g15141.m1;Chr03.g15142.m1;Chr03.g15530.m1;Chr03.g17153.m1;Chr03.g17567.m1;Chr03.g17568.m1;Chr03.g19537.m1;Chr03.g19907.m1;Chr03.g19908.m1;Chr03.g19909.m1…
71	GO:0000145	exocyst	35	6	0.23106	Chr03.g15278.m1;Chr03.g15343.m1;Chr03.g15351.m1;Chr03.g15352.m1;Chr03.g15353.m1;Chr05.g29258.m1
72	GO:0009524	phragmoplast	21	4	0.23411	Chr02.g13275.m1;Chr03.g19055.m1;Chr05.g31569.m1;Chr07.g43639.m1
73	GO:0044391	ribosomal_subunit	316	42	0.24102	Chr01.g00754.m1;Chr01.g00769.m1;Chr01.g00775.m1;Chr01.g01074.m1;Chr01.g02164.m1;Chr01.g02165.m1;Chr01.g05445.m1;Chr01.g05449.m1;Chr01.g05865.m1;Chr02.g08744.m1;Chr02.g10223.m1;Chr02.g14213.m1;Chr03.g15224.m1;Chr04.g22192.m1;Chr04.g22484.m1;Chr04.g22490.m1;Chr04.g22491.m1;Chr04.g22492.m1;Chr04.g22494.m1;Chr05.g32050.m1;Chr05.g32121.m1;Chr05.g32318.m1;Chr05.g33716.m1;Chr06.g39272.m1;Chr07.g39898.m1…
74	GO:0030897	HOPS_complex	8	2	0.24446	Chr01.g05691.m1;Chr05.g28623.m1
75	GO:0044448	cell_cortex_part	36	6	0.25163	Chr03.g15278.m1;Chr03.g15343.m1;Chr03.g15351.m1;Chr03.g15352.m1;Chr03.g15353.m1;Chr05.g29258.m1
76	GO:0009535	chloroplast_thylakoid_membrane	246	33	0.25412	Chr01.g00763.m1;Chr01.g00771.m1;Chr01.g00784.m1;Chr01.g00785.m1;Chr01.g00787.m1;Chr02.g14453.m1;Chr02.g14454.m1;Chr02.g14455.m1;Chr02.g14461.m1;Chr04.g25676.m1;Chr05.g27993.m1;Chr05.g32380.m1;Chr05.g32416.m1;Chr06.g34079.m1;Chr06.g34246.m1;Chr07.g39660.m1;scaffold12.g44355.m1;scaffold16.g44374.m1;scaffold16.g44375.m1;scaffold22.g44404.m1;scaffold2.g07438.m1;scaffold2.g07439.m1;scaffold2.g07447.m1…
77	GO:0055035	plastid_thylakoid_membrane	246	33	0.25412	Chr01.g00763.m1;Chr01.g00771.m1;Chr01.g00784.m1;Chr01.g00785.m1;Chr01.g00787.m1;Chr02.g14453.m1;Chr02.g14454.m1;Chr02.g14455.m1;Chr02.g14461.m1;Chr04.g25676.m1;Chr05.g27993.m1;Chr05.g32380.m1;Chr05.g32416.m1;Chr06.g34079.m1;Chr06.g34246.m1;Chr07.g39660.m1;scaffold12.g44355.m1;scaffold16.g44374.m1;scaffold16.g44375.m1;scaffold22.g44404.m1;scaffold2.g07438.m1;scaffold2.g07439.m1;scaffold2.g07447.m1…
78	GO:0031595	nuclear_proteasome_complex	15	3	0.26056	Chr01.g05800.m1;Chr01.g05801.m1;Chr06.g34219.m1
79	GO:0071011	precatalytic_spliceosome	37	6	0.27268	Chr02.g07738.m1;Chr02.g10383.m1;Chr02.g10387.m1;Chr02.g10388.m1;Chr03.g18672.m1;Chr03.g18691.m1
80	GO:0015630	microtubule_cytoskeleton	170	23	0.28528	Chr02.g13275.m1;Chr03.g15790.m1;Chr03.g17429.m1;Chr03.g18479.m1;Chr03.g19055.m1;Chr03.g19537.m1;Chr03.g19558.m1;Chr03.g19559.m1;Chr03.g19905.m1;Chr04.g25589.m1;Chr04.g26139.m1;Chr04.g27056.m1;Chr04.g27636.m1;Chr05.g28867.m1;Chr05.g29730.m1;Chr05.g29855.m1;Chr05.g29971.m1;Chr05.g31569.m1;Chr05.g32352.m1;Chr06.g36744.m1;Chr06.g38666.m1;Chr07.g41727.m1;Chr07.g43639.m1
81	GO:0005905	clathrin-coated_pit	9	2	0.29108	Chr04.g25916.m1;Chr04.g27400.m1
82	GO:0030125	clathrin_vesicle_coat	9	2	0.29108	Chr04.g25916.m1;Chr04.g27400.m1
83	GO:0030130	clathrin_coat_of_trans-Golgi_network_vesicle	9	2	0.29108	Chr04.g25916.m1;Chr04.g27400.m1
84	GO:0030132	clathrin_coat_of_coated_pit	9	2	0.29108	Chr04.g25916.m1;Chr04.g27400.m1
85	GO:0005774	vacuolar_membrane	267	35	0.29321	Chr01.g05691.m1;Chr01.g06111.m1;Chr02.g08361.m1;Chr02.g08898.m1;Chr02.g11222.m1;Chr02.g11489.m1;Chr02.g14646.m1;Chr03.g15530.m1;Chr03.g17567.m1;Chr03.g17568.m1;Chr03.g19907.m1;Chr03.g19908.m1;Chr03.g19909.m1;Chr03.g20704.m1;Chr04.g26183.m1;Chr04.g26184.m1;Chr04.g26331.m1;Chr04.g26334.m1;Chr04.g26335.m1;Chr05.g27921.m1;Chr05.g27922.m1;Chr05.g27923.m1;Chr05.g27924.m1;Chr05.g28623.m1;Chr05.g29123.m1…
86	GO:0005838	proteasome_regulatory_particle	38	6	0.29412	Chr01.g05241.m1;Chr01.g05800.m1;Chr01.g05801.m1;Chr06.g34219.m1;Chr06.g37067.m1;scaffold1.g00399.m1
87	GO:0022624	proteasome_accessory_complex	38	6	0.29412	Chr01.g05241.m1;Chr01.g05800.m1;Chr01.g05801.m1;Chr06.g34219.m1;Chr06.g37067.m1;scaffold1.g00399.m1
88	GO:0005795	Golgi_stack	16	3	0.2946	Chr03.g15141.m1;Chr03.g15142.m1;scaffold1.g00696.m1
89	GO:0005844	polysome	3	1	0.31589	Chr07.g44077.m1
90	GO:0009897	external_side_of_plasma_membrane	3	1	0.31589	Chr02.g13367.m1
91	GO:0010494	cytoplasmic_stress_granule	3	1	0.31589	Chr07.g44077.m1
92	GO:0005938	cell_cortex	39	6	0.31589	Chr03.g15278.m1;Chr03.g15343.m1;Chr03.g15351.m1;Chr03.g15352.m1;Chr03.g15353.m1;Chr05.g29258.m1
93	GO:0099568	cytoplasmic_region	39	6	0.31589	Chr03.g15278.m1;Chr03.g15343.m1;Chr03.g15351.m1;Chr03.g15352.m1;Chr03.g15353.m1;Chr05.g29258.m1
94	GO:0044437	vacuolar_part	270	35	0.31739	Chr01.g05691.m1;Chr01.g06111.m1;Chr02.g08361.m1;Chr02.g08898.m1;Chr02.g11222.m1;Chr02.g11489.m1;Chr02.g14646.m1;Chr03.g15530.m1;Chr03.g17567.m1;Chr03.g17568.m1;Chr03.g19907.m1;Chr03.g19908.m1;Chr03.g19909.m1;Chr03.g20704.m1;Chr04.g26183.m1;Chr04.g26184.m1;Chr04.g26331.m1;Chr04.g26334.m1;Chr04.g26335.m1;Chr05.g27921.m1;Chr05.g27922.m1;Chr05.g27923.m1;Chr05.g27924.m1;Chr05.g28623.m1;Chr05.g29123.m1…
95	GO:0012510	trans-Golgi_network_transport_vesicle_membrane	10	2	0.3373	Chr04.g25916.m1;Chr04.g27400.m1
96	GO:0031300	intrinsic_component_of_organelle_membrane	56	8	0.34653	Chr02.g09882.m1;Chr02.g09956.m1;Chr02.g09962.m1;Chr02.g09963.m1;Chr02.g09998.m1;Chr04.g21727.m1;Chr04.g22377.m1;Chr07.g42873.m1
97	GO:0031301	integral_component_of_organelle_membrane	56	8	0.34653	Chr02.g09882.m1;Chr02.g09956.m1;Chr02.g09962.m1;Chr02.g09963.m1;Chr02.g09998.m1;Chr04.g21727.m1;Chr04.g22377.m1;Chr07.g42873.m1
98	GO:0097526	spliceosomal_tri-snRNP_complex	41	6	0.36005	Chr03.g18910.m1;Chr03.g19869.m1;Chr03.g20105.m1;Chr04.g26275.m1;Chr04.g26740.m1;Chr06.g38857.m1
99	GO:0098805	whole_membrane	408	51	0.3716	Chr01.g01540.m1;Chr01.g05431.m1;Chr01.g05691.m1;Chr01.g06111.m1;Chr02.g07986.m1;Chr02.g08361.m1;Chr02.g08898.m1;Chr02.g09882.m1;Chr02.g09956.m1;Chr02.g09962.m1;Chr02.g09963.m1;Chr02.g09998.m1;Chr02.g11222.m1;Chr02.g11489.m1;Chr02.g14646.m1;Chr03.g15530.m1;Chr03.g16471.m1;Chr03.g17567.m1;Chr03.g17568.m1;Chr03.g19907.m1;Chr03.g19908.m1;Chr03.g19909.m1;Chr03.g20704.m1;Chr03.g21053.m1;Chr04.g21727.m1…
100	GO:0000502	proteasome_complex	90	12	0.38197	Chr01.g05241.m1;Chr01.g05800.m1;Chr01.g05801.m1;Chr03.g16789.m1;Chr03.g16795.m1;Chr03.g17054.m1;Chr03.g17055.m1;Chr04.g24925.m1;Chr06.g34219.m1;Chr06.g37067.m1;Chr06.g38241.m1;scaffold1.g00399.m1
101	GO:1905369	endopeptidase_complex	90	12	0.38197	Chr01.g05241.m1;Chr01.g05800.m1;Chr01.g05801.m1;Chr03.g16789.m1;Chr03.g16795.m1;Chr03.g17054.m1;Chr03.g17055.m1;Chr04.g24925.m1;Chr06.g34219.m1;Chr06.g37067.m1;Chr06.g38241.m1;scaffold1.g00399.m1
102	GO:0030665	clathrin-coated_vesicle_membrane	11	2	0.38255	Chr04.g25916.m1;Chr04.g27400.m1
103	GO:0005765	lysosomal_membrane	12	2	0.42641	Chr01.g05691.m1;Chr05.g28623.m1
104	GO:0098852	lytic_vacuole_membrane	12	2	0.42641	Chr01.g05691.m1;Chr05.g28623.m1
105	GO:0031966	mitochondrial_membrane	184	23	0.43163	Chr02.g09882.m1;Chr02.g09956.m1;Chr02.g09962.m1;Chr02.g09963.m1;Chr02.g09998.m1;Chr03.g15184.m1;Chr03.g15185.m1;Chr04.g21727.m1;Chr04.g22377.m1;Chr04.g26617.m1;Chr04.g26618.m1;Chr07.g42873.m1;scaffold1.g00723.m1;scaffold1.g00724.m1;scaffold2.g07249.m1;scaffold2.g07259.m1;scaffold2.g07279.m1;scaffold2.g07287.m1;scaffold2.g07298.m1;scaffold2.g07318.m1;scaffold2.g07359.m1;scaffold2.g07367.m1;scaffol…
106	GO:0005684	U2-type_spliceosomal_complex	38	5	0.47729	Chr01.g06874.m1;Chr01.g06888.m1;Chr01.g06980.m1;Chr01.g07020.m1;Chr07.g41069.m1
107	GO:0042651	thylakoid_membrane	272	33	0.47787	Chr01.g00763.m1;Chr01.g00771.m1;Chr01.g00784.m1;Chr01.g00785.m1;Chr01.g00787.m1;Chr02.g14453.m1;Chr02.g14454.m1;Chr02.g14455.m1;Chr02.g14461.m1;Chr04.g25676.m1;Chr05.g27993.m1;Chr05.g32380.m1;Chr05.g32416.m1;Chr06.g34079.m1;Chr06.g34246.m1;Chr07.g39660.m1;scaffold12.g44355.m1;scaffold16.g44374.m1;scaffold16.g44375.m1;scaffold22.g44404.m1;scaffold2.g07438.m1;scaffold2.g07439.m1;scaffold2.g07447.m1…
108	GO:0099023	tethring_complex	63	8	0.4782	Chr01.g05691.m1;Chr03.g15278.m1;Chr03.g15343.m1;Chr03.g15351.m1;Chr03.g15352.m1;Chr03.g15353.m1;Chr05.g28623.m1;Chr05.g29258.m1
109	GO:0009505	plant-type_cell_wall	106	13	0.49665	Chr02.g13306.m1;Chr02.g13308.m1;Chr04.g21949.m1;Chr04.g22021.m1;Chr04.g22022.m1;Chr04.g26055.m1;Chr04.g26163.m1;Chr04.g26164.m1;Chr04.g27543.m1;Chr04.g27662.m1;Chr04.g27663.m1;Chr07.g41193.m1;Chr07.g43605.m1
110	GO:0044430	cytoskeletal_part	208	25	0.50843	Chr02.g13275.m1;Chr03.g15790.m1;Chr03.g17429.m1;Chr03.g18479.m1;Chr03.g19055.m1;Chr03.g19537.m1;Chr03.g19558.m1;Chr03.g19559.m1;Chr03.g19905.m1;Chr04.g22918.m1;Chr04.g25589.m1;Chr04.g26139.m1;Chr04.g27056.m1;Chr04.g27636.m1;Chr05.g28867.m1;Chr05.g29730.m1;Chr05.g29745.m1;Chr05.g29855.m1;Chr05.g29971.m1;Chr05.g31569.m1;Chr05.g32352.m1;Chr06.g36744.m1;Chr06.g38666.m1;Chr07.g41727.m1;Chr07.g43639.m1
111	GO:0005753	mitochondrial_proton-transporting_ATP_synthase_complex	14	2	0.50882	Chr04.g26617.m1;Chr04.g26618.m1
112	GO:0016023	cytoplasmic,_membrane-bounded_vesicle	99	12	0.51742	Chr01.g01429.m1;Chr01.g01433.m1;Chr04.g25916.m1;Chr04.g26921.m1;Chr04.g27400.m1;Chr05.g29392.m1;Chr05.g29393.m1;Chr05.g29394.m1;Chr07.g42249.m1;Chr07.g42488.m1;Chr07.g42489.m1;Chr07.g42554.m1
113	GO:0009579	thylakoid	371	44	0.53075	Chr01.g00763.m1;Chr01.g00771.m1;Chr01.g00784.m1;Chr01.g00785.m1;Chr01.g00787.m1;Chr02.g08361.m1;Chr02.g09107.m1;Chr02.g14453.m1;Chr02.g14454.m1;Chr02.g14455.m1;Chr02.g14461.m1;Chr03.g20704.m1;Chr04.g25676.m1;Chr04.g26183.m1;Chr04.g26184.m1;Chr05.g27993.m1;Chr05.g29123.m1;Chr05.g32380.m1;Chr05.g32416.m1;Chr06.g34079.m1;Chr06.g34246.m1;Chr07.g39660.m1;Chr07.g40117.m1;Chr07.g43138.m1;Chr07.g43141.m1…
114	GO:0031988	membrane-bounded_vesicle	100	12	0.53209	Chr01.g01429.m1;Chr01.g01433.m1;Chr04.g25916.m1;Chr04.g26921.m1;Chr04.g27400.m1;Chr05.g29392.m1;Chr05.g29393.m1;Chr05.g29394.m1;Chr07.g42249.m1;Chr07.g42488.m1;Chr07.g42489.m1;Chr07.g42554.m1
115	GO:0031968	organelle_outer_membrane	66	8	0.53301	Chr02.g09882.m1;Chr02.g09956.m1;Chr02.g09962.m1;Chr02.g09963.m1;Chr02.g09998.m1;Chr04.g21727.m1;Chr04.g22377.m1;Chr07.g42873.m1
116	GO:0000794	condensed_nuclear_chromosome	32	4	0.5378	Chr02.g13275.m1;Chr03.g19055.m1;Chr05.g31569.m1;Chr07.g43639.m1
117	GO:0005615	extracellular_space	58	7	0.54317	Chr04.g26426.m1;Chr05.g29060.m1;Chr05.g29802.m1;Chr05.g29804.m1;Chr05.g29810.m1;Chr05.g29812.m1;Chr05.g29814.m1
118	GO:1905368	peptidase_complex	101	12	0.54661	Chr01.g05241.m1;Chr01.g05800.m1;Chr01.g05801.m1;Chr03.g16789.m1;Chr03.g16795.m1;Chr03.g17054.m1;Chr03.g17055.m1;Chr04.g24925.m1;Chr06.g34219.m1;Chr06.g37067.m1;Chr06.g38241.m1;scaffold1.g00399.m1
119	GO:0030140	trans-Golgi_network_transport_vesicle	15	2	0.54701	Chr04.g25916.m1;Chr04.g27400.m1
120	GO:0005770	late_endosome	24	3	0.55583	Chr03.g15141.m1;Chr03.g15142.m1;scaffold1.g00696.m1
121	GO:0005740	mitochondrial_envelope	196	23	0.55952	Chr02.g09882.m1;Chr02.g09956.m1;Chr02.g09962.m1;Chr02.g09963.m1;Chr02.g09998.m1;Chr03.g15184.m1;Chr03.g15185.m1;Chr04.g21727.m1;Chr04.g22377.m1;Chr04.g26617.m1;Chr04.g26618.m1;Chr07.g42873.m1;scaffold1.g00723.m1;scaffold1.g00724.m1;scaffold2.g07249.m1;scaffold2.g07259.m1;scaffold2.g07279.m1;scaffold2.g07287.m1;scaffold2.g07298.m1;scaffold2.g07318.m1;scaffold2.g07359.m1;scaffold2.g07367.m1;scaffol…
122	GO:0031410	cytoplasmic_vesicle	102	12	0.56096	Chr01.g01429.m1;Chr01.g01433.m1;Chr04.g25916.m1;Chr04.g26921.m1;Chr04.g27400.m1;Chr05.g29392.m1;Chr05.g29393.m1;Chr05.g29394.m1;Chr07.g42249.m1;Chr07.g42488.m1;Chr07.g42489.m1;Chr07.g42554.m1
123	GO:0097708	intracellular_vesicle	102	12	0.56096	Chr01.g01429.m1;Chr01.g01433.m1;Chr04.g25916.m1;Chr04.g26921.m1;Chr04.g27400.m1;Chr05.g29392.m1;Chr05.g29393.m1;Chr05.g29394.m1;Chr07.g42249.m1;Chr07.g42488.m1;Chr07.g42489.m1;Chr07.g42554.m1
124	GO:0031982	vesicle	103	12	0.57514	Chr01.g01429.m1;Chr01.g01433.m1;Chr04.g25916.m1;Chr04.g26921.m1;Chr04.g27400.m1;Chr05.g29392.m1;Chr05.g29393.m1;Chr05.g29394.m1;Chr07.g42249.m1;Chr07.g42488.m1;Chr07.g42489.m1;Chr07.g42554.m1
125	GO:0090406	pollen_tube	16	2	0.58307	Chr01.g02865.m1;Chr01.g03154.m1
126	GO:0098589	membrane_region	16	2	0.58307	Chr04.g25916.m1;Chr04.g27400.m1
127	GO:0009534	chloroplast_thylakoid	284	33	0.58338	Chr01.g00763.m1;Chr01.g00771.m1;Chr01.g00784.m1;Chr01.g00785.m1;Chr01.g00787.m1;Chr02.g14453.m1;Chr02.g14454.m1;Chr02.g14455.m1;Chr02.g14461.m1;Chr04.g25676.m1;Chr05.g27993.m1;Chr05.g32380.m1;Chr05.g32416.m1;Chr06.g34079.m1;Chr06.g34246.m1;Chr07.g39660.m1;scaffold12.g44355.m1;scaffold16.g44374.m1;scaffold16.g44375.m1;scaffold22.g44404.m1;scaffold2.g07438.m1;scaffold2.g07439.m1;scaffold2.g07447.m1…
128	GO:0031976	plastid_thylakoid	284	33	0.58338	Chr01.g00763.m1;Chr01.g00771.m1;Chr01.g00784.m1;Chr01.g00785.m1;Chr01.g00787.m1;Chr02.g14453.m1;Chr02.g14454.m1;Chr02.g14455.m1;Chr02.g14461.m1;Chr04.g25676.m1;Chr05.g27993.m1;Chr05.g32380.m1;Chr05.g32416.m1;Chr06.g34079.m1;Chr06.g34246.m1;Chr07.g39660.m1;scaffold12.g44355.m1;scaffold16.g44374.m1;scaffold16.g44375.m1;scaffold22.g44404.m1;scaffold2.g07438.m1;scaffold2.g07439.m1;scaffold2.g07447.m1…
129	GO:0019013	viral_nucleocapsid	78	9	0.5902	Chr02.g07912.m1;Chr03.g19296.m1;Chr03.g19869.m1;Chr03.g20105.m1;Chr04.g26275.m1;Chr04.g26740.m1;Chr05.g28370.m1;Chr06.g37834.m1;Chr06.g38857.m1
130	GO:0009522	photosystem_I	52	6	0.59487	Chr02.g14453.m1;Chr02.g14454.m1;Chr02.g14455.m1;Chr02.g14461.m1;Chr05.g27993.m1;Chr05.g32380.m1
131	GO:0005666	DNA-directed_RNA_polymerase_III_complex	26	3	0.61195	Chr01.g05804.m1;Chr04.g25723.m1;Chr06.g36258.m1
132	GO:0071013	catalytic_step_2_spliceosome	55	6	0.65083	Chr02.g07738.m1;Chr02.g10383.m1;Chr02.g10387.m1;Chr02.g10388.m1;Chr03.g18672.m1;Chr03.g18691.m1
133	GO:0034357	photosynthetic_membrane	293	33	0.65726	Chr01.g00763.m1;Chr01.g00771.m1;Chr01.g00784.m1;Chr01.g00785.m1;Chr01.g00787.m1;Chr02.g14453.m1;Chr02.g14454.m1;Chr02.g14455.m1;Chr02.g14461.m1;Chr04.g25676.m1;Chr05.g27993.m1;Chr05.g32380.m1;Chr05.g32416.m1;Chr06.g34079.m1;Chr06.g34246.m1;Chr07.g39660.m1;scaffold12.g44355.m1;scaffold16.g44374.m1;scaffold16.g44375.m1;scaffold22.g44404.m1;scaffold2.g07438.m1;scaffold2.g07439.m1;scaffold2.g07447.m1…
134	GO:0019028	viral_capsid	83	9	0.66611	Chr02.g07912.m1;Chr03.g19296.m1;Chr03.g19869.m1;Chr03.g20105.m1;Chr04.g26275.m1;Chr04.g26740.m1;Chr05.g28370.m1;Chr06.g37834.m1;Chr06.g38857.m1
135	GO:0030117	membrane_coat	67	7	0.69803	Chr04.g23843.m1;Chr04.g25916.m1;Chr04.g27400.m1;Chr05.g31155.m1;Chr06.g35876.m1;Chr06.g35901.m1;Chr07.g40600.m1
136	GO:0048475	coated_membrane	67	7	0.69803	Chr04.g23843.m1;Chr04.g25916.m1;Chr04.g27400.m1;Chr05.g31155.m1;Chr06.g35876.m1;Chr06.g35901.m1;Chr07.g40600.m1
137	GO:0005840	ribosome	526	59	0.70508	Chr01.g00754.m1;Chr01.g00769.m1;Chr01.g00775.m1;Chr01.g00781.m1;Chr01.g00837.m1;Chr01.g01073.m1;Chr01.g01074.m1;Chr01.g02164.m1;Chr01.g02165.m1;Chr01.g05445.m1;Chr01.g05449.m1;Chr01.g05865.m1;Chr02.g07917.m1;Chr02.g07918.m1;Chr02.g07920.m1;Chr02.g08368.m1;Chr02.g08744.m1;Chr02.g10223.m1;Chr02.g14213.m1;Chr03.g15224.m1;Chr04.g22005.m1;Chr04.g22192.m1;Chr04.g22484.m1;Chr04.g22490.m1;Chr04.g22491.m1…
138	GO:0005856	cytoskeleton	229	25	0.70583	Chr02.g13275.m1;Chr03.g15790.m1;Chr03.g17429.m1;Chr03.g18479.m1;Chr03.g19055.m1;Chr03.g19537.m1;Chr03.g19558.m1;Chr03.g19559.m1;Chr03.g19905.m1;Chr04.g22918.m1;Chr04.g25589.m1;Chr04.g26139.m1;Chr04.g27056.m1;Chr04.g27636.m1;Chr05.g28867.m1;Chr05.g29730.m1;Chr05.g29745.m1;Chr05.g29855.m1;Chr05.g29971.m1;Chr05.g31569.m1;Chr05.g32352.m1;Chr06.g36744.m1;Chr06.g38666.m1;Chr07.g41727.m1;Chr07.g43639.m1
139	GO:0019867	outer_membrane	77	8	0.70966	Chr02.g09882.m1;Chr02.g09956.m1;Chr02.g09962.m1;Chr02.g09963.m1;Chr02.g09998.m1;Chr04.g21727.m1;Chr04.g22377.m1;Chr07.g42873.m1
140	GO:0005871	kinesin_complex	68	7	0.71292	Chr03.g15790.m1;Chr03.g19905.m1;Chr04.g25589.m1;Chr05.g29730.m1;Chr05.g29855.m1;Chr05.g29971.m1;Chr06.g38666.m1
141	GO:0005743	mitochondrial_inner_membrane	141	15	0.71516	Chr03.g15184.m1;Chr03.g15185.m1;Chr04.g26617.m1;Chr04.g26618.m1;scaffold1.g00723.m1;scaffold1.g00724.m1;scaffold2.g07249.m1;scaffold2.g07259.m1;scaffold2.g07279.m1;scaffold2.g07287.m1;scaffold2.g07298.m1;scaffold2.g07318.m1;scaffold2.g07359.m1;scaffold2.g07367.m1;scaffold2.g07445.m1
142	GO:0005819	spindle	40	4	0.71622	Chr02.g13275.m1;Chr03.g19055.m1;Chr05.g31569.m1;Chr07.g43639.m1
143	GO:0009986	cell_surface	10	1	0.71797	Chr02.g13367.m1
144	GO:0044455	mitochondrial_membrane_part	97	10	0.73049	Chr02.g09882.m1;Chr02.g09956.m1;Chr02.g09962.m1;Chr02.g09963.m1;Chr02.g09998.m1;Chr04.g21727.m1;Chr04.g22377.m1;Chr04.g26617.m1;Chr04.g26618.m1;Chr07.g42873.m1
145	GO:0044423	virion_part	88	9	0.73307	Chr02.g07912.m1;Chr03.g19296.m1;Chr03.g19869.m1;Chr03.g20105.m1;Chr04.g26275.m1;Chr04.g26740.m1;Chr05.g28370.m1;Chr06.g37834.m1;Chr06.g38857.m1
146	GO:0019012	virion	89	9	0.74531	Chr02.g07912.m1;Chr03.g19296.m1;Chr03.g19869.m1;Chr03.g20105.m1;Chr04.g26275.m1;Chr04.g26740.m1;Chr05.g28370.m1;Chr06.g37834.m1;Chr06.g38857.m1
147	GO:0010287	plastoglobule	42	4	0.75187	Chr02.g14453.m1;Chr02.g14454.m1;Chr02.g14455.m1;Chr02.g14461.m1
148	GO:0044436	thylakoid_part	308	33	0.76427	Chr01.g00763.m1;Chr01.g00771.m1;Chr01.g00784.m1;Chr01.g00785.m1;Chr01.g00787.m1;Chr02.g14453.m1;Chr02.g14454.m1;Chr02.g14455.m1;Chr02.g14461.m1;Chr04.g25676.m1;Chr05.g27993.m1;Chr05.g32380.m1;Chr05.g32416.m1;Chr06.g34079.m1;Chr06.g34246.m1;Chr07.g39660.m1;scaffold12.g44355.m1;scaffold16.g44374.m1;scaffold16.g44375.m1;scaffold22.g44404.m1;scaffold2.g07438.m1;scaffold2.g07439.m1;scaffold2.g07447.m1…
149	GO:0044421	extracellular_region_part	72	7	0.76743	Chr04.g26426.m1;Chr05.g29060.m1;Chr05.g29802.m1;Chr05.g29804.m1;Chr05.g29810.m1;Chr05.g29812.m1;Chr05.g29814.m1
150	GO:0080008	Cul4-RING_E3_ubiquitin_ligase_complex	12	1	0.78107	Chr06.g37332.m1
151	GO:0030118	clathrin_coat	24	2	0.79689	Chr04.g25916.m1;Chr04.g27400.m1
152	GO:0015934	large_ribosomal_subunit	187	19	0.79934	Chr01.g00769.m1;Chr01.g01074.m1;Chr01.g02164.m1;Chr01.g02165.m1;Chr02.g08744.m1;Chr02.g10223.m1;Chr02.g14213.m1;Chr03.g15224.m1;Chr05.g32050.m1;Chr05.g32121.m1;Chr05.g32318.m1;Chr07.g39898.m1;scaffold15.g44368.m1;scaffold17.g44379.m1;scaffold1.g00631.m1;scaffold2.g07454.m1;scaffold36.g44455.m1;scaffold38.g44460.m1;scaffold55.g44506.m1
153	GO:0030687	preribosome,_large_subunit_precursor	36	3	0.81826	Chr05.g28148.m1;Chr05.g28158.m1;Chr07.g42898.m1
154	GO:0055029	nuclear_DNA-directed_RNA_polymerase_complex	115	11	0.81898	Chr01.g02772.m1;Chr01.g02775.m1;Chr01.g03246.m1;Chr01.g05804.m1;Chr02.g07792.m1;Chr02.g12711.m1;Chr04.g25723.m1;Chr04.g25803.m1;Chr06.g34657.m1;Chr06.g34662.m1;Chr06.g36258.m1
155	GO:0000793	condensed_chromosome	47	4	0.82582	Chr02.g13275.m1;Chr03.g19055.m1;Chr05.g31569.m1;Chr07.g43639.m1
156	GO:0098588	bounding_membrane_of_organelle	482	51	0.83386	Chr01.g01540.m1;Chr01.g05431.m1;Chr01.g05691.m1;Chr01.g06111.m1;Chr02.g07986.m1;Chr02.g08361.m1;Chr02.g08898.m1;Chr02.g09882.m1;Chr02.g09956.m1;Chr02.g09962.m1;Chr02.g09963.m1;Chr02.g09998.m1;Chr02.g11222.m1;Chr02.g11489.m1;Chr02.g14646.m1;Chr03.g15530.m1;Chr03.g16471.m1;Chr03.g17567.m1;Chr03.g17568.m1;Chr03.g19907.m1;Chr03.g19908.m1;Chr03.g19909.m1;Chr03.g20704.m1;Chr03.g21053.m1;Chr04.g21727.m1…
157	GO:0000428	DNA-directed_RNA_polymerase_complex	117	11	0.83561	Chr01.g02772.m1;Chr01.g02775.m1;Chr01.g03246.m1;Chr01.g05804.m1;Chr02.g07792.m1;Chr02.g12711.m1;Chr04.g25723.m1;Chr04.g25803.m1;Chr06.g34657.m1;Chr06.g34662.m1;Chr06.g36258.m1
158	GO:0030880	RNA_polymerase_complex	117	11	0.83561	Chr01.g02772.m1;Chr01.g02775.m1;Chr01.g03246.m1;Chr01.g05804.m1;Chr02.g07792.m1;Chr02.g12711.m1;Chr04.g25723.m1;Chr04.g25803.m1;Chr06.g34657.m1;Chr06.g34662.m1;Chr06.g36258.m1
159	GO:0044445	cytosolic_part	249	25	0.84298	Chr01.g01074.m1;Chr01.g02164.m1;Chr01.g02165.m1;Chr01.g05241.m1;Chr01.g05445.m1;Chr01.g05449.m1;Chr01.g05800.m1;Chr01.g05801.m1;Chr01.g05865.m1;Chr02.g08744.m1;Chr02.g10223.m1;Chr02.g14213.m1;Chr03.g15224.m1;Chr04.g22192.m1;Chr05.g32050.m1;Chr05.g32121.m1;Chr05.g32318.m1;Chr05.g33716.m1;Chr06.g34219.m1;Chr06.g37067.m1;Chr06.g39272.m1;Chr07.g39898.m1;Chr07.g44234.m1;scaffold1.g00399.m1;scaffold1.g…
160	GO:0009521	photosystem	118	11	0.84347	Chr01.g00785.m1;Chr02.g14453.m1;Chr02.g14454.m1;Chr02.g14455.m1;Chr02.g14461.m1;Chr05.g27993.m1;Chr05.g32380.m1;scaffold16.g44375.m1;scaffold2.g07439.m1;scaffold2.g07447.m1;scaffold41.g44470.m1
161	GO:0022627	cytosolic_small_ribosomal_subunit	79	7	0.84389	Chr01.g05445.m1;Chr01.g05449.m1;Chr01.g05865.m1;Chr04.g22192.m1;Chr05.g33716.m1;Chr06.g39272.m1;Chr07.g44234.m1
162	GO:0005736	DNA-directed_RNA_polymerase_I_complex	27	2	0.84784	Chr06.g34657.m1;Chr06.g34662.m1
163	GO:0016459	myosin_complex	27	2	0.84784	Chr04.g22918.m1;Chr05.g29745.m1
164	GO:0048046	apoplast	101	9	0.86233	Chr02.g08840.m1;Chr02.g08841.m1;Chr02.g08842.m1;Chr02.g08843.m1;Chr05.g29758.m1;Chr05.g29760.m1;Chr05.g29761.m1;Chr05.g29763.m1;Chr07.g41436.m1
165	GO:0009523	photosystem_II	71	6	0.86273	Chr01.g00785.m1;Chr05.g32380.m1;scaffold16.g44375.m1;scaffold2.g07439.m1;scaffold2.g07447.m1;scaffold41.g44470.m1
166	GO:0022625	cytosolic_large_ribosomal_subunit	131	12	0.86728	Chr01.g01074.m1;Chr01.g02164.m1;Chr01.g02165.m1;Chr02.g08744.m1;Chr02.g10223.m1;Chr02.g14213.m1;Chr03.g15224.m1;Chr05.g32050.m1;Chr05.g32121.m1;Chr05.g32318.m1;Chr07.g39898.m1;scaffold1.g00631.m1
167	GO:0005681	spliceosomal_complex	122	11	0.87204	Chr01.g06874.m1;Chr01.g06888.m1;Chr01.g06980.m1;Chr01.g07020.m1;Chr02.g07738.m1;Chr02.g10383.m1;Chr02.g10387.m1;Chr02.g10388.m1;Chr03.g18672.m1;Chr03.g18691.m1;Chr07.g41069.m1
168	GO:0030532	small_nuclear_ribonucleoprotein_complex	73	6	0.87959	Chr03.g18910.m1;Chr03.g19869.m1;Chr03.g20105.m1;Chr04.g26275.m1;Chr04.g26740.m1;Chr06.g38857.m1
169	GO:0097525	spliceosomal_snRNP_complex	73	6	0.87959	Chr03.g18910.m1;Chr03.g19869.m1;Chr03.g20105.m1;Chr04.g26275.m1;Chr04.g26740.m1;Chr06.g38857.m1
170	GO:0030658	transport_vesicle_membrane	30	2	0.88688	Chr04.g25916.m1;Chr04.g27400.m1
171	GO:1990204	oxidoreductase_complex	74	6	0.88735	Chr03.g19229.m1;Chr03.g19230.m1;Chr04.g23834.m1;Chr04.g24171.m1;Chr04.g25920.m1;Chr04.g27404.m1
172	GO:0030660	Golgi-associated_vesicle_membrane	32	2	0.90752	Chr04.g25916.m1;Chr04.g27400.m1
173	GO:0098796	membrane_protein_complex	487	49	0.91134	Chr01.g00763.m1;Chr01.g00768.m1;Chr01.g00782.m1;Chr01.g00784.m1;Chr01.g00785.m1;Chr01.g00791.m1;Chr01.g00838.m1;Chr01.g05691.m1;Chr02.g14453.m1;Chr02.g14454.m1;Chr02.g14455.m1;Chr02.g14461.m1;Chr04.g23843.m1;Chr04.g25916.m1;Chr04.g26617.m1;Chr04.g26618.m1;Chr04.g27400.m1;Chr05.g27993.m1;Chr05.g28623.m1;Chr05.g31155.m1;Chr05.g32380.m1;Chr06.g35876.m1;Chr06.g35901.m1;Chr07.g40600.m1;scaffold12.g443…
174	GO:0016591	DNA-directed_RNA_polymerase_II,_holoenzyme	78	6	0.91427	Chr01.g02772.m1;Chr01.g02775.m1;Chr01.g03246.m1;Chr02.g07792.m1;Chr02.g12711.m1;Chr04.g25803.m1
175	GO:0030120	vesicle_coat	33	2	0.91646	Chr04.g25916.m1;Chr04.g27400.m1
176	GO:0031984	organelle_subcompartment	434	43	0.91676	Chr01.g00763.m1;Chr01.g00771.m1;Chr01.g00784.m1;Chr01.g00785.m1;Chr01.g00787.m1;Chr01.g02865.m1;Chr01.g03154.m1;Chr02.g14453.m1;Chr02.g14454.m1;Chr02.g14455.m1;Chr02.g14461.m1;Chr03.g14877.m1;Chr03.g15141.m1;Chr03.g15142.m1;Chr04.g25676.m1;Chr05.g27993.m1;Chr05.g29662.m1;Chr05.g29663.m1;Chr05.g32380.m1;Chr05.g32416.m1;Chr06.g34079.m1;Chr06.g34246.m1;Chr07.g39660.m1;Chr07.g43162.m1;scaffold12.g443…
177	GO:0005875	microtubule_associated_complex	90	7	0.92203	Chr03.g15790.m1;Chr03.g19905.m1;Chr04.g25589.m1;Chr05.g29730.m1;Chr05.g29855.m1;Chr05.g29971.m1;Chr06.g38666.m1
178	GO:0030136	clathrin-coated_vesicle	34	2	0.92458	Chr04.g25916.m1;Chr04.g27400.m1
179	GO:0070469	respiratory_chain	58	4	0.92589	scaffold2.g07259.m1;scaffold2.g07318.m1;scaffold2.g07359.m1;scaffold2.g07367.m1
180	GO:0019866	organelle_inner_membrane	176	15	0.9392	Chr03.g15184.m1;Chr03.g15185.m1;Chr04.g26617.m1;Chr04.g26618.m1;scaffold1.g00723.m1;scaffold1.g00724.m1;scaffold2.g07249.m1;scaffold2.g07259.m1;scaffold2.g07279.m1;scaffold2.g07287.m1;scaffold2.g07298.m1;scaffold2.g07318.m1;scaffold2.g07359.m1;scaffold2.g07367.m1;scaffold2.g07445.m1
181	GO:0022626	cytosolic_ribosome	217	19	0.94327	Chr01.g01074.m1;Chr01.g02164.m1;Chr01.g02165.m1;Chr01.g05445.m1;Chr01.g05449.m1;Chr01.g05865.m1;Chr02.g08744.m1;Chr02.g10223.m1;Chr02.g14213.m1;Chr03.g15224.m1;Chr04.g22192.m1;Chr05.g32050.m1;Chr05.g32121.m1;Chr05.g32318.m1;Chr05.g33716.m1;Chr06.g39272.m1;Chr07.g39898.m1;Chr07.g44234.m1;scaffold1.g00631.m1
182	GO:0030133	transport_vesicle	37	2	0.9447	Chr04.g25916.m1;Chr04.g27400.m1
183	GO:0098552	side_of_membrane	23	1	0.94566	Chr02.g13367.m1
184	GO:0005798	Golgi-associated_vesicle	40	2	0.95964	Chr04.g25916.m1;Chr04.g27400.m1
185	GO:0042995	cell_projection	41	2	0.9637	Chr01.g02865.m1;Chr01.g03154.m1
186	GO:0061695	transferase_complex,_transferring_phosphorus-containing_groups	145	11	0.96549	Chr01.g02772.m1;Chr01.g02775.m1;Chr01.g03246.m1;Chr01.g05804.m1;Chr02.g07792.m1;Chr02.g12711.m1;Chr04.g25723.m1;Chr04.g25803.m1;Chr06.g34657.m1;Chr06.g34662.m1;Chr06.g36258.m1
187	GO:0030529	intracellular_ribonucleoprotein_complex	860	86	0.96719	Chr01.g00754.m1;Chr01.g00769.m1;Chr01.g00775.m1;Chr01.g00781.m1;Chr01.g00837.m1;Chr01.g01073.m1;Chr01.g01074.m1;Chr01.g02164.m1;Chr01.g02165.m1;Chr01.g05445.m1;Chr01.g05449.m1;Chr01.g05865.m1;Chr01.g06874.m1;Chr01.g06888.m1;Chr01.g06980.m1;Chr01.g07020.m1;Chr02.g07738.m1;Chr02.g07917.m1;Chr02.g07918.m1;Chr02.g07920.m1;Chr02.g08368.m1;Chr02.g08744.m1;Chr02.g10223.m1;Chr02.g10383.m1;Chr02.g10387.m1…
188	GO:0031965	nuclear_membrane	27	1	0.96727	Chr02.g13012.m1
189	GO:0005764	lysosome	44	2	0.97365	Chr01.g05691.m1;Chr05.g28623.m1
190	GO:0030662	coated_vesicle_membrane	44	2	0.97365	Chr04.g25916.m1;Chr04.g27400.m1
191	GO:0098797	plasma_membrane_protein_complex	44	2	0.97365	Chr04.g25916.m1;Chr04.g27400.m1
192	GO:0000932	cytoplasmic_mRNA_processing_body	29	1	0.9746	Chr07.g44077.m1
193	GO:0034399	nuclear_periphery	29	1	0.9746	Chr02.g13012.m1
194	GO:0046658	anchored_component_of_plasma_membrane	129	9	0.97602	Chr03.g21018.m1;Chr05.g30339.m1;Chr05.g30340.m1;Chr05.g30341.m1;Chr05.g33101.m1;Chr07.g43493.m1;Chr07.g43494.m1;Chr07.g43495.m1;Chr07.g43497.m1
195	GO:1990904	ribonucleoprotein_complex	908	90	0.9762	Chr01.g00754.m1;Chr01.g00769.m1;Chr01.g00775.m1;Chr01.g00781.m1;Chr01.g00837.m1;Chr01.g01073.m1;Chr01.g01074.m1;Chr01.g02164.m1;Chr01.g02165.m1;Chr01.g05445.m1;Chr01.g05449.m1;Chr01.g05865.m1;Chr01.g06874.m1;Chr01.g06888.m1;Chr01.g06980.m1;Chr01.g07020.m1;Chr02.g07738.m1;Chr02.g07912.m1;Chr02.g07917.m1;Chr02.g07918.m1;Chr02.g07920.m1;Chr02.g08368.m1;Chr02.g08744.m1;Chr02.g10223.m1;Chr02.g10383.m1…
196	GO:0031090	organelle_membrane	707	68	0.97771	Chr01.g01540.m1;Chr01.g05431.m1;Chr01.g05691.m1;Chr01.g06111.m1;Chr02.g07986.m1;Chr02.g08361.m1;Chr02.g08898.m1;Chr02.g09882.m1;Chr02.g09956.m1;Chr02.g09962.m1;Chr02.g09963.m1;Chr02.g09998.m1;Chr02.g11222.m1;Chr02.g11489.m1;Chr02.g13012.m1;Chr02.g14646.m1;Chr03.g15184.m1;Chr03.g15185.m1;Chr03.g15530.m1;Chr03.g16471.m1;Chr03.g17567.m1;Chr03.g17568.m1;Chr03.g19907.m1;Chr03.g19908.m1;Chr03.g19909.m1…
197	GO:0000323	lytic_vacuole	46	2	0.97876	Chr01.g05691.m1;Chr05.g28623.m1
198	GO:0043228	non-membrane-bounded_organelle	1296	132	0.97976	Chr01.g00754.m1;Chr01.g00769.m1;Chr01.g00775.m1;Chr01.g00781.m1;Chr01.g00837.m1;Chr01.g01073.m1;Chr01.g01074.m1;Chr01.g02164.m1;Chr01.g02165.m1;Chr01.g05445.m1;Chr01.g05449.m1;Chr01.g05865.m1;Chr02.g07917.m1;Chr02.g07918.m1;Chr02.g07920.m1;Chr02.g08361.m1;Chr02.g08368.m1;Chr02.g08744.m1;Chr02.g10223.m1;Chr02.g10286.m1;Chr02.g10288.m1;Chr02.g10964.m1;Chr02.g13275.m1;Chr02.g14213.m1;Chr03.g15224.m1…
199	GO:0043232	intracellular_non-membrane-bounded_organelle	1296	132	0.97976	Chr01.g00754.m1;Chr01.g00769.m1;Chr01.g00775.m1;Chr01.g00781.m1;Chr01.g00837.m1;Chr01.g01073.m1;Chr01.g01074.m1;Chr01.g02164.m1;Chr01.g02165.m1;Chr01.g05445.m1;Chr01.g05449.m1;Chr01.g05865.m1;Chr02.g07917.m1;Chr02.g07918.m1;Chr02.g07920.m1;Chr02.g08361.m1;Chr02.g08368.m1;Chr02.g08744.m1;Chr02.g10223.m1;Chr02.g10286.m1;Chr02.g10288.m1;Chr02.g10964.m1;Chr02.g13275.m1;Chr02.g14213.m1;Chr03.g15224.m1…
200	GO:1990234	transferase_complex	358	31	0.98029	Chr01.g02772.m1;Chr01.g02775.m1;Chr01.g03246.m1;Chr01.g04064.m1;Chr01.g04565.m1;Chr01.g05804.m1;Chr01.g05826.m1;Chr02.g07792.m1;Chr02.g09682.m1;Chr02.g09686.m1;Chr02.g09693.m1;Chr02.g12711.m1;Chr02.g13275.m1;Chr02.g14465.m1;Chr02.g14467.m1;Chr03.g18128.m1;Chr03.g19055.m1;Chr04.g25723.m1;Chr04.g25803.m1;Chr05.g31569.m1;Chr05.g31587.m1;Chr05.g31733.m1;Chr06.g34438.m1;Chr06.g34439.m1;Chr06.g34657.m1…
201	GO:0035770	ribonucleoprotein_granule	32	1	0.98264	Chr07.g44077.m1
202	GO:0036464	cytoplasmic_ribonucleoprotein_granule	32	1	0.98264	Chr07.g44077.m1
203	GO:0012506	vesicle_membrane	49	2	0.98467	Chr04.g25916.m1;Chr04.g27400.m1
204	GO:0030659	cytoplasmic_vesicle_membrane	49	2	0.98467	Chr04.g25916.m1;Chr04.g27400.m1
205	GO:0098791	Golgi_subcompartment	148	10	0.98614	Chr01.g02865.m1;Chr01.g03154.m1;Chr03.g14877.m1;Chr03.g15141.m1;Chr03.g15142.m1;Chr05.g29662.m1;Chr05.g29663.m1;Chr07.g43162.m1;scaffold1.g00437.m1;scaffold1.g00696.m1
206	GO:0015629	actin_cytoskeleton	50	2	0.98625	Chr04.g22918.m1;Chr05.g29745.m1
207	GO:0044429	mitochondrial_part	286	23	0.98659	Chr02.g09882.m1;Chr02.g09956.m1;Chr02.g09962.m1;Chr02.g09963.m1;Chr02.g09998.m1;Chr03.g15184.m1;Chr03.g15185.m1;Chr04.g21727.m1;Chr04.g22377.m1;Chr04.g26617.m1;Chr04.g26618.m1;Chr07.g42873.m1;scaffold1.g00723.m1;scaffold1.g00724.m1;scaffold2.g07249.m1;scaffold2.g07259.m1;scaffold2.g07279.m1;scaffold2.g07287.m1;scaffold2.g07298.m1;scaffold2.g07318.m1;scaffold2.g07359.m1;scaffold2.g07367.m1;scaffol…
208	GO:0005789	endoplasmic_reticulum_membrane	217	16	0.98916	Chr01.g01027.m1;Chr01.g02207.m1;Chr01.g02212.m1;Chr02.g10580.m1;Chr02.g10596.m1;Chr02.g10597.m1;Chr02.g10598.m1;Chr03.g16652.m1;Chr03.g16931.m1;Chr03.g21053.m1;Chr05.g32448.m1;Chr05.g32449.m1;Chr05.g32450.m1;Chr05.g32455.m1;Chr05.g32457.m1;Chr05.g32459.m1
209	GO:0042175	nuclear_outer_membrane-endoplasmic_reticulum_membrane_network	218	16	0.98979	Chr01.g01027.m1;Chr01.g02207.m1;Chr01.g02212.m1;Chr02.g10580.m1;Chr02.g10596.m1;Chr02.g10597.m1;Chr02.g10598.m1;Chr03.g16652.m1;Chr03.g16931.m1;Chr03.g21053.m1;Chr05.g32448.m1;Chr05.g32449.m1;Chr05.g32450.m1;Chr05.g32455.m1;Chr05.g32457.m1;Chr05.g32459.m1
210	GO:0005654	nucleoplasm	240	18	0.99026	Chr01.g02772.m1;Chr01.g02775.m1;Chr01.g03246.m1;Chr01.g05804.m1;Chr02.g07792.m1;Chr02.g12062.m1;Chr02.g12711.m1;Chr03.g17397.m1;Chr04.g22591.m1;Chr04.g22963.m1;Chr04.g25723.m1;Chr04.g25803.m1;Chr06.g34500.m1;Chr06.g34503.m1;Chr06.g34507.m1;Chr06.g34635.m1;Chr06.g35546.m1;Chr06.g36258.m1
211	GO:0005739	mitochondrion	799	75	0.99077	Chr01.g00754.m1;Chr01.g00775.m1;Chr01.g00781.m1;Chr01.g00837.m1;Chr01.g03036.m1;Chr01.g04711.m1;Chr01.g04717.m1;Chr01.g04727.m1;Chr01.g04733.m1;Chr01.g04745.m1;Chr01.g06111.m1;Chr02.g07917.m1;Chr02.g07918.m1;Chr02.g07920.m1;Chr02.g08368.m1;Chr02.g09882.m1;Chr02.g09956.m1;Chr02.g09962.m1;Chr02.g09963.m1;Chr02.g09998.m1;Chr02.g11239.m1;Chr02.g11244.m1;Chr02.g11249.m1;Chr02.g11254.m1;Chr02.g11256.m1…
212	GO:0031225	anchored_component_of_membrane	143	9	0.9912	Chr03.g21018.m1;Chr05.g30339.m1;Chr05.g30340.m1;Chr05.g30341.m1;Chr05.g33101.m1;Chr07.g43493.m1;Chr07.g43494.m1;Chr07.g43495.m1;Chr07.g43497.m1
213	GO:0044433	cytoplasmic_vesicle_part	58	2	0.99433	Chr04.g25916.m1;Chr04.g27400.m1
214	GO:0044432	endoplasmic_reticulum_part	229	16	0.99485	Chr01.g01027.m1;Chr01.g02207.m1;Chr01.g02212.m1;Chr02.g10580.m1;Chr02.g10596.m1;Chr02.g10597.m1;Chr02.g10598.m1;Chr03.g16652.m1;Chr03.g16931.m1;Chr03.g21053.m1;Chr05.g32448.m1;Chr05.g32449.m1;Chr05.g32450.m1;Chr05.g32455.m1;Chr05.g32457.m1;Chr05.g32459.m1
215	GO:0031981	nuclear_lumen	602	52	0.99623	Chr01.g02772.m1;Chr01.g02775.m1;Chr01.g03246.m1;Chr01.g05800.m1;Chr01.g05801.m1;Chr01.g05804.m1;Chr02.g07792.m1;Chr02.g08361.m1;Chr02.g10964.m1;Chr02.g12062.m1;Chr02.g12711.m1;Chr02.g13012.m1;Chr02.g13275.m1;Chr03.g17279.m1;Chr03.g17397.m1;Chr03.g19055.m1;Chr03.g20704.m1;Chr04.g22591.m1;Chr04.g22963.m1;Chr04.g24072.m1;Chr04.g25723.m1;Chr04.g25803.m1;Chr04.g26043.m1;Chr04.g27531.m1;Chr04.g27533.m1…
216	GO:0098800	inner_mitochondrial_membrane_protein_complex	63	2	0.99676	Chr04.g26617.m1;Chr04.g26618.m1
217	GO:0005802	trans-Golgi_network	132	7	0.99684	Chr01.g02865.m1;Chr01.g03154.m1;Chr03.g14877.m1;Chr05.g29662.m1;Chr05.g29663.m1;Chr07.g43162.m1;scaffold1.g00437.m1
218	GO:0030135	coated_vesicle	68	2	0.99816	Chr04.g25916.m1;Chr04.g27400.m1
219	GO:0098798	mitochondrial_protein_complex	70	2	0.99854	Chr04.g26617.m1;Chr04.g26618.m1
220	GO:1902494	catalytic_complex	605	49	0.99916	Chr01.g02772.m1;Chr01.g02775.m1;Chr01.g03246.m1;Chr01.g04064.m1;Chr01.g04565.m1;Chr01.g05241.m1;Chr01.g05800.m1;Chr01.g05801.m1;Chr01.g05804.m1;Chr01.g05826.m1;Chr02.g07792.m1;Chr02.g09682.m1;Chr02.g09686.m1;Chr02.g09693.m1;Chr02.g12711.m1;Chr02.g13275.m1;Chr02.g14465.m1;Chr02.g14467.m1;Chr03.g16789.m1;Chr03.g16795.m1;Chr03.g17054.m1;Chr03.g17055.m1;Chr03.g18128.m1;Chr03.g19055.m1;Chr03.g19229.m1…
221	GO:0044452	nucleolar_part	78	2	0.99942	Chr06.g34657.m1;Chr06.g34662.m1
222	GO:0043234	protein_complex	1709	160	0.9998	Chr01.g00763.m1;Chr01.g00768.m1;Chr01.g00782.m1;Chr01.g00784.m1;Chr01.g00785.m1;Chr01.g00791.m1;Chr01.g00838.m1;Chr01.g02772.m1;Chr01.g02775.m1;Chr01.g03246.m1;Chr01.g04064.m1;Chr01.g04565.m1;Chr01.g05241.m1;Chr01.g05691.m1;Chr01.g05800.m1;Chr01.g05801.m1;Chr01.g05804.m1;Chr01.g05826.m1;Chr02.g07738.m1;Chr02.g07792.m1;Chr02.g08361.m1;Chr02.g09682.m1;Chr02.g09686.m1;Chr02.g09693.m1;Chr02.g10286.m1…
223	GO:0030684	preribosome	108	3	0.99986	Chr05.g28148.m1;Chr05.g28158.m1;Chr07.g42898.m1
224	GO:0044451	nucleoplasm_part	197	9	0.99989	Chr01.g02772.m1;Chr01.g02775.m1;Chr01.g03246.m1;Chr01.g05804.m1;Chr02.g07792.m1;Chr02.g12711.m1;Chr04.g25723.m1;Chr04.g25803.m1;Chr06.g36258.m1
225	GO:0009941	chloroplast_envelope	262	14	0.99991	Chr02.g14453.m1;Chr02.g14454.m1;Chr02.g14455.m1;Chr02.g14461.m1;Chr04.g25676.m1;Chr04.g26183.m1;Chr04.g26184.m1;Chr05.g32416.m1;Chr05.g33197.m2;Chr06.g34079.m1;Chr06.g34246.m1;Chr07.g39660.m1;scaffold4.g27687.m1;scaffold4.g27688.m1
226	GO:0009536	plastid	1343	117	0.99996	Chr01.g00754.m1;Chr01.g00763.m1;Chr01.g00767.m1;Chr01.g00769.m1;Chr01.g00771.m1;Chr01.g00775.m1;Chr01.g00776.m1;Chr01.g00777.m1;Chr01.g00781.m1;Chr01.g00783.m1;Chr01.g00784.m1;Chr01.g00785.m1;Chr01.g00786.m1;Chr01.g00787.m1;Chr01.g00790.m1;Chr01.g00837.m1;Chr01.g00839.m1;Chr02.g08361.m1;Chr02.g09107.m1;Chr02.g10286.m1;Chr02.g10288.m1;Chr02.g14453.m1;Chr02.g14454.m1;Chr02.g14455.m1;Chr02.g14461.m1…
227	GO:0031969	chloroplast_membrane	80	1	0.99996	Chr06.g34079.m1
228	GO:0009526	plastid_envelope	274	14	0.99997	Chr02.g14453.m1;Chr02.g14454.m1;Chr02.g14455.m1;Chr02.g14461.m1;Chr04.g25676.m1;Chr04.g26183.m1;Chr04.g26184.m1;Chr05.g32416.m1;Chr05.g33197.m2;Chr06.g34079.m1;Chr06.g34246.m1;Chr07.g39660.m1;scaffold4.g27687.m1;scaffold4.g27688.m1
229	GO:0005783	endoplasmic_reticulum	450	29	0.99997	Chr01.g01027.m1;Chr01.g02207.m1;Chr01.g02212.m1;Chr01.g03503.m1;Chr01.g05260.m1;Chr02.g08306.m1;Chr02.g08307.m1;Chr02.g10580.m1;Chr02.g10596.m1;Chr02.g10597.m1;Chr02.g10598.m1;Chr03.g16652.m1;Chr03.g16714.m1;Chr03.g16726.m1;Chr03.g16730.m1;Chr03.g16931.m1;Chr03.g16996.m1;Chr03.g17000.m1;Chr03.g17721.m1;Chr03.g17734.m1;Chr03.g17735.m1;Chr03.g17736.m1;Chr03.g21053.m1;Chr05.g32448.m1;Chr05.g32449.m1…
230	GO:0031967	organelle_envelope	551	38	0.99997	Chr02.g09882.m1;Chr02.g09956.m1;Chr02.g09962.m1;Chr02.g09963.m1;Chr02.g09998.m1;Chr02.g13012.m1;Chr02.g14453.m1;Chr02.g14454.m1;Chr02.g14455.m1;Chr02.g14461.m1;Chr03.g15184.m1;Chr03.g15185.m1;Chr04.g21727.m1;Chr04.g22377.m1;Chr04.g25676.m1;Chr04.g26183.m1;Chr04.g26184.m1;Chr04.g26617.m1;Chr04.g26618.m1;Chr05.g32416.m1;Chr05.g33197.m2;Chr06.g34079.m1;Chr06.g34246.m1;Chr07.g39660.m1;Chr07.g42873.m1…
231	GO:0031975	envelope	552	38	0.99997	Chr02.g09882.m1;Chr02.g09956.m1;Chr02.g09962.m1;Chr02.g09963.m1;Chr02.g09998.m1;Chr02.g13012.m1;Chr02.g14453.m1;Chr02.g14454.m1;Chr02.g14455.m1;Chr02.g14461.m1;Chr03.g15184.m1;Chr03.g15185.m1;Chr04.g21727.m1;Chr04.g22377.m1;Chr04.g25676.m1;Chr04.g26183.m1;Chr04.g26184.m1;Chr04.g26617.m1;Chr04.g26618.m1;Chr05.g32416.m1;Chr05.g33197.m2;Chr06.g34079.m1;Chr06.g34246.m1;Chr07.g39660.m1;Chr07.g42873.m1…
232	GO:0042170	plastid_membrane	84	1	0.99998	Chr06.g34079.m1
233	GO:0009507	chloroplast	1249	106	0.99998	Chr01.g00754.m1;Chr01.g00763.m1;Chr01.g00767.m1;Chr01.g00769.m1;Chr01.g00771.m1;Chr01.g00775.m1;Chr01.g00776.m1;Chr01.g00777.m1;Chr01.g00781.m1;Chr01.g00783.m1;Chr01.g00784.m1;Chr01.g00785.m1;Chr01.g00786.m1;Chr01.g00787.m1;Chr01.g00790.m1;Chr01.g00837.m1;Chr01.g00839.m1;Chr02.g08361.m1;Chr02.g09107.m1;Chr02.g14453.m1;Chr02.g14454.m1;Chr02.g14455.m1;Chr02.g14461.m1;Chr03.g20704.m1;Chr04.g25676.m1…
234	GO:0005730	nucleolus	214	9	0.99998	Chr02.g08361.m1;Chr03.g20704.m1;Chr05.g28158.m1;Chr05.g29123.m1;Chr06.g34657.m1;Chr06.g34662.m1;Chr07.g40117.m1;Chr07.g43138.m1;Chr07.g43141.m1
235	GO:0044428	nuclear_part	886	69	0.99998	Chr01.g02772.m1;Chr01.g02775.m1;Chr01.g03246.m1;Chr01.g05800.m1;Chr01.g05801.m1;Chr01.g05804.m1;Chr01.g06874.m1;Chr01.g06888.m1;Chr01.g06980.m1;Chr01.g07020.m1;Chr02.g07738.m1;Chr02.g07792.m1;Chr02.g08361.m1;Chr02.g10383.m1;Chr02.g10387.m1;Chr02.g10388.m1;Chr02.g10964.m1;Chr02.g12062.m1;Chr02.g12711.m1;Chr02.g13012.m1;Chr02.g13275.m1;Chr03.g17279.m1;Chr03.g17397.m1;Chr03.g18672.m1;Chr03.g18691.m1…
236	GO:0032991	macromolecular_complex	2564	244	0.99999	Chr01.g00754.m1;Chr01.g00763.m1;Chr01.g00768.m1;Chr01.g00769.m1;Chr01.g00775.m1;Chr01.g00781.m1;Chr01.g00782.m1;Chr01.g00784.m1;Chr01.g00785.m1;Chr01.g00791.m1;Chr01.g00837.m1;Chr01.g00838.m1;Chr01.g01073.m1;Chr01.g01074.m1;Chr01.g02164.m1;Chr01.g02165.m1;Chr01.g02772.m1;Chr01.g02775.m1;Chr01.g03246.m1;Chr01.g04064.m1;Chr01.g04565.m1;Chr01.g05241.m1;Chr01.g05445.m1;Chr01.g05449.m1;Chr01.g05691.m1…
237	GO:0005635	nuclear_envelope	88	1	0.99999	Chr02.g13012.m1
238	GO:0044431	Golgi_apparatus_part	262	12	0.99999	Chr01.g02865.m1;Chr01.g03154.m1;Chr03.g14877.m1;Chr03.g15141.m1;Chr03.g15142.m1;Chr04.g25916.m1;Chr04.g27400.m1;Chr05.g29662.m1;Chr05.g29663.m1;Chr07.g43162.m1;scaffold1.g00437.m1;scaffold1.g00696.m1
239	GO:0005794	Golgi_apparatus	468	29	0.99999	Chr01.g02865.m1;Chr01.g03154.m1;Chr02.g08361.m1;Chr03.g14877.m1;Chr03.g15141.m1;Chr03.g15142.m1;Chr03.g19121.m1;Chr03.g19127.m1;Chr03.g19132.m1;Chr03.g19133.m1;Chr03.g19537.m1;Chr03.g20491.m1;Chr03.g20704.m1;Chr04.g25916.m1;Chr04.g26081.m1;Chr04.g27056.m1;Chr04.g27400.m1;Chr04.g27570.m1;Chr05.g29123.m1;Chr05.g29662.m1;Chr05.g29663.m1;Chr06.g39428.m1;Chr06.g39429.m1;Chr07.g40117.m1;Chr07.g43138.m1…
240	GO:0031974	membrane-enclosed_lumen	723	52	0.99999	Chr01.g02772.m1;Chr01.g02775.m1;Chr01.g03246.m1;Chr01.g05800.m1;Chr01.g05801.m1;Chr01.g05804.m1;Chr02.g07792.m1;Chr02.g08361.m1;Chr02.g10964.m1;Chr02.g12062.m1;Chr02.g12711.m1;Chr02.g13012.m1;Chr02.g13275.m1;Chr03.g17279.m1;Chr03.g17397.m1;Chr03.g19055.m1;Chr03.g20704.m1;Chr04.g22591.m1;Chr04.g22963.m1;Chr04.g24072.m1;Chr04.g25723.m1;Chr04.g25803.m1;Chr04.g26043.m1;Chr04.g27531.m1;Chr04.g27533.m1…
241	GO:0043233	organelle_lumen	723	52	0.99999	Chr01.g02772.m1;Chr01.g02775.m1;Chr01.g03246.m1;Chr01.g05800.m1;Chr01.g05801.m1;Chr01.g05804.m1;Chr02.g07792.m1;Chr02.g08361.m1;Chr02.g10964.m1;Chr02.g12062.m1;Chr02.g12711.m1;Chr02.g13012.m1;Chr02.g13275.m1;Chr03.g17279.m1;Chr03.g17397.m1;Chr03.g19055.m1;Chr03.g20704.m1;Chr04.g22591.m1;Chr04.g22963.m1;Chr04.g24072.m1;Chr04.g25723.m1;Chr04.g25803.m1;Chr04.g26043.m1;Chr04.g27531.m1;Chr04.g27533.m1…
242	GO:0070013	intracellular_organelle_lumen	723	52	0.99999	Chr01.g02772.m1;Chr01.g02775.m1;Chr01.g03246.m1;Chr01.g05800.m1;Chr01.g05801.m1;Chr01.g05804.m1;Chr02.g07792.m1;Chr02.g08361.m1;Chr02.g10964.m1;Chr02.g12062.m1;Chr02.g12711.m1;Chr02.g13012.m1;Chr02.g13275.m1;Chr03.g17279.m1;Chr03.g17397.m1;Chr03.g19055.m1;Chr03.g20704.m1;Chr04.g22591.m1;Chr04.g22963.m1;Chr04.g24072.m1;Chr04.g25723.m1;Chr04.g25803.m1;Chr04.g26043.m1;Chr04.g27531.m1;Chr04.g27533.m1…
243	GO:0005768	endosome	170	5	0.99999	Chr01.g05691.m1;Chr03.g15141.m1;Chr03.g15142.m1;Chr05.g28623.m1;scaffold1.g00696.m1
244	GO:0005829	cytosol	996	68	1	Chr01.g01074.m1;Chr01.g02164.m1;Chr01.g02165.m1;Chr01.g02772.m1;Chr01.g02775.m1;Chr01.g02974.m1;Chr01.g02981.m1;Chr01.g02987.m1;Chr01.g03246.m1;Chr01.g05241.m1;Chr01.g05445.m1;Chr01.g05449.m1;Chr01.g05800.m1;Chr01.g05801.m1;Chr01.g05865.m1;Chr01.g06270.m1;Chr02.g07696.m1;Chr02.g07792.m1;Chr02.g08361.m1;Chr02.g08744.m1;Chr02.g10223.m1;Chr02.g11239.m1;Chr02.g11244.m1;Chr02.g11249.m1;Chr02.g11254.m1…
245	GO:0044434	chloroplast_part	672	38	1	Chr01.g00763.m1;Chr01.g00771.m1;Chr01.g00784.m1;Chr01.g00785.m1;Chr01.g00787.m1;Chr02.g14453.m1;Chr02.g14454.m1;Chr02.g14455.m1;Chr02.g14461.m1;Chr04.g25676.m1;Chr04.g26183.m1;Chr04.g26184.m1;Chr05.g27993.m1;Chr05.g32380.m1;Chr05.g32416.m1;Chr05.g33197.m2;Chr06.g34079.m1;Chr06.g34246.m1;Chr07.g39660.m1;scaffold12.g44355.m1;scaffold16.g44374.m1;scaffold16.g44375.m1;scaffold22.g44404.m1;scaffold2.g…
246	GO:0044435	plastid_part	686	38	1	Chr01.g00763.m1;Chr01.g00771.m1;Chr01.g00784.m1;Chr01.g00785.m1;Chr01.g00787.m1;Chr02.g14453.m1;Chr02.g14454.m1;Chr02.g14455.m1;Chr02.g14461.m1;Chr04.g25676.m1;Chr04.g26183.m1;Chr04.g26184.m1;Chr05.g27993.m1;Chr05.g32380.m1;Chr05.g32416.m1;Chr05.g33197.m2;Chr06.g34079.m1;Chr06.g34246.m1;Chr07.g39660.m1;scaffold12.g44355.m1;scaffold16.g44374.m1;scaffold16.g44375.m1;scaffold22.g44404.m1;scaffold2.g…
247	GO:0009570	chloroplast_stroma	293	8	1	Chr02.g14453.m1;Chr02.g14454.m1;Chr02.g14455.m1;Chr02.g14461.m1;Chr04.g26183.m1;Chr04.g26184.m1;scaffold4.g27687.m1;scaffold4.g27688.m1
248	GO:0012505	endomembrane_system	1102	74	1	Chr01.g01027.m1;Chr01.g01503.m1;Chr01.g02207.m1;Chr01.g02212.m1;Chr01.g02865.m1;Chr01.g03154.m1;Chr01.g03503.m1;Chr01.g05260.m1;Chr01.g05564.m1;Chr01.g05565.m1;Chr01.g05691.m1;Chr02.g08306.m1;Chr02.g08307.m1;Chr02.g08361.m1;Chr02.g10580.m1;Chr02.g10596.m1;Chr02.g10597.m1;Chr02.g10598.m1;Chr02.g10918.m1;Chr02.g10919.m1;Chr02.g10920.m1;Chr02.g10921.m1;Chr02.g13012.m1;Chr03.g14877.m1;Chr03.g15141.m1…
249	GO:0009532	plastid_stroma	306	8	1	Chr02.g14453.m1;Chr02.g14454.m1;Chr02.g14455.m1;Chr02.g14461.m1;Chr04.g26183.m1;Chr04.g26184.m1;scaffold4.g27687.m1;scaffold4.g27688.m1
250	GO:0044422	organelle_part	3059	262	1	Chr01.g00754.m1;Chr01.g00763.m1;Chr01.g00769.m1;Chr01.g00771.m1;Chr01.g00775.m1;Chr01.g00784.m1;Chr01.g00785.m1;Chr01.g00787.m1;Chr01.g01027.m1;Chr01.g01074.m1;Chr01.g01540.m1;Chr01.g02164.m1;Chr01.g02165.m1;Chr01.g02207.m1;Chr01.g02212.m1;Chr01.g02772.m1;Chr01.g02775.m1;Chr01.g02865.m1;Chr01.g03154.m1;Chr01.g03246.m1;Chr01.g05431.m1;Chr01.g05445.m1;Chr01.g05449.m1;Chr01.g05691.m1;Chr01.g05800.m1…
251	GO:0044446	intracellular_organelle_part	3059	262	1	Chr01.g00754.m1;Chr01.g00763.m1;Chr01.g00769.m1;Chr01.g00771.m1;Chr01.g00775.m1;Chr01.g00784.m1;Chr01.g00785.m1;Chr01.g00787.m1;Chr01.g01027.m1;Chr01.g01074.m1;Chr01.g01540.m1;Chr01.g02164.m1;Chr01.g02165.m1;Chr01.g02207.m1;Chr01.g02212.m1;Chr01.g02772.m1;Chr01.g02775.m1;Chr01.g02865.m1;Chr01.g03154.m1;Chr01.g03246.m1;Chr01.g05431.m1;Chr01.g05445.m1;Chr01.g05449.m1;Chr01.g05691.m1;Chr01.g05800.m1…
252	GO:0005575	cellular_component	16179	1923	1	Chr01.g00754.m1;Chr01.g00760.m1;Chr01.g00763.m1;Chr01.g00767.m1;Chr01.g00768.m1;Chr01.g00769.m1;Chr01.g00771.m1;Chr01.g00775.m1;Chr01.g00776.m1;Chr01.g00777.m1;Chr01.g00781.m1;Chr01.g00782.m1;Chr01.g00783.m1;Chr01.g00784.m1;Chr01.g00785.m1;Chr01.g00786.m1;Chr01.g00787.m1;Chr01.g00790.m1;Chr01.g00791.m1;Chr01.g00837.m1;Chr01.g00838.m1;Chr01.g00839.m1;Chr01.g01027.m1;Chr01.g01035.m1;Chr01.g01045.m1…
253	GO:0005622	intracellular	8781	682	1	Chr01.g00754.m1;Chr01.g00760.m1;Chr01.g00763.m1;Chr01.g00767.m1;Chr01.g00768.m1;Chr01.g00769.m1;Chr01.g00771.m1;Chr01.g00775.m1;Chr01.g00776.m1;Chr01.g00777.m1;Chr01.g00781.m1;Chr01.g00782.m1;Chr01.g00783.m1;Chr01.g00784.m1;Chr01.g00785.m1;Chr01.g00786.m1;Chr01.g00787.m1;Chr01.g00790.m1;Chr01.g00791.m1;Chr01.g00837.m1;Chr01.g00838.m1;Chr01.g00839.m1;Chr01.g01027.m1;Chr01.g01073.m1;Chr01.g01074.m1…
254	GO:0005623	cell	10316	990	1	Chr01.g00754.m1;Chr01.g00760.m1;Chr01.g00763.m1;Chr01.g00767.m1;Chr01.g00768.m1;Chr01.g00769.m1;Chr01.g00771.m1;Chr01.g00775.m1;Chr01.g00776.m1;Chr01.g00777.m1;Chr01.g00781.m1;Chr01.g00782.m1;Chr01.g00783.m1;Chr01.g00784.m1;Chr01.g00785.m1;Chr01.g00786.m1;Chr01.g00787.m1;Chr01.g00790.m1;Chr01.g00791.m1;Chr01.g00837.m1;Chr01.g00838.m1;Chr01.g00839.m1;Chr01.g01027.m1;Chr01.g01045.m1;Chr01.g01046.m1…
255	GO:0005634	nucleus	2913	168	1	Chr01.g02772.m1;Chr01.g02775.m1;Chr01.g03246.m1;Chr01.g05001.m1;Chr01.g05241.m1;Chr01.g05800.m1;Chr01.g05801.m1;Chr01.g05804.m1;Chr01.g06291.m1;Chr01.g06677.m1;Chr01.g06874.m1;Chr01.g06888.m1;Chr01.g06980.m1;Chr01.g07020.m1;Chr02.g07738.m1;Chr02.g07792.m1;Chr02.g08361.m1;Chr02.g09812.m1;Chr02.g09813.m1;Chr02.g09814.m1;Chr02.g10286.m1;Chr02.g10288.m1;Chr02.g10383.m1;Chr02.g10387.m1;Chr02.g10388.m1…
256	GO:0005737	cytoplasm	5645	481	1	Chr01.g00754.m1;Chr01.g00763.m1;Chr01.g00767.m1;Chr01.g00769.m1;Chr01.g00771.m1;Chr01.g00775.m1;Chr01.g00776.m1;Chr01.g00777.m1;Chr01.g00781.m1;Chr01.g00783.m1;Chr01.g00784.m1;Chr01.g00785.m1;Chr01.g00786.m1;Chr01.g00787.m1;Chr01.g00790.m1;Chr01.g00837.m1;Chr01.g00839.m1;Chr01.g01027.m1;Chr01.g01073.m1;Chr01.g01074.m1;Chr01.g01429.m1;Chr01.g01430.m1;Chr01.g01433.m1;Chr01.g01540.m1;Chr01.g02164.m1…
257	GO:0043226	organelle	6824	537	1	Chr01.g00754.m1;Chr01.g00763.m1;Chr01.g00767.m1;Chr01.g00769.m1;Chr01.g00771.m1;Chr01.g00775.m1;Chr01.g00776.m1;Chr01.g00777.m1;Chr01.g00781.m1;Chr01.g00783.m1;Chr01.g00784.m1;Chr01.g00785.m1;Chr01.g00786.m1;Chr01.g00787.m1;Chr01.g00790.m1;Chr01.g00837.m1;Chr01.g00839.m1;Chr01.g01027.m1;Chr01.g01073.m1;Chr01.g01074.m1;Chr01.g01187.m1;Chr01.g01429.m1;Chr01.g01430.m1;Chr01.g01433.m1;Chr01.g01540.m1…
258	GO:0043227	membrane-bounded_organelle	6173	484	1	Chr01.g00754.m1;Chr01.g00763.m1;Chr01.g00767.m1;Chr01.g00769.m1;Chr01.g00771.m1;Chr01.g00775.m1;Chr01.g00776.m1;Chr01.g00777.m1;Chr01.g00781.m1;Chr01.g00783.m1;Chr01.g00784.m1;Chr01.g00785.m1;Chr01.g00786.m1;Chr01.g00787.m1;Chr01.g00790.m1;Chr01.g00837.m1;Chr01.g00839.m1;Chr01.g01027.m1;Chr01.g01187.m1;Chr01.g01429.m1;Chr01.g01430.m1;Chr01.g01433.m1;Chr01.g01540.m1;Chr01.g02074.m1;Chr01.g02207.m1…
259	GO:0043229	intracellular_organelle	6806	537	1	Chr01.g00754.m1;Chr01.g00763.m1;Chr01.g00767.m1;Chr01.g00769.m1;Chr01.g00771.m1;Chr01.g00775.m1;Chr01.g00776.m1;Chr01.g00777.m1;Chr01.g00781.m1;Chr01.g00783.m1;Chr01.g00784.m1;Chr01.g00785.m1;Chr01.g00786.m1;Chr01.g00787.m1;Chr01.g00790.m1;Chr01.g00837.m1;Chr01.g00839.m1;Chr01.g01027.m1;Chr01.g01073.m1;Chr01.g01074.m1;Chr01.g01187.m1;Chr01.g01429.m1;Chr01.g01430.m1;Chr01.g01433.m1;Chr01.g01540.m1…
260	GO:0043231	intracellular_membrane-bounded_organelle	6164	482	1	Chr01.g00754.m1;Chr01.g00763.m1;Chr01.g00767.m1;Chr01.g00769.m1;Chr01.g00771.m1;Chr01.g00775.m1;Chr01.g00776.m1;Chr01.g00777.m1;Chr01.g00781.m1;Chr01.g00783.m1;Chr01.g00784.m1;Chr01.g00785.m1;Chr01.g00786.m1;Chr01.g00787.m1;Chr01.g00790.m1;Chr01.g00837.m1;Chr01.g00839.m1;Chr01.g01027.m1;Chr01.g01187.m1;Chr01.g01429.m1;Chr01.g01433.m1;Chr01.g01540.m1;Chr01.g02074.m1;Chr01.g02207.m1;Chr01.g02212.m1…
261	GO:0044424	intracellular_part	8372	659	1	Chr01.g00754.m1;Chr01.g00760.m1;Chr01.g00763.m1;Chr01.g00767.m1;Chr01.g00768.m1;Chr01.g00769.m1;Chr01.g00771.m1;Chr01.g00775.m1;Chr01.g00776.m1;Chr01.g00777.m1;Chr01.g00781.m1;Chr01.g00782.m1;Chr01.g00783.m1;Chr01.g00784.m1;Chr01.g00785.m1;Chr01.g00786.m1;Chr01.g00787.m1;Chr01.g00790.m1;Chr01.g00791.m1;Chr01.g00837.m1;Chr01.g00838.m1;Chr01.g00839.m1;Chr01.g01027.m1;Chr01.g01073.m1;Chr01.g01074.m1…
262	GO:0044444	cytoplasmic_part	4446	374	1	Chr01.g00754.m1;Chr01.g00763.m1;Chr01.g00767.m1;Chr01.g00769.m1;Chr01.g00771.m1;Chr01.g00775.m1;Chr01.g00776.m1;Chr01.g00777.m1;Chr01.g00781.m1;Chr01.g00783.m1;Chr01.g00784.m1;Chr01.g00785.m1;Chr01.g00786.m1;Chr01.g00787.m1;Chr01.g00790.m1;Chr01.g00837.m1;Chr01.g00839.m1;Chr01.g01027.m1;Chr01.g01073.m1;Chr01.g01074.m1;Chr01.g01429.m1;Chr01.g01430.m1;Chr01.g01433.m1;Chr01.g01540.m1;Chr01.g02164.m1…
263	GO:0044464	cell_part	10244	990	1	Chr01.g00754.m1;Chr01.g00760.m1;Chr01.g00763.m1;Chr01.g00767.m1;Chr01.g00768.m1;Chr01.g00769.m1;Chr01.g00771.m1;Chr01.g00775.m1;Chr01.g00776.m1;Chr01.g00777.m1;Chr01.g00781.m1;Chr01.g00782.m1;Chr01.g00783.m1;Chr01.g00784.m1;Chr01.g00785.m1;Chr01.g00786.m1;Chr01.g00787.m1;Chr01.g00790.m1;Chr01.g00791.m1;Chr01.g00837.m1;Chr01.g00838.m1;Chr01.g00839.m1;Chr01.g01027.m1;Chr01.g01045.m1;Chr01.g01046.m1…
MF
1	GO:0043531	ADP_binding	346	220	< 1e-30	Chr01.g01375.m1;Chr01.g01381.m1;Chr01.g01888.m1;Chr01.g01987.m1;Chr01.g02797.m1;Chr01.g02977.m1;Chr01.g02979.m1;Chr01.g02983.m1;Chr01.g02985.m1;Chr01.g02993.m1;Chr01.g05311.m1;Chr01.g05967.m1;Chr01.g05970.m1;Chr01.g05973.m1;Chr01.g05977.m1;Chr01.g05982.m1;Chr01.g05987.m1;Chr01.g06953.m1;Chr01.g06955.m1;Chr01.g06992.m1;Chr01.g06995.m1;Chr01.g07026.m1;Chr02.g07762.m1;Chr02.g09648.m1;Chr02.g09664.m1…
2	GO:0032549	ribonucleoside_binding	3501	869	< 1e-30	Chr01.g00763.m1;Chr01.g00768.m1;Chr01.g00776.m1;Chr01.g00777.m1;Chr01.g00782.m1;Chr01.g00784.m1;Chr01.g00791.m1;Chr01.g00838.m1;Chr01.g01087.m1;Chr01.g01088.m1;Chr01.g01187.m1;Chr01.g01375.m1;Chr01.g01381.m1;Chr01.g01540.m1;Chr01.g01566.m1;Chr01.g01888.m1;Chr01.g01987.m1;Chr01.g02074.m1;Chr01.g02152.m1;Chr01.g02153.m1;Chr01.g02470.m1;Chr01.g02744.m1;Chr01.g02746.m1;Chr01.g02757.m1;Chr01.g02762.m1…
3	GO:0001882	nucleoside_binding	3503	869	< 1e-30	Chr01.g00763.m1;Chr01.g00768.m1;Chr01.g00776.m1;Chr01.g00777.m1;Chr01.g00782.m1;Chr01.g00784.m1;Chr01.g00791.m1;Chr01.g00838.m1;Chr01.g01087.m1;Chr01.g01088.m1;Chr01.g01187.m1;Chr01.g01375.m1;Chr01.g01381.m1;Chr01.g01540.m1;Chr01.g01566.m1;Chr01.g01888.m1;Chr01.g01987.m1;Chr01.g02074.m1;Chr01.g02152.m1;Chr01.g02153.m1;Chr01.g02470.m1;Chr01.g02744.m1;Chr01.g02746.m1;Chr01.g02757.m1;Chr01.g02762.m1…
4	GO:0097367	carbohydrate_derivative_binding	3593	877	< 1e-30	Chr01.g00763.m1;Chr01.g00768.m1;Chr01.g00776.m1;Chr01.g00777.m1;Chr01.g00782.m1;Chr01.g00784.m1;Chr01.g00791.m1;Chr01.g00838.m1;Chr01.g01087.m1;Chr01.g01088.m1;Chr01.g01187.m1;Chr01.g01375.m1;Chr01.g01381.m1;Chr01.g01540.m1;Chr01.g01566.m1;Chr01.g01888.m1;Chr01.g01987.m1;Chr01.g02074.m1;Chr01.g02152.m1;Chr01.g02153.m1;Chr01.g02470.m1;Chr01.g02744.m1;Chr01.g02746.m1;Chr01.g02757.m1;Chr01.g02762.m1…
5	GO:0032559	adenyl_ribonucleotide_binding	3169	792	< 1e-30	Chr01.g00763.m1;Chr01.g00768.m1;Chr01.g00782.m1;Chr01.g00784.m1;Chr01.g00791.m1;Chr01.g00838.m1;Chr01.g01087.m1;Chr01.g01088.m1;Chr01.g01187.m1;Chr01.g01375.m1;Chr01.g01381.m1;Chr01.g01540.m1;Chr01.g01566.m1;Chr01.g01888.m1;Chr01.g01987.m1;Chr01.g02074.m1;Chr01.g02152.m1;Chr01.g02153.m1;Chr01.g02470.m1;Chr01.g02744.m1;Chr01.g02746.m1;Chr01.g02757.m1;Chr01.g02762.m1;Chr01.g02766.m1;Chr01.g02797.m1…
6	GO:0030554	adenyl_nucleotide_binding	3175	792	< 1e-30	Chr01.g00763.m1;Chr01.g00768.m1;Chr01.g00782.m1;Chr01.g00784.m1;Chr01.g00791.m1;Chr01.g00838.m1;Chr01.g01087.m1;Chr01.g01088.m1;Chr01.g01187.m1;Chr01.g01375.m1;Chr01.g01381.m1;Chr01.g01540.m1;Chr01.g01566.m1;Chr01.g01888.m1;Chr01.g01987.m1;Chr01.g02074.m1;Chr01.g02152.m1;Chr01.g02153.m1;Chr01.g02470.m1;Chr01.g02744.m1;Chr01.g02746.m1;Chr01.g02757.m1;Chr01.g02762.m1;Chr01.g02766.m1;Chr01.g02797.m1…
7	GO:0001883	purine_nucleoside_binding	3472	842	< 1e-30	Chr01.g00763.m1;Chr01.g00768.m1;Chr01.g00782.m1;Chr01.g00784.m1;Chr01.g00791.m1;Chr01.g00838.m1;Chr01.g01087.m1;Chr01.g01088.m1;Chr01.g01187.m1;Chr01.g01375.m1;Chr01.g01381.m1;Chr01.g01540.m1;Chr01.g01566.m1;Chr01.g01888.m1;Chr01.g01987.m1;Chr01.g02074.m1;Chr01.g02152.m1;Chr01.g02153.m1;Chr01.g02470.m1;Chr01.g02744.m1;Chr01.g02746.m1;Chr01.g02757.m1;Chr01.g02762.m1;Chr01.g02766.m1;Chr01.g02797.m1…
8	GO:0032550	purine_ribonucleoside_binding	3472	842	< 1e-30	Chr01.g00763.m1;Chr01.g00768.m1;Chr01.g00782.m1;Chr01.g00784.m1;Chr01.g00791.m1;Chr01.g00838.m1;Chr01.g01087.m1;Chr01.g01088.m1;Chr01.g01187.m1;Chr01.g01375.m1;Chr01.g01381.m1;Chr01.g01540.m1;Chr01.g01566.m1;Chr01.g01888.m1;Chr01.g01987.m1;Chr01.g02074.m1;Chr01.g02152.m1;Chr01.g02153.m1;Chr01.g02470.m1;Chr01.g02744.m1;Chr01.g02746.m1;Chr01.g02757.m1;Chr01.g02762.m1;Chr01.g02766.m1;Chr01.g02797.m1…
9	GO:0032555	purine_ribonucleotide_binding	3472	842	< 1e-30	Chr01.g00763.m1;Chr01.g00768.m1;Chr01.g00782.m1;Chr01.g00784.m1;Chr01.g00791.m1;Chr01.g00838.m1;Chr01.g01087.m1;Chr01.g01088.m1;Chr01.g01187.m1;Chr01.g01375.m1;Chr01.g01381.m1;Chr01.g01540.m1;Chr01.g01566.m1;Chr01.g01888.m1;Chr01.g01987.m1;Chr01.g02074.m1;Chr01.g02152.m1;Chr01.g02153.m1;Chr01.g02470.m1;Chr01.g02744.m1;Chr01.g02746.m1;Chr01.g02757.m1;Chr01.g02762.m1;Chr01.g02766.m1;Chr01.g02797.m1…
10	GO:0032553	ribonucleotide_binding	3523	850	< 1e-30	Chr01.g00763.m1;Chr01.g00768.m1;Chr01.g00782.m1;Chr01.g00784.m1;Chr01.g00791.m1;Chr01.g00838.m1;Chr01.g01087.m1;Chr01.g01088.m1;Chr01.g01187.m1;Chr01.g01375.m1;Chr01.g01381.m1;Chr01.g01540.m1;Chr01.g01566.m1;Chr01.g01888.m1;Chr01.g01987.m1;Chr01.g02074.m1;Chr01.g02152.m1;Chr01.g02153.m1;Chr01.g02470.m1;Chr01.g02744.m1;Chr01.g02746.m1;Chr01.g02757.m1;Chr01.g02762.m1;Chr01.g02766.m1;Chr01.g02797.m1…
11	GO:0017076	purine_nucleotide_binding	3478	842	< 1e-30	Chr01.g00763.m1;Chr01.g00768.m1;Chr01.g00782.m1;Chr01.g00784.m1;Chr01.g00791.m1;Chr01.g00838.m1;Chr01.g01087.m1;Chr01.g01088.m1;Chr01.g01187.m1;Chr01.g01375.m1;Chr01.g01381.m1;Chr01.g01540.m1;Chr01.g01566.m1;Chr01.g01888.m1;Chr01.g01987.m1;Chr01.g02074.m1;Chr01.g02152.m1;Chr01.g02153.m1;Chr01.g02470.m1;Chr01.g02744.m1;Chr01.g02746.m1;Chr01.g02757.m1;Chr01.g02762.m1;Chr01.g02766.m1;Chr01.g02797.m1…
12	GO:0036094	small_molecule_binding	4402	967	< 1e-30	Chr01.g00760.m1;Chr01.g00763.m1;Chr01.g00768.m1;Chr01.g00771.m1;Chr01.g00776.m1;Chr01.g00777.m1;Chr01.g00782.m1;Chr01.g00784.m1;Chr01.g00787.m1;Chr01.g00791.m1;Chr01.g00838.m1;Chr01.g01087.m1;Chr01.g01088.m1;Chr01.g01187.m1;Chr01.g01375.m1;Chr01.g01381.m1;Chr01.g01540.m1;Chr01.g01566.m1;Chr01.g01888.m1;Chr01.g01987.m1;Chr01.g02074.m1;Chr01.g02152.m1;Chr01.g02153.m1;Chr01.g02194.m1;Chr01.g02470.m1…
13	GO:0000166	nucleotide_binding	4323	940	< 1e-30	Chr01.g00760.m1;Chr01.g00763.m1;Chr01.g00768.m1;Chr01.g00771.m1;Chr01.g00782.m1;Chr01.g00784.m1;Chr01.g00787.m1;Chr01.g00791.m1;Chr01.g00838.m1;Chr01.g01087.m1;Chr01.g01088.m1;Chr01.g01187.m1;Chr01.g01375.m1;Chr01.g01381.m1;Chr01.g01540.m1;Chr01.g01566.m1;Chr01.g01888.m1;Chr01.g01987.m1;Chr01.g02074.m1;Chr01.g02152.m1;Chr01.g02153.m1;Chr01.g02194.m1;Chr01.g02470.m1;Chr01.g02712.m1;Chr01.g02744.m1…
14	GO:1901265	nucleoside_phosphate_binding	4323	940	< 1e-30	Chr01.g00760.m1;Chr01.g00763.m1;Chr01.g00768.m1;Chr01.g00771.m1;Chr01.g00782.m1;Chr01.g00784.m1;Chr01.g00787.m1;Chr01.g00791.m1;Chr01.g00838.m1;Chr01.g01087.m1;Chr01.g01088.m1;Chr01.g01187.m1;Chr01.g01375.m1;Chr01.g01381.m1;Chr01.g01540.m1;Chr01.g01566.m1;Chr01.g01888.m1;Chr01.g01987.m1;Chr01.g02074.m1;Chr01.g02152.m1;Chr01.g02153.m1;Chr01.g02194.m1;Chr01.g02470.m1;Chr01.g02712.m1;Chr01.g02744.m1…
15	GO:0004497	monooxygenase_activity	475	198	< 1e-30	Chr01.g00767.m1;Chr01.g00783.m1;Chr01.g00790.m1;Chr01.g00839.m1;Chr01.g01027.m1;Chr01.g02194.m1;Chr01.g02207.m1;Chr01.g02212.m1;Chr01.g02614.m1;Chr01.g02625.m1;Chr01.g02823.m1;Chr01.g02824.m1;Chr01.g02828.m1;Chr01.g03188.m1;Chr01.g03191.m1;Chr01.g03192.m1;Chr01.g03260.m1;Chr01.g03374.m1;Chr01.g05742.m1;Chr01.g06042.m1;Chr01.g06043.m1;Chr01.g06046.m1;Chr01.g06049.m1;Chr01.g06055.m1;Chr01.g06058.m1…
16	GO:0020037	heme_binding	549	201	< 1e-30	Chr01.g01027.m1;Chr01.g02207.m1;Chr01.g02212.m1;Chr01.g02614.m1;Chr01.g02625.m1;Chr01.g02823.m1;Chr01.g02824.m1;Chr01.g02828.m1;Chr01.g03188.m1;Chr01.g03191.m1;Chr01.g03192.m1;Chr01.g03374.m1;Chr01.g06356.m1;Chr01.g06363.m1;Chr01.g06641.m1;Chr01.g06642.m1;Chr01.g06643.m1;Chr01.g06904.m1;Chr01.g07109.m1;Chr02.g09271.m1;Chr02.g10561.m1;Chr02.g11105.m1;Chr02.g11107.m1;Chr02.g11108.m1;Chr02.g11109.m1…
17	GO:0046906	tetrapyrrole_binding	627	212	< 1e-30	Chr01.g00785.m1;Chr01.g01027.m1;Chr01.g02207.m1;Chr01.g02212.m1;Chr01.g02614.m1;Chr01.g02625.m1;Chr01.g02823.m1;Chr01.g02824.m1;Chr01.g02828.m1;Chr01.g03188.m1;Chr01.g03191.m1;Chr01.g03192.m1;Chr01.g03374.m1;Chr01.g06356.m1;Chr01.g06363.m1;Chr01.g06641.m1;Chr01.g06642.m1;Chr01.g06643.m1;Chr01.g06904.m1;Chr01.g07109.m1;Chr02.g09271.m1;Chr02.g10561.m1;Chr02.g11105.m1;Chr02.g11107.m1;Chr02.g11108.m1…
18	GO:0016705	oxidoreductase_activity,_acting_on_paired_donors,_with_incorporation_or_reductio...	550	193	< 1e-30	Chr01.g01027.m1;Chr01.g02194.m1;Chr01.g02207.m1;Chr01.g02212.m1;Chr01.g02614.m1;Chr01.g02625.m1;Chr01.g02823.m1;Chr01.g02824.m1;Chr01.g02828.m1;Chr01.g03188.m1;Chr01.g03191.m1;Chr01.g03192.m1;Chr01.g03260.m1;Chr01.g03374.m1;Chr01.g05742.m1;Chr01.g06042.m1;Chr01.g06043.m1;Chr01.g06046.m1;Chr01.g06049.m1;Chr01.g06055.m1;Chr01.g06058.m1;Chr01.g06356.m1;Chr01.g06363.m1;Chr01.g06641.m1;Chr01.g06642.m1…
19	GO:0035639	purine_ribonucleoside_triphosphate_binding	3178	659	< 1e-30	Chr01.g00763.m1;Chr01.g00768.m1;Chr01.g00782.m1;Chr01.g00784.m1;Chr01.g00791.m1;Chr01.g00838.m1;Chr01.g01087.m1;Chr01.g01088.m1;Chr01.g01187.m1;Chr01.g01540.m1;Chr01.g01566.m1;Chr01.g02074.m1;Chr01.g02152.m1;Chr01.g02153.m1;Chr01.g02470.m1;Chr01.g02744.m1;Chr01.g02746.m1;Chr01.g02757.m1;Chr01.g02762.m1;Chr01.g02766.m1;Chr01.g02974.m1;Chr01.g02976.m1;Chr01.g02978.m1;Chr01.g02980.m1;Chr01.g02981.m1…
20	GO:0005506	iron_ion_binding	542	183	< 1e-30	Chr01.g00785.m1;Chr01.g01027.m1;Chr01.g02207.m1;Chr01.g02212.m1;Chr01.g02614.m1;Chr01.g02625.m1;Chr01.g02823.m1;Chr01.g02824.m1;Chr01.g02828.m1;Chr01.g03188.m1;Chr01.g03191.m1;Chr01.g03192.m1;Chr01.g03374.m1;Chr01.g06356.m1;Chr01.g06363.m1;Chr01.g06641.m1;Chr01.g06642.m1;Chr01.g06643.m1;Chr01.g06904.m1;Chr01.g07109.m1;Chr02.g09271.m1;Chr02.g10561.m1;Chr02.g11105.m1;Chr02.g11107.m1;Chr02.g11108.m1…
21	GO:0005524	ATP_binding	2875	609	< 1e-30	Chr01.g00763.m1;Chr01.g00768.m1;Chr01.g00782.m1;Chr01.g00784.m1;Chr01.g00791.m1;Chr01.g00838.m1;Chr01.g01087.m1;Chr01.g01088.m1;Chr01.g01187.m1;Chr01.g01540.m1;Chr01.g01566.m1;Chr01.g02074.m1;Chr01.g02152.m1;Chr01.g02153.m1;Chr01.g02470.m1;Chr01.g02744.m1;Chr01.g02746.m1;Chr01.g02757.m1;Chr01.g02762.m1;Chr01.g02766.m1;Chr01.g02974.m1;Chr01.g02976.m1;Chr01.g02978.m1;Chr01.g02980.m1;Chr01.g02981.m1…
22	GO:0022804	active_transmembrane_transporter_activity	614	193	< 1e-30	Chr01.g00763.m1;Chr01.g00768.m1;Chr01.g00782.m1;Chr01.g00784.m1;Chr01.g00791.m1;Chr01.g00838.m1;Chr01.g01045.m1;Chr01.g01046.m1;Chr01.g01187.m1;Chr01.g01503.m1;Chr01.g02074.m1;Chr01.g02186.m1;Chr01.g02187.m1;Chr01.g02726.m1;Chr01.g03286.m1;Chr01.g05564.m1;Chr01.g05565.m1;Chr01.g06176.m1;Chr01.g06180.m1;Chr01.g06182.m1;Chr01.g06188.m1;Chr01.g06190.m1;Chr01.g06191.m1;Chr01.g06403.m1;Chr01.g06818.m1…
23	GO:1901363	heterocyclic_compound_binding	8589	1449	3.3e-30	Chr01.g00754.m1;Chr01.g00760.m1;Chr01.g00763.m1;Chr01.g00768.m1;Chr01.g00769.m1;Chr01.g00771.m1;Chr01.g00775.m1;Chr01.g00776.m1;Chr01.g00777.m1;Chr01.g00781.m1;Chr01.g00782.m1;Chr01.g00784.m1;Chr01.g00785.m1;Chr01.g00787.m1;Chr01.g00791.m1;Chr01.g00837.m1;Chr01.g00838.m1;Chr01.g01027.m1;Chr01.g01087.m1;Chr01.g01088.m1;Chr01.g01187.m1;Chr01.g01318.m1;Chr01.g01375.m1;Chr01.g01381.m1;Chr01.g01540.m1…
24	GO:0097159	organic_cyclic_compound_binding	8592	1449	4e-30	Chr01.g00754.m1;Chr01.g00760.m1;Chr01.g00763.m1;Chr01.g00768.m1;Chr01.g00769.m1;Chr01.g00771.m1;Chr01.g00775.m1;Chr01.g00776.m1;Chr01.g00777.m1;Chr01.g00781.m1;Chr01.g00782.m1;Chr01.g00784.m1;Chr01.g00785.m1;Chr01.g00787.m1;Chr01.g00791.m1;Chr01.g00837.m1;Chr01.g00838.m1;Chr01.g01027.m1;Chr01.g01087.m1;Chr01.g01088.m1;Chr01.g01187.m1;Chr01.g01318.m1;Chr01.g01375.m1;Chr01.g01381.m1;Chr01.g01540.m1…
25	GO:0016709	oxidoreductase_activity,_acting_on_paired_donors,_with_incorporation_or_reductio...	243	98	2.7e-25	Chr01.g01027.m1;Chr01.g02194.m1;Chr01.g02207.m1;Chr01.g02212.m1;Chr01.g02823.m1;Chr01.g02824.m1;Chr01.g02828.m1;Chr01.g03188.m1;Chr01.g03191.m1;Chr01.g03192.m1;Chr01.g03260.m1;Chr01.g05742.m1;Chr01.g06641.m1;Chr01.g06642.m1;Chr01.g06643.m1;Chr01.g06904.m1;Chr02.g08031.m1;Chr02.g09271.m1;Chr02.g10561.m1;Chr02.g12915.m1;Chr02.g12916.m1;Chr02.g12917.m1;Chr02.g12918.m1;Chr02.g12919.m1;Chr03.g16631.m1…
26	GO:0030246	carbohydrate_binding	376	127	6e-24	Chr01.g02746.m1;Chr01.g02757.m1;Chr01.g02762.m1;Chr01.g02974.m1;Chr01.g02981.m1;Chr01.g02987.m1;Chr01.g03256.m1;Chr01.g03265.m1;Chr01.g03270.m1;Chr01.g03271.m1;Chr01.g03274.m1;Chr01.g06138.m1;Chr01.g06270.m1;Chr01.g06345.m1;Chr01.g06966.m1;Chr01.g06971.m1;Chr02.g07696.m1;Chr02.g07722.m1;Chr02.g08948.m1;Chr02.g08949.m1;Chr02.g08950.m1;Chr02.g08954.m1;Chr02.g09029.m1;Chr02.g09030.m1;Chr02.g09032.m1…
27	GO:0005355	glucose_transmembrane_transporter_activity	77	48	3.7e-23	Chr01.g02726.m1;Chr01.g03286.m1;Chr01.g06403.m1;Chr02.g07555.m1;Chr02.g07557.m1;Chr02.g07558.m1;Chr02.g07559.m1;Chr02.g08879.m1;Chr02.g08883.m1;Chr02.g08887.m1;Chr02.g09410.m1;Chr02.g10606.m1;Chr03.g16662.m1;Chr03.g16943.m1;Chr03.g17255.m1;Chr03.g17256.m1;Chr03.g17257.m1;Chr03.g17259.m1;Chr03.g19712.m1;Chr03.g19740.m1;Chr03.g19741.m1;Chr04.g24630.m1;Chr04.g24633.m1;Chr04.g26363.m1;Chr04.g26869.m1…
28	GO:0015145	monosaccharide_transmembrane_transporter_activity	77	48	3.7e-23	Chr01.g02726.m1;Chr01.g03286.m1;Chr01.g06403.m1;Chr02.g07555.m1;Chr02.g07557.m1;Chr02.g07558.m1;Chr02.g07559.m1;Chr02.g08879.m1;Chr02.g08883.m1;Chr02.g08887.m1;Chr02.g09410.m1;Chr02.g10606.m1;Chr03.g16662.m1;Chr03.g16943.m1;Chr03.g17255.m1;Chr03.g17256.m1;Chr03.g17257.m1;Chr03.g17259.m1;Chr03.g19712.m1;Chr03.g19740.m1;Chr03.g19741.m1;Chr04.g24630.m1;Chr04.g24633.m1;Chr04.g26363.m1;Chr04.g26869.m1…
29	GO:0015149	hexose_transmembrane_transporter_activity	77	48	3.7e-23	Chr01.g02726.m1;Chr01.g03286.m1;Chr01.g06403.m1;Chr02.g07555.m1;Chr02.g07557.m1;Chr02.g07558.m1;Chr02.g07559.m1;Chr02.g08879.m1;Chr02.g08883.m1;Chr02.g08887.m1;Chr02.g09410.m1;Chr02.g10606.m1;Chr03.g16662.m1;Chr03.g16943.m1;Chr03.g17255.m1;Chr03.g17256.m1;Chr03.g17257.m1;Chr03.g17259.m1;Chr03.g19712.m1;Chr03.g19740.m1;Chr03.g19741.m1;Chr04.g24630.m1;Chr04.g24633.m1;Chr04.g26363.m1;Chr04.g26869.m1…
30	GO:0005351	sugar:proton_symporter_activity	81	48	8.5e-22	Chr01.g02726.m1;Chr01.g03286.m1;Chr01.g06403.m1;Chr02.g07555.m1;Chr02.g07557.m1;Chr02.g07558.m1;Chr02.g07559.m1;Chr02.g08879.m1;Chr02.g08883.m1;Chr02.g08887.m1;Chr02.g09410.m1;Chr02.g10606.m1;Chr03.g16662.m1;Chr03.g16943.m1;Chr03.g17255.m1;Chr03.g17256.m1;Chr03.g17257.m1;Chr03.g17259.m1;Chr03.g19712.m1;Chr03.g19740.m1;Chr03.g19741.m1;Chr04.g24630.m1;Chr04.g24633.m1;Chr04.g26363.m1;Chr04.g26869.m1…
31	GO:0005402	cation:sugar_symporter_activity	81	48	8.5e-22	Chr01.g02726.m1;Chr01.g03286.m1;Chr01.g06403.m1;Chr02.g07555.m1;Chr02.g07557.m1;Chr02.g07558.m1;Chr02.g07559.m1;Chr02.g08879.m1;Chr02.g08883.m1;Chr02.g08887.m1;Chr02.g09410.m1;Chr02.g10606.m1;Chr03.g16662.m1;Chr03.g16943.m1;Chr03.g17255.m1;Chr03.g17256.m1;Chr03.g17257.m1;Chr03.g17259.m1;Chr03.g19712.m1;Chr03.g19740.m1;Chr03.g19741.m1;Chr04.g24630.m1;Chr04.g24633.m1;Chr04.g26363.m1;Chr04.g26869.m1…
32	GO:0015295	solute:proton_symporter_activity	81	48	8.5e-22	Chr01.g02726.m1;Chr01.g03286.m1;Chr01.g06403.m1;Chr02.g07555.m1;Chr02.g07557.m1;Chr02.g07558.m1;Chr02.g07559.m1;Chr02.g08879.m1;Chr02.g08883.m1;Chr02.g08887.m1;Chr02.g09410.m1;Chr02.g10606.m1;Chr03.g16662.m1;Chr03.g16943.m1;Chr03.g17255.m1;Chr03.g17256.m1;Chr03.g17257.m1;Chr03.g17259.m1;Chr03.g19712.m1;Chr03.g19740.m1;Chr03.g19741.m1;Chr04.g24630.m1;Chr04.g24633.m1;Chr04.g26363.m1;Chr04.g26869.m1…
33	GO:0015294	solute:cation_symporter_activity	83	48	3.7e-21	Chr01.g02726.m1;Chr01.g03286.m1;Chr01.g06403.m1;Chr02.g07555.m1;Chr02.g07557.m1;Chr02.g07558.m1;Chr02.g07559.m1;Chr02.g08879.m1;Chr02.g08883.m1;Chr02.g08887.m1;Chr02.g09410.m1;Chr02.g10606.m1;Chr03.g16662.m1;Chr03.g16943.m1;Chr03.g17255.m1;Chr03.g17256.m1;Chr03.g17257.m1;Chr03.g17259.m1;Chr03.g19712.m1;Chr03.g19740.m1;Chr03.g19741.m1;Chr04.g24630.m1;Chr04.g24633.m1;Chr04.g26363.m1;Chr04.g26869.m1…
34	GO:0015075	ion_transmembrane_transporter_activity	638	174	1.3e-20	Chr01.g00763.m1;Chr01.g00768.m1;Chr01.g00782.m1;Chr01.g00784.m1;Chr01.g00791.m1;Chr01.g00838.m1;Chr01.g01045.m1;Chr01.g01046.m1;Chr01.g01187.m1;Chr01.g01503.m1;Chr01.g01567.m1;Chr01.g02074.m1;Chr01.g02186.m1;Chr01.g02187.m1;Chr01.g02432.m1;Chr01.g02640.m1;Chr01.g02726.m1;Chr01.g03286.m1;Chr01.g03363.m1;Chr01.g03560.m1;Chr01.g05564.m1;Chr01.g05565.m1;Chr01.g05852.m1;Chr01.g05854.m1;Chr01.g06387.m1…
35	GO:0015293	symporter_activity	89	48	2e-19	Chr01.g02726.m1;Chr01.g03286.m1;Chr01.g06403.m1;Chr02.g07555.m1;Chr02.g07557.m1;Chr02.g07558.m1;Chr02.g07559.m1;Chr02.g08879.m1;Chr02.g08883.m1;Chr02.g08887.m1;Chr02.g09410.m1;Chr02.g10606.m1;Chr03.g16662.m1;Chr03.g16943.m1;Chr03.g17255.m1;Chr03.g17256.m1;Chr03.g17257.m1;Chr03.g17259.m1;Chr03.g19712.m1;Chr03.g19740.m1;Chr03.g19741.m1;Chr04.g24630.m1;Chr04.g24633.m1;Chr04.g26363.m1;Chr04.g26869.m1…
36	GO:0005215	transporter_activity	1586	340	2.5e-19	Chr01.g00763.m1;Chr01.g00768.m1;Chr01.g00782.m1;Chr01.g00784.m1;Chr01.g00791.m1;Chr01.g00838.m1;Chr01.g01045.m1;Chr01.g01046.m1;Chr01.g01187.m1;Chr01.g01503.m1;Chr01.g01567.m1;Chr01.g02074.m1;Chr01.g02186.m1;Chr01.g02187.m1;Chr01.g02432.m1;Chr01.g02640.m1;Chr01.g02682.m1;Chr01.g02683.m1;Chr01.g02691.m1;Chr01.g02726.m1;Chr01.g03286.m1;Chr01.g03332.m1;Chr01.g03338.m1;Chr01.g03339.m1;Chr01.g03363.m1…
37	GO:0022857	transmembrane_transporter_activity	1266	285	2.8e-19	Chr01.g00763.m1;Chr01.g00768.m1;Chr01.g00782.m1;Chr01.g00784.m1;Chr01.g00791.m1;Chr01.g00838.m1;Chr01.g01045.m1;Chr01.g01046.m1;Chr01.g01187.m1;Chr01.g01503.m1;Chr01.g01567.m1;Chr01.g02074.m1;Chr01.g02186.m1;Chr01.g02187.m1;Chr01.g02432.m1;Chr01.g02640.m1;Chr01.g02682.m1;Chr01.g02683.m1;Chr01.g02691.m1;Chr01.g02726.m1;Chr01.g03286.m1;Chr01.g03332.m1;Chr01.g03338.m1;Chr01.g03339.m1;Chr01.g03363.m1…
38	GO:0016820	hydrolase_activity,_acting_on_acid_anhydrides,_catalyzing_transmembrane_movement...	279	96	4.8e-19	Chr01.g00763.m1;Chr01.g00768.m1;Chr01.g00782.m1;Chr01.g00784.m1;Chr01.g00791.m1;Chr01.g00838.m1;Chr01.g01187.m1;Chr01.g02074.m1;Chr01.g06176.m1;Chr01.g06180.m1;Chr01.g06182.m1;Chr01.g06188.m1;Chr01.g06190.m1;Chr01.g06191.m1;Chr01.g06818.m1;Chr01.g06819.m1;Chr01.g06821.m1;Chr01.g06822.m1;Chr02.g08344.m1;Chr02.g08890.m1;Chr02.g13367.m1;Chr02.g14031.m1;Chr02.g14034.m1;Chr02.g14035.m1;Chr02.g14036.m1…
39	GO:0042626	ATPase_activity,_coupled_to_transmembrane_movement_of_substances	279	96	4.8e-19	Chr01.g00763.m1;Chr01.g00768.m1;Chr01.g00782.m1;Chr01.g00784.m1;Chr01.g00791.m1;Chr01.g00838.m1;Chr01.g01187.m1;Chr01.g02074.m1;Chr01.g06176.m1;Chr01.g06180.m1;Chr01.g06182.m1;Chr01.g06188.m1;Chr01.g06190.m1;Chr01.g06191.m1;Chr01.g06818.m1;Chr01.g06819.m1;Chr01.g06821.m1;Chr01.g06822.m1;Chr02.g08344.m1;Chr02.g08890.m1;Chr02.g13367.m1;Chr02.g14031.m1;Chr02.g14034.m1;Chr02.g14035.m1;Chr02.g14036.m1…
40	GO:0043492	ATPase_activity,_coupled_to_movement_of_substances	279	96	4.8e-19	Chr01.g00763.m1;Chr01.g00768.m1;Chr01.g00782.m1;Chr01.g00784.m1;Chr01.g00791.m1;Chr01.g00838.m1;Chr01.g01187.m1;Chr01.g02074.m1;Chr01.g06176.m1;Chr01.g06180.m1;Chr01.g06182.m1;Chr01.g06188.m1;Chr01.g06190.m1;Chr01.g06191.m1;Chr01.g06818.m1;Chr01.g06819.m1;Chr01.g06821.m1;Chr01.g06822.m1;Chr02.g08344.m1;Chr02.g08890.m1;Chr02.g13367.m1;Chr02.g14031.m1;Chr02.g14034.m1;Chr02.g14035.m1;Chr02.g14036.m1…
41	GO:0004674	protein_serine/threonine_kinase_activity	1117	257	1e-18	Chr01.g01566.m1;Chr01.g02470.m1;Chr01.g02712.m1;Chr01.g02744.m1;Chr01.g02746.m1;Chr01.g02757.m1;Chr01.g02762.m1;Chr01.g02766.m1;Chr01.g02976.m1;Chr01.g02978.m1;Chr01.g02980.m1;Chr01.g02984.m1;Chr01.g02994.m1;Chr01.g03058.m1;Chr01.g03250.m1;Chr01.g03256.m1;Chr01.g03265.m1;Chr01.g03270.m1;Chr01.g03271.m1;Chr01.g03274.m1;Chr01.g03275.m1;Chr01.g03308.m1;Chr01.g03530.m1;Chr01.g05775.m1;Chr01.g06241.m1…
42	GO:0016491	oxidoreductase_activity	2333	460	1.3e-18	Chr01.g00760.m1;Chr01.g00767.m1;Chr01.g00771.m1;Chr01.g00783.m1;Chr01.g00785.m1;Chr01.g00786.m1;Chr01.g00787.m1;Chr01.g00790.m1;Chr01.g00839.m1;Chr01.g01027.m1;Chr01.g01680.m1;Chr01.g01681.m1;Chr01.g01683.m1;Chr01.g02019.m1;Chr01.g02194.m1;Chr01.g02207.m1;Chr01.g02212.m1;Chr01.g02482.m1;Chr01.g02606.m1;Chr01.g02614.m1;Chr01.g02625.m1;Chr01.g02647.m1;Chr01.g02650.m1;Chr01.g02823.m1;Chr01.g02824.m1…
43	GO:0015399	primary_active_transmembrane_transporter_activity	295	96	3.4e-17	Chr01.g00763.m1;Chr01.g00768.m1;Chr01.g00782.m1;Chr01.g00784.m1;Chr01.g00791.m1;Chr01.g00838.m1;Chr01.g01187.m1;Chr01.g02074.m1;Chr01.g06176.m1;Chr01.g06180.m1;Chr01.g06182.m1;Chr01.g06188.m1;Chr01.g06190.m1;Chr01.g06191.m1;Chr01.g06818.m1;Chr01.g06819.m1;Chr01.g06821.m1;Chr01.g06822.m1;Chr02.g08344.m1;Chr02.g08890.m1;Chr02.g13367.m1;Chr02.g14031.m1;Chr02.g14034.m1;Chr02.g14035.m1;Chr02.g14036.m1…
44	GO:0015405	P-P-bond-hydrolysis-driven_transmembrane_transporter_activity	295	96	3.4e-17	Chr01.g00763.m1;Chr01.g00768.m1;Chr01.g00782.m1;Chr01.g00784.m1;Chr01.g00791.m1;Chr01.g00838.m1;Chr01.g01187.m1;Chr01.g02074.m1;Chr01.g06176.m1;Chr01.g06180.m1;Chr01.g06182.m1;Chr01.g06188.m1;Chr01.g06190.m1;Chr01.g06191.m1;Chr01.g06818.m1;Chr01.g06819.m1;Chr01.g06821.m1;Chr01.g06822.m1;Chr02.g08344.m1;Chr02.g08890.m1;Chr02.g13367.m1;Chr02.g14031.m1;Chr02.g14034.m1;Chr02.g14035.m1;Chr02.g14036.m1…
45	GO:0008236	serine-type_peptidase_activity	265	89	5.3e-17	Chr01.g01301.m1;Chr01.g01492.m1;Chr01.g01970.m1;Chr01.g02317.m1;Chr01.g02326.m1;Chr01.g04331.m1;Chr01.g04944.m1;Chr01.g05673.m1;Chr01.g05674.m1;Chr01.g05685.m1;Chr01.g05686.m1;Chr01.g05687.m1;Chr01.g05696.m1;Chr01.g06305.m1;Chr01.g06309.m1;Chr01.g06313.m1;Chr01.g06318.m1;Chr01.g06322.m1;Chr01.g06328.m1;Chr01.g07209.m1;Chr02.g08328.m1;Chr02.g08580.m1;Chr02.g11947.m1;Chr02.g11949.m1;Chr02.g11950.m1…
46	GO:0017171	serine_hydrolase_activity	265	89	5.3e-17	Chr01.g01301.m1;Chr01.g01492.m1;Chr01.g01970.m1;Chr01.g02317.m1;Chr01.g02326.m1;Chr01.g04331.m1;Chr01.g04944.m1;Chr01.g05673.m1;Chr01.g05674.m1;Chr01.g05685.m1;Chr01.g05686.m1;Chr01.g05687.m1;Chr01.g05696.m1;Chr01.g06305.m1;Chr01.g06309.m1;Chr01.g06313.m1;Chr01.g06318.m1;Chr01.g06322.m1;Chr01.g06328.m1;Chr01.g07209.m1;Chr02.g08328.m1;Chr02.g08580.m1;Chr02.g11947.m1;Chr02.g11949.m1;Chr02.g11950.m1…
47	GO:0046933	proton-transporting_ATP_synthase_activity,_rotational_mechanism	42	29	2.6e-16	Chr01.g00763.m1;Chr01.g00768.m1;Chr01.g00782.m1;Chr01.g00784.m1;Chr01.g00791.m1;Chr01.g00838.m1;Chr04.g26617.m1;Chr04.g26618.m1;scaffold12.g44355.m1;scaffold16.g44374.m1;scaffold17.g44378.m1;scaffold2.g07249.m1;scaffold2.g07259.m1;scaffold2.g07279.m1;scaffold2.g07287.m1;scaffold2.g07298.m1;scaffold2.g07359.m1;scaffold2.g07438.m1;scaffold2.g07445.m1;scaffold2.g07468.m1;scaffold38.g44459.m1;scaffol…
48	GO:0015291	secondary_active_transmembrane_transporter_activity	322	97	6.3e-15	Chr01.g01045.m1;Chr01.g01046.m1;Chr01.g01503.m1;Chr01.g02186.m1;Chr01.g02187.m1;Chr01.g02726.m1;Chr01.g03286.m1;Chr01.g05564.m1;Chr01.g05565.m1;Chr01.g06403.m1;Chr02.g07555.m1;Chr02.g07557.m1;Chr02.g07558.m1;Chr02.g07559.m1;Chr02.g08879.m1;Chr02.g08883.m1;Chr02.g08887.m1;Chr02.g09410.m1;Chr02.g10104.m1;Chr02.g10105.m1;Chr02.g10606.m1;Chr02.g10918.m1;Chr02.g10919.m1;Chr02.g10920.m1;Chr02.g10921.m1…
49	GO:0051119	sugar_transmembrane_transporter_activity	111	48	1.7e-14	Chr01.g02726.m1;Chr01.g03286.m1;Chr01.g06403.m1;Chr02.g07555.m1;Chr02.g07557.m1;Chr02.g07558.m1;Chr02.g07559.m1;Chr02.g08879.m1;Chr02.g08883.m1;Chr02.g08887.m1;Chr02.g09410.m1;Chr02.g10606.m1;Chr03.g16662.m1;Chr03.g16943.m1;Chr03.g17255.m1;Chr03.g17256.m1;Chr03.g17257.m1;Chr03.g17259.m1;Chr03.g19712.m1;Chr03.g19740.m1;Chr03.g19741.m1;Chr04.g24630.m1;Chr04.g24633.m1;Chr04.g26363.m1;Chr04.g26869.m1…
50	GO:0004672	protein_kinase_activity	1588	318	7.8e-14	Chr01.g01566.m1;Chr01.g02470.m1;Chr01.g02712.m1;Chr01.g02744.m1;Chr01.g02746.m1;Chr01.g02757.m1;Chr01.g02762.m1;Chr01.g02766.m1;Chr01.g02976.m1;Chr01.g02978.m1;Chr01.g02980.m1;Chr01.g02984.m1;Chr01.g02994.m1;Chr01.g03058.m1;Chr01.g03250.m1;Chr01.g03256.m1;Chr01.g03261.m1;Chr01.g03263.m1;Chr01.g03265.m1;Chr01.g03270.m1;Chr01.g03271.m1;Chr01.g03274.m1;Chr01.g03275.m1;Chr01.g03308.m1;Chr01.g03530.m1…
51	GO:0004185	serine-type_carboxypeptidase_activity	80	38	2.4e-13	Chr01.g01492.m1;Chr01.g02317.m1;Chr01.g02326.m1;Chr01.g04331.m1;Chr02.g11947.m1;Chr02.g11949.m1;Chr02.g11950.m1;Chr02.g11951.m1;Chr03.g17754.m1;Chr03.g18868.m1;Chr03.g18869.m1;Chr03.g18871.m1;Chr03.g19642.m1;Chr03.g19645.m1;Chr03.g19648.m1;Chr03.g19649.m1;Chr03.g19650.m1;Chr03.g20136.m1;Chr03.g20549.m1;Chr03.g20551.m1;Chr04.g23841.m1;Chr04.g24177.m1;Chr04.g25651.m1;Chr04.g25925.m1;Chr04.g27408.m1…
52	GO:0036442	hydrogen-exporting_ATPase_activity	67	34	3.8e-13	Chr01.g00763.m1;Chr01.g00768.m1;Chr01.g00782.m1;Chr01.g00784.m1;Chr01.g00791.m1;Chr01.g00838.m1;Chr01.g01187.m1;Chr01.g02074.m1;Chr02.g08344.m1;Chr04.g25198.m1;Chr04.g25200.m2;Chr05.g30387.m1;Chr06.g34455.m1;scaffold12.g44355.m1;scaffold16.g44374.m1;scaffold17.g44378.m1;scaffold2.g07249.m1;scaffold2.g07259.m1;scaffold2.g07279.m1;scaffold2.g07287.m1;scaffold2.g07298.m1;scaffold2.g07359.m1;scaffold…
53	GO:0022891	substrate-specific_transmembrane_transporter_activity	909	200	8.7e-13	Chr01.g00763.m1;Chr01.g00768.m1;Chr01.g00782.m1;Chr01.g00784.m1;Chr01.g00791.m1;Chr01.g00838.m1;Chr01.g01045.m1;Chr01.g01046.m1;Chr01.g01187.m1;Chr01.g01503.m1;Chr01.g01567.m1;Chr01.g02074.m1;Chr01.g02186.m1;Chr01.g02187.m1;Chr01.g02432.m1;Chr01.g02640.m1;Chr01.g02682.m1;Chr01.g02683.m1;Chr01.g02691.m1;Chr01.g02726.m1;Chr01.g03286.m1;Chr01.g03332.m1;Chr01.g03338.m1;Chr01.g03339.m1;Chr01.g03363.m1…
54	GO:0004180	carboxypeptidase_activity	84	38	1.6e-12	Chr01.g01492.m1;Chr01.g02317.m1;Chr01.g02326.m1;Chr01.g04331.m1;Chr02.g11947.m1;Chr02.g11949.m1;Chr02.g11950.m1;Chr02.g11951.m1;Chr03.g17754.m1;Chr03.g18868.m1;Chr03.g18869.m1;Chr03.g18871.m1;Chr03.g19642.m1;Chr03.g19645.m1;Chr03.g19648.m1;Chr03.g19649.m1;Chr03.g19650.m1;Chr03.g20136.m1;Chr03.g20549.m1;Chr03.g20551.m1;Chr04.g23841.m1;Chr04.g24177.m1;Chr04.g25651.m1;Chr04.g25925.m1;Chr04.g27408.m1…
55	GO:0070008	serine-type_exopeptidase_activity	86	38	4e-12	Chr01.g01492.m1;Chr01.g02317.m1;Chr01.g02326.m1;Chr01.g04331.m1;Chr02.g11947.m1;Chr02.g11949.m1;Chr02.g11950.m1;Chr02.g11951.m1;Chr03.g17754.m1;Chr03.g18868.m1;Chr03.g18869.m1;Chr03.g18871.m1;Chr03.g19642.m1;Chr03.g19645.m1;Chr03.g19648.m1;Chr03.g19649.m1;Chr03.g19650.m1;Chr03.g20136.m1;Chr03.g20549.m1;Chr03.g20551.m1;Chr04.g23841.m1;Chr04.g24177.m1;Chr04.g25651.m1;Chr04.g25925.m1;Chr04.g27408.m1…
56	GO:0008324	cation_transmembrane_transporter_activity	499	124	6.2e-12	Chr01.g00763.m1;Chr01.g00768.m1;Chr01.g00782.m1;Chr01.g00784.m1;Chr01.g00791.m1;Chr01.g00838.m1;Chr01.g01187.m1;Chr01.g01503.m1;Chr01.g02074.m1;Chr01.g02432.m1;Chr01.g02726.m1;Chr01.g03286.m1;Chr01.g03560.m1;Chr01.g05564.m1;Chr01.g05565.m1;Chr01.g05852.m1;Chr01.g05854.m1;Chr01.g06387.m1;Chr01.g06403.m1;Chr02.g07555.m1;Chr02.g07557.m1;Chr02.g07558.m1;Chr02.g07559.m1;Chr02.g08344.m1;Chr02.g08488.m1…
57	GO:0033772	flavonoid_3',5'-hydroxylase_activity	15	14	9.1e-12	Chr01.g02823.m1;Chr01.g02824.m1;Chr01.g02828.m1;Chr01.g03188.m1;Chr01.g03191.m1;Chr01.g03192.m1;Chr03.g18189.m1;Chr05.g28497.m1;Chr05.g28964.m1;Chr05.g28966.m1;Chr05.g28967.m1;Chr05.g28968.m1;Chr05.g28969.m1;Chr05.g28970.m1
58	GO:0044769	ATPase_activity,_coupled_to_transmembrane_movement_of_ions,_rotational_mechanism	57	29	1.9e-11	Chr01.g00763.m1;Chr01.g00768.m1;Chr01.g00782.m1;Chr01.g00784.m1;Chr01.g00791.m1;Chr01.g00838.m1;Chr04.g26617.m1;Chr04.g26618.m1;scaffold12.g44355.m1;scaffold16.g44374.m1;scaffold17.g44378.m1;scaffold2.g07249.m1;scaffold2.g07259.m1;scaffold2.g07279.m1;scaffold2.g07287.m1;scaffold2.g07298.m1;scaffold2.g07359.m1;scaffold2.g07438.m1;scaffold2.g07445.m1;scaffold2.g07468.m1;scaffold38.g44459.m1;scaffol…
59	GO:0022892	substrate-specific_transporter_activity	1017	212	3.8e-11	Chr01.g00763.m1;Chr01.g00768.m1;Chr01.g00782.m1;Chr01.g00784.m1;Chr01.g00791.m1;Chr01.g00838.m1;Chr01.g01045.m1;Chr01.g01046.m1;Chr01.g01187.m1;Chr01.g01503.m1;Chr01.g01567.m1;Chr01.g02074.m1;Chr01.g02186.m1;Chr01.g02187.m1;Chr01.g02432.m1;Chr01.g02640.m1;Chr01.g02682.m1;Chr01.g02683.m1;Chr01.g02691.m1;Chr01.g02726.m1;Chr01.g03286.m1;Chr01.g03332.m1;Chr01.g03338.m1;Chr01.g03339.m1;Chr01.g03363.m1…
60	GO:0046961	proton-transporting_ATPase_activity,_rotational_mechanism	52	27	5e-11	Chr01.g00763.m1;Chr01.g00768.m1;Chr01.g00782.m1;Chr01.g00784.m1;Chr01.g00791.m1;Chr01.g00838.m1;scaffold12.g44355.m1;scaffold16.g44374.m1;scaffold17.g44378.m1;scaffold2.g07249.m1;scaffold2.g07259.m1;scaffold2.g07279.m1;scaffold2.g07287.m1;scaffold2.g07298.m1;scaffold2.g07359.m1;scaffold2.g07438.m1;scaffold2.g07445.m1;scaffold2.g07468.m1;scaffold38.g44459.m1;scaffold40.g44469.m1;scaffold43.g44479.…
61	GO:0004629	phospholipase_C_activity	17	14	3.2e-10	Chr01.g07005.m1;Chr01.g07009.m1;Chr03.g15508.m1;Chr03.g21322.m1;Chr03.g21325.m1;Chr03.g21326.m1;Chr05.g29158.m1;Chr05.g29931.m1;Chr05.g30052.m1;Chr06.g34951.m1;Chr06.g34952.m1;scaffold1.g00259.m1;scaffold1.g00260.m1;scaffold1.g00265.m1
62	GO:0031625	ubiquitin_protein_ligase_binding	87	35	6.5e-10	Chr01.g04064.m1;Chr01.g04565.m1;Chr01.g06345.m1;Chr02.g08954.m1;Chr02.g09032.m1;Chr02.g09033.m1;Chr02.g09037.m1;Chr02.g09038.m1;Chr02.g09040.m1;Chr02.g09041.m1;Chr02.g09042.m1;Chr02.g09044.m1;Chr02.g09682.m1;Chr02.g09686.m1;Chr02.g09688.m1;Chr02.g09693.m1;Chr02.g13275.m1;Chr02.g14465.m1;Chr02.g14467.m1;Chr03.g18128.m1;Chr03.g19055.m1;Chr04.g22448.m1;Chr05.g31569.m1;Chr05.g32066.m1;Chr06.g35651.m1…
63	GO:0044389	ubiquitin-like_protein_ligase_binding	87	35	6.5e-10	Chr01.g04064.m1;Chr01.g04565.m1;Chr01.g06345.m1;Chr02.g08954.m1;Chr02.g09032.m1;Chr02.g09033.m1;Chr02.g09037.m1;Chr02.g09038.m1;Chr02.g09040.m1;Chr02.g09041.m1;Chr02.g09042.m1;Chr02.g09044.m1;Chr02.g09682.m1;Chr02.g09686.m1;Chr02.g09688.m1;Chr02.g09693.m1;Chr02.g13275.m1;Chr02.g14465.m1;Chr02.g14467.m1;Chr03.g18128.m1;Chr03.g19055.m1;Chr04.g22448.m1;Chr05.g31569.m1;Chr05.g32066.m1;Chr06.g35651.m1…
64	GO:0015144	carbohydrate_transmembrane_transporter_activity	143	48	8e-10	Chr01.g02726.m1;Chr01.g03286.m1;Chr01.g06403.m1;Chr02.g07555.m1;Chr02.g07557.m1;Chr02.g07558.m1;Chr02.g07559.m1;Chr02.g08879.m1;Chr02.g08883.m1;Chr02.g08887.m1;Chr02.g09410.m1;Chr02.g10606.m1;Chr03.g16662.m1;Chr03.g16943.m1;Chr03.g17255.m1;Chr03.g17256.m1;Chr03.g17257.m1;Chr03.g17259.m1;Chr03.g19712.m1;Chr03.g19740.m1;Chr03.g19741.m1;Chr04.g24630.m1;Chr04.g24633.m1;Chr04.g26363.m1;Chr04.g26869.m1…
65	GO:1901476	carbohydrate_transporter_activity	143	48	8e-10	Chr01.g02726.m1;Chr01.g03286.m1;Chr01.g06403.m1;Chr02.g07555.m1;Chr02.g07557.m1;Chr02.g07558.m1;Chr02.g07559.m1;Chr02.g08879.m1;Chr02.g08883.m1;Chr02.g08887.m1;Chr02.g09410.m1;Chr02.g10606.m1;Chr03.g16662.m1;Chr03.g16943.m1;Chr03.g17255.m1;Chr03.g17256.m1;Chr03.g17257.m1;Chr03.g17259.m1;Chr03.g19712.m1;Chr03.g19740.m1;Chr03.g19741.m1;Chr04.g24630.m1;Chr04.g24633.m1;Chr04.g26363.m1;Chr04.g26869.m1…
66	GO:0048038	quinone_binding	37	21	8.1e-10	Chr01.g00760.m1;Chr01.g00771.m1;Chr01.g00786.m1;Chr01.g00787.m1;Chr03.g18038.m1;Chr03.g18039.m1;Chr03.g18044.m1;Chr04.g26877.m1;Chr04.g26880.m1;Chr06.g36557.m1;scaffold16.g44376.m1;scaffold22.g44404.m1;scaffold2.g07440.m1;scaffold2.g07448.m1;scaffold2.g07449.m1;scaffold2.g07469.m1;scaffold41.g44471.m1;scaffold41.g44472.m1;scaffold51.g44497.m1;scaffold60.g44511.m1;scaffold6.g33875.m1
67	GO:0016773	phosphotransferase_activity,_alcohol_group_as_acceptor	1770	327	9e-10	Chr01.g01566.m1;Chr01.g02470.m1;Chr01.g02712.m1;Chr01.g02744.m1;Chr01.g02746.m1;Chr01.g02757.m1;Chr01.g02762.m1;Chr01.g02766.m1;Chr01.g02974.m1;Chr01.g02976.m1;Chr01.g02978.m1;Chr01.g02980.m1;Chr01.g02981.m1;Chr01.g02984.m1;Chr01.g02987.m1;Chr01.g02994.m1;Chr01.g03058.m1;Chr01.g03250.m1;Chr01.g03256.m1;Chr01.g03261.m1;Chr01.g03263.m1;Chr01.g03265.m1;Chr01.g03270.m1;Chr01.g03271.m1;Chr01.g03274.m1…
68	GO:0070330	aromatase_activity	14	12	2.7e-09	Chr02.g11105.m1;Chr02.g11107.m1;Chr02.g11108.m1;Chr05.g32448.m1;Chr05.g32449.m1;Chr05.g32450.m1;Chr05.g32455.m1;Chr05.g32457.m1;Chr05.g32459.m1;Chr05.g32460.m1;Chr05.g32461.m1;Chr05.g32462.m1
69	GO:0010333	terpene_synthase_activity	39	21	3e-09	Chr01.g05188.m1;Chr03.g15380.m1;Chr03.g15381.m1;Chr03.g15386.m1;Chr03.g15387.m1;Chr03.g18534.m1;Chr03.g18868.m1;Chr03.g18869.m1;Chr03.g18871.m1;Chr03.g19577.m1;Chr03.g19578.m1;Chr03.g19579.m1;Chr03.g19580.m1;Chr03.g20136.m1;Chr05.g28958.m1;Chr05.g32116.m1;Chr06.g38319.m1;Chr07.g40278.m1;Chr07.g40279.m1;Chr07.g40280.m1;Chr07.g40393.m1
70	GO:0015077	monovalent_inorganic_cation_transmembrane_transporter_activity	273	73	5.1e-09	Chr01.g00763.m1;Chr01.g00768.m1;Chr01.g00782.m1;Chr01.g00784.m1;Chr01.g00791.m1;Chr01.g00838.m1;Chr01.g01187.m1;Chr01.g01503.m1;Chr01.g02074.m1;Chr01.g02432.m1;Chr01.g03560.m1;Chr01.g05564.m1;Chr01.g05565.m1;Chr01.g05852.m1;Chr01.g05854.m1;Chr01.g06387.m1;Chr02.g08344.m1;Chr02.g08488.m1;Chr02.g08898.m1;Chr02.g10918.m1;Chr02.g10919.m1;Chr02.g10920.m1;Chr02.g10921.m1;Chr03.g15530.m1;Chr03.g16121.m1…
71	GO:0016712	oxidoreductase_activity,_acting_on_paired_donors,_with_incorporation_or_reductio...	15	12	1.2e-08	Chr02.g11105.m1;Chr02.g11107.m1;Chr02.g11108.m1;Chr05.g32448.m1;Chr05.g32449.m1;Chr05.g32450.m1;Chr05.g32455.m1;Chr05.g32457.m1;Chr05.g32459.m1;Chr05.g32460.m1;Chr05.g32461.m1;Chr05.g32462.m1
72	GO:0004558	alpha-1,4-glucosidase_activity	9	9	1.5e-08	Chr02.g07722.m1;Chr02.g09258.m1;Chr04.g26521.m1;Chr04.g26522.m1;Chr06.g36727.m1;Chr06.g36728.m1;Chr06.g36729.m1;Chr06.g36730.m1;Chr07.g40942.m1
73	GO:0032450	maltose_alpha-glucosidase_activity	9	9	1.5e-08	Chr02.g07722.m1;Chr02.g09258.m1;Chr04.g26521.m1;Chr04.g26522.m1;Chr06.g36727.m1;Chr06.g36728.m1;Chr06.g36729.m1;Chr06.g36730.m1;Chr07.g40942.m1
74	GO:0033773	isoflavone_2'-hydroxylase_activity	9	9	1.5e-08	Chr05.g32448.m1;Chr05.g32449.m1;Chr05.g32450.m1;Chr05.g32455.m1;Chr05.g32457.m1;Chr05.g32459.m1;Chr05.g32460.m1;Chr05.g32461.m1;Chr05.g32462.m1
75	GO:0015926	glucosidase_activity	88	33	1.6e-08	Chr01.g02501.m1;Chr02.g07722.m1;Chr02.g09258.m1;Chr02.g11966.m1;Chr03.g20347.m1;Chr03.g20441.m1;Chr03.g20442.m1;Chr03.g20677.m1;Chr04.g26203.m1;Chr04.g26204.m1;Chr04.g26521.m1;Chr04.g26522.m1;Chr05.g28299.m1;Chr05.g28339.m1;Chr05.g28340.m1;Chr05.g30339.m1;Chr05.g30340.m1;Chr05.g30341.m1;Chr05.g31598.m1;Chr05.g33101.m1;Chr06.g36727.m1;Chr06.g36728.m1;Chr06.g36729.m1;Chr06.g36730.m1;Chr06.g36815.m1…
76	GO:0004252	serine-type_endopeptidase_activity	163	49	3.2e-08	Chr01.g01301.m1;Chr01.g01970.m1;Chr01.g04944.m1;Chr01.g05673.m1;Chr01.g05674.m1;Chr01.g05685.m1;Chr01.g05686.m1;Chr01.g05687.m1;Chr01.g05696.m1;Chr01.g06305.m1;Chr01.g06309.m1;Chr01.g06313.m1;Chr01.g06318.m1;Chr01.g06322.m1;Chr01.g06328.m1;Chr02.g08328.m1;Chr02.g08580.m1;Chr02.g14092.m1;Chr03.g17196.m1;Chr03.g17651.m1;Chr03.g17656.m1;Chr03.g21150.m1;Chr04.g22574.m1;Chr04.g22952.m1;Chr04.g24547.m1…
77	GO:0004553	hydrolase_activity,_hydrolyzing_O-glycosyl_compounds	557	122	3.5e-08	Chr01.g02499.m1;Chr01.g02501.m1;Chr01.g02969.m1;Chr01.g03471.m1;Chr01.g03504.m1;Chr01.g04050.m1;Chr01.g05495.m1;Chr01.g06138.m1;Chr01.g07037.m1;Chr01.g07040.m1;Chr01.g07059.m1;Chr02.g07722.m1;Chr02.g07989.m1;Chr02.g09258.m1;Chr02.g10840.m1;Chr02.g11529.m1;Chr02.g11538.m1;Chr02.g11753.m1;Chr02.g11761.m1;Chr02.g11966.m1;Chr02.g12451.m1;Chr02.g12457.m1;Chr02.g13217.m1;Chr02.g13306.m1;Chr02.g13308.m1…
78	GO:0004029	aldehyde_dehydrogenase_(NAD)_activity	30	17	3.5e-08	Chr01.g01680.m1;Chr01.g01681.m1;Chr01.g01683.m1;Chr01.g02019.m1;Chr01.g02873.m1;Chr01.g02875.m1;Chr01.g03149.m1;Chr01.g03150.m1;Chr01.g06813.m1;Chr02.g12816.m1;Chr02.g12818.m1;Chr02.g12819.m1;Chr04.g24938.m1;Chr05.g31323.m1;Chr05.g33197.m2;Chr05.g33640.m1;Chr05.g33641.m1
79	GO:0004030	aldehyde_dehydrogenase_[NAD(P)+]_activity	14	11	6.9e-08	Chr01.g02873.m1;Chr01.g02875.m1;Chr01.g03149.m1;Chr01.g03150.m1;Chr02.g12816.m1;Chr02.g12818.m1;Chr02.g12819.m1;Chr04.g24938.m1;Chr05.g33197.m2;Chr05.g33640.m1;Chr05.g33641.m1
80	GO:0016838	carbon-oxygen_lyase_activity,_acting_on_phosphates	45	21	7.9e-08	Chr01.g05188.m1;Chr03.g15380.m1;Chr03.g15381.m1;Chr03.g15386.m1;Chr03.g15387.m1;Chr03.g18534.m1;Chr03.g18868.m1;Chr03.g18869.m1;Chr03.g18871.m1;Chr03.g19577.m1;Chr03.g19578.m1;Chr03.g19579.m1;Chr03.g19580.m1;Chr03.g20136.m1;Chr05.g28958.m1;Chr05.g32116.m1;Chr06.g38319.m1;Chr07.g40278.m1;Chr07.g40279.m1;Chr07.g40280.m1;Chr07.g40393.m1
81	GO:0004586	ornithine_decarboxylase_activity	8	8	1.1e-07	Chr03.g16829.m1;Chr03.g16830.m1;Chr03.g16831.m1;Chr03.g17098.m1;Chr03.g17099.m1;Chr03.g17100.m1;Chr06.g34095.m1;Chr06.g34096.m1
82	GO:0004610	phosphoacetylglucosamine_mutase_activity	10	9	1.4e-07	Chr02.g11239.m1;Chr02.g11244.m1;Chr02.g11249.m1;Chr02.g11254.m1;Chr02.g11256.m1;Chr02.g11260.m1;Chr02.g11509.m1;Chr02.g11513.m1;Chr05.g32822.m1
83	GO:0019829	cation-transporting_ATPase_activity	110	36	2.1e-07	Chr01.g00763.m1;Chr01.g00768.m1;Chr01.g00782.m1;Chr01.g00784.m1;Chr01.g00791.m1;Chr01.g00838.m1;Chr01.g01187.m1;Chr01.g02074.m1;Chr02.g08344.m1;Chr04.g25198.m1;Chr04.g25200.m2;Chr04.g26617.m1;Chr04.g26618.m1;Chr05.g30387.m1;Chr06.g34455.m1;scaffold12.g44355.m1;scaffold16.g44374.m1;scaffold17.g44378.m1;scaffold2.g07249.m1;scaffold2.g07259.m1;scaffold2.g07279.m1;scaffold2.g07287.m1;scaffold2.g07298…
84	GO:0016798	hydrolase_activity,_acting_on_glycosyl_bonds	606	127	2.5e-07	Chr01.g02499.m1;Chr01.g02501.m1;Chr01.g02969.m1;Chr01.g02970.m1;Chr01.g03471.m1;Chr01.g03504.m1;Chr01.g04050.m1;Chr01.g05495.m1;Chr01.g06138.m1;Chr01.g07037.m1;Chr01.g07038.m1;Chr01.g07039.m1;Chr01.g07040.m1;Chr01.g07059.m1;Chr02.g07722.m1;Chr02.g07989.m1;Chr02.g09258.m1;Chr02.g10840.m1;Chr02.g11529.m1;Chr02.g11538.m1;Chr02.g11753.m1;Chr02.g11761.m1;Chr02.g11966.m1;Chr02.g12451.m1;Chr02.g12457.m1…
85	GO:0004970	ionotropic_glutamate_receptor_activity	27	15	3.2e-07	Chr02.g08406.m1;Chr02.g08408.m1;Chr03.g20724.m1;Chr06.g34687.m1;Chr06.g34690.m1;Chr06.g34692.m1;Chr06.g34694.m1;Chr06.g34695.m1;Chr06.g34696.m1;Chr06.g37541.m1;Chr06.g37542.m1;Chr06.g37543.m1;Chr06.g37544.m1;Chr07.g40142.m1;Chr07.g40143.m1
86	GO:0005230	extracellular_ligand-gated_ion_channel_activity	27	15	3.2e-07	Chr02.g08406.m1;Chr02.g08408.m1;Chr03.g20724.m1;Chr06.g34687.m1;Chr06.g34690.m1;Chr06.g34692.m1;Chr06.g34694.m1;Chr06.g34695.m1;Chr06.g34696.m1;Chr06.g37541.m1;Chr06.g37542.m1;Chr06.g37543.m1;Chr06.g37544.m1;Chr07.g40142.m1;Chr07.g40143.m1
87	GO:0008066	glutamate_receptor_activity	27	15	3.2e-07	Chr02.g08406.m1;Chr02.g08408.m1;Chr03.g20724.m1;Chr06.g34687.m1;Chr06.g34690.m1;Chr06.g34692.m1;Chr06.g34694.m1;Chr06.g34695.m1;Chr06.g34696.m1;Chr06.g37541.m1;Chr06.g37542.m1;Chr06.g37543.m1;Chr06.g37544.m1;Chr07.g40142.m1;Chr07.g40143.m1
88	GO:0022824	transmitter-gated_ion_channel_activity	27	15	3.2e-07	Chr02.g08406.m1;Chr02.g08408.m1;Chr03.g20724.m1;Chr06.g34687.m1;Chr06.g34690.m1;Chr06.g34692.m1;Chr06.g34694.m1;Chr06.g34695.m1;Chr06.g34696.m1;Chr06.g37541.m1;Chr06.g37542.m1;Chr06.g37543.m1;Chr06.g37544.m1;Chr07.g40142.m1;Chr07.g40143.m1
89	GO:0022835	transmitter-gated_channel_activity	27	15	3.2e-07	Chr02.g08406.m1;Chr02.g08408.m1;Chr03.g20724.m1;Chr06.g34687.m1;Chr06.g34690.m1;Chr06.g34692.m1;Chr06.g34694.m1;Chr06.g34695.m1;Chr06.g34696.m1;Chr06.g37541.m1;Chr06.g37542.m1;Chr06.g37543.m1;Chr06.g37544.m1;Chr07.g40142.m1;Chr07.g40143.m1
90	GO:0030594	neurotransmitter_receptor_activity	27	15	3.2e-07	Chr02.g08406.m1;Chr02.g08408.m1;Chr03.g20724.m1;Chr06.g34687.m1;Chr06.g34690.m1;Chr06.g34692.m1;Chr06.g34694.m1;Chr06.g34695.m1;Chr06.g34696.m1;Chr06.g37541.m1;Chr06.g37542.m1;Chr06.g37543.m1;Chr06.g37544.m1;Chr07.g40142.m1;Chr07.g40143.m1
91	GO:0005313	L-glutamate_transmembrane_transporter_activity	13	10	4e-07	Chr01.g01045.m1;Chr01.g01046.m1;Chr01.g02186.m1;Chr01.g02187.m1;Chr04.g24898.m1;Chr05.g32916.m1;Chr05.g32917.m1;Chr05.g32918.m1;Chr06.g35971.m1;Chr06.g37096.m1
92	GO:0015172	acidic_amino_acid_transmembrane_transporter_activity	13	10	4e-07	Chr01.g01045.m1;Chr01.g01046.m1;Chr01.g02186.m1;Chr01.g02187.m1;Chr04.g24898.m1;Chr05.g32916.m1;Chr05.g32917.m1;Chr05.g32918.m1;Chr06.g35971.m1;Chr06.g37096.m1
93	GO:0022853	active_ion_transmembrane_transporter_activity	114	36	5.5e-07	Chr01.g00763.m1;Chr01.g00768.m1;Chr01.g00782.m1;Chr01.g00784.m1;Chr01.g00791.m1;Chr01.g00838.m1;Chr01.g01187.m1;Chr01.g02074.m1;Chr02.g08344.m1;Chr04.g25198.m1;Chr04.g25200.m2;Chr04.g26617.m1;Chr04.g26618.m1;Chr05.g30387.m1;Chr06.g34455.m1;scaffold12.g44355.m1;scaffold16.g44374.m1;scaffold17.g44378.m1;scaffold2.g07249.m1;scaffold2.g07259.m1;scaffold2.g07279.m1;scaffold2.g07287.m1;scaffold2.g07298…
94	GO:0042625	ATPase_coupled_ion_transmembrane_transporter_activity	114	36	5.5e-07	Chr01.g00763.m1;Chr01.g00768.m1;Chr01.g00782.m1;Chr01.g00784.m1;Chr01.g00791.m1;Chr01.g00838.m1;Chr01.g01187.m1;Chr01.g02074.m1;Chr02.g08344.m1;Chr04.g25198.m1;Chr04.g25200.m2;Chr04.g26617.m1;Chr04.g26618.m1;Chr05.g30387.m1;Chr06.g34455.m1;scaffold12.g44355.m1;scaffold16.g44374.m1;scaffold17.g44378.m1;scaffold2.g07249.m1;scaffold2.g07259.m1;scaffold2.g07279.m1;scaffold2.g07287.m1;scaffold2.g07298…
95	GO:0016620	oxidoreductase_activity,_acting_on_the_aldehyde_or_oxo_group_of_donors,_NAD_or_N...	70	26	6.4e-07	Chr01.g01680.m1;Chr01.g01681.m1;Chr01.g01683.m1;Chr01.g02019.m1;Chr01.g02873.m1;Chr01.g02875.m1;Chr01.g03149.m1;Chr01.g03150.m1;Chr01.g06813.m1;Chr02.g12816.m1;Chr02.g12818.m1;Chr02.g12819.m1;Chr03.g20450.m1;Chr03.g20451.m1;Chr03.g20453.m1;Chr03.g20462.m1;Chr04.g24938.m1;Chr05.g31323.m1;Chr05.g33197.m2;Chr05.g33640.m1;Chr05.g33641.m1;Chr06.g37831.m1;Chr06.g38457.m1;Chr06.g38469.m1;Chr06.g38471.m1…
96	GO:0047654	alliin_lyase_activity	11	9	6.5e-07	Chr02.g10067.m1;Chr02.g12543.m1;Chr06.g37855.m1;Chr06.g37856.m1;Chr06.g37858.m1;Chr06.g37859.m1;Chr06.g37869.m1;Chr06.g37871.m1;Chr06.g37875.m1
97	GO:0008238	exopeptidase_activity	125	38	8e-07	Chr01.g01492.m1;Chr01.g02317.m1;Chr01.g02326.m1;Chr01.g04331.m1;Chr02.g11947.m1;Chr02.g11949.m1;Chr02.g11950.m1;Chr02.g11951.m1;Chr03.g17754.m1;Chr03.g18868.m1;Chr03.g18869.m1;Chr03.g18871.m1;Chr03.g19642.m1;Chr03.g19645.m1;Chr03.g19648.m1;Chr03.g19649.m1;Chr03.g19650.m1;Chr03.g20136.m1;Chr03.g20549.m1;Chr03.g20551.m1;Chr04.g23841.m1;Chr04.g24177.m1;Chr04.g25651.m1;Chr04.g25925.m1;Chr04.g27408.m1…
98	GO:0016301	kinase_activity	2135	364	8.6e-07	Chr01.g01566.m1;Chr01.g02470.m1;Chr01.g02712.m1;Chr01.g02744.m1;Chr01.g02746.m1;Chr01.g02757.m1;Chr01.g02760.m1;Chr01.g02762.m1;Chr01.g02766.m1;Chr01.g02974.m1;Chr01.g02976.m1;Chr01.g02978.m1;Chr01.g02980.m1;Chr01.g02981.m1;Chr01.g02984.m1;Chr01.g02987.m1;Chr01.g02994.m1;Chr01.g03058.m1;Chr01.g03250.m1;Chr01.g03256.m1;Chr01.g03261.m1;Chr01.g03263.m1;Chr01.g03265.m1;Chr01.g03270.m1;Chr01.g03271.m1…
99	GO:0015078	hydrogen_ion_transmembrane_transporter_activity	190	51	8.7e-07	Chr01.g00763.m1;Chr01.g00768.m1;Chr01.g00782.m1;Chr01.g00784.m1;Chr01.g00791.m1;Chr01.g00838.m1;Chr01.g01187.m1;Chr01.g01503.m1;Chr01.g02074.m1;Chr01.g05564.m1;Chr01.g05565.m1;Chr02.g08344.m1;Chr02.g10918.m1;Chr02.g10919.m1;Chr02.g10920.m1;Chr02.g10921.m1;Chr03.g17196.m1;Chr03.g21259.m1;Chr04.g24040.m1;Chr04.g24382.m1;Chr04.g25198.m1;Chr04.g25200.m2;Chr04.g26617.m1;Chr04.g26618.m1;Chr05.g30387.m1…
100	GO:0004097	catechol_oxidase_activity	9	8	9e-07	Chr01.g06042.m1;Chr01.g06043.m1;Chr01.g06046.m1;Chr01.g06049.m1;Chr01.g06055.m1;Chr01.g06058.m1;Chr02.g09107.m1;Chr06.g37978.m1
101	GO:0008422	beta-glucosidase_activity	63	24	1e-06	Chr01.g02501.m1;Chr02.g11966.m1;Chr03.g20347.m1;Chr03.g20441.m1;Chr03.g20442.m1;Chr03.g20677.m1;Chr04.g26203.m1;Chr04.g26204.m1;Chr05.g28299.m1;Chr05.g28339.m1;Chr05.g28340.m1;Chr05.g30339.m1;Chr05.g30340.m1;Chr05.g30341.m1;Chr05.g31598.m1;Chr05.g33101.m1;Chr06.g36815.m1;Chr07.g41005.m1;Chr07.g41006.m1;Chr07.g41998.m1;scaffold4.g27703.m1;scaffold4.g27707.m1;scaffold4.g27708.m1;scaffold4.g27709.m1
102	GO:0015174	basic_amino_acid_transmembrane_transporter_activity	14	10	1.2e-06	Chr01.g01045.m1;Chr01.g01046.m1;Chr01.g02186.m1;Chr01.g02187.m1;Chr04.g24898.m1;Chr05.g32916.m1;Chr05.g32917.m1;Chr05.g32918.m1;Chr06.g35971.m1;Chr06.g37096.m1
103	GO:0015189	L-lysine_transmembrane_transporter_activity	14	10	1.2e-06	Chr01.g01045.m1;Chr01.g01046.m1;Chr01.g02186.m1;Chr01.g02187.m1;Chr04.g24898.m1;Chr05.g32916.m1;Chr05.g32917.m1;Chr05.g32918.m1;Chr06.g35971.m1;Chr06.g37096.m1
104	GO:0016984	ribulose-bisphosphate_carboxylase_activity	14	10	1.2e-06	Chr01.g00767.m1;Chr01.g00783.m1;Chr01.g00790.m1;Chr01.g00839.m1;scaffold15.g44367.m1;scaffold17.g44377.m1;scaffold25.g44425.m1;scaffold40.g44468.m1;scaffold43.g44480.m1;scaffold64.g44526.m1
105	GO:0102483	scopolin_beta-glucosidase_activity	33	16	1.5e-06	Chr01.g02501.m1;Chr02.g11966.m1;Chr03.g20347.m1;Chr03.g20441.m1;Chr03.g20442.m1;Chr03.g20677.m1;Chr04.g26204.m1;Chr05.g28299.m1;Chr05.g31598.m1;Chr06.g36815.m1;Chr07.g41005.m1;Chr07.g41006.m1;Chr07.g41998.m1;scaffold4.g27703.m1;scaffold4.g27707.m1;scaffold4.g27709.m1
[truncated: 489 more rows]
