# Supplementary material for: A de novo assembled high-quality chromosome-scale Trifolium pratense genome and fine-scale phylogenetic analysis
Source: BMC Plant Biol. 2022 Jul 11;22:332. doi: 10.1186/s12870-022-03707-5 (PMC9277957; doi:10.1186/s12870-022-03707-5)
Supplement: Supplementary file 3 — Additional file 3: Table S3. The genes in red clover under positive selection were described (including their GO terms) and their numbers. [file 12870_2022_3707_MOESM3_ESM.zip]

Archive with 1 entries (1 files):
- Additional file 3/Table S3.xlsx
