# Supplementary material for: A de novo assembled high-quality chromosome-scale Trifolium pratense genome and fine-scale phylogenetic analysis
Source: BMC Plant Biol. 2022 Jul 11;22:332. doi: 10.1186/s12870-022-03707-5 (PMC9277957; doi:10.1186/s12870-022-03707-5)
Supplement: Supplementary file 3 — Additional file 3: Table S3. The genes in red clover under positive selection were described (including their GO terms) and their numbers. [file 12870_2022_3707_MOESM3_ESM.zip › Additional file 3/Table S3.xlsx]

## Sheet: Table S3
Table S3 The genes in red clover under positive selection were described (including their GO terms) and their numbers.
MF	GO.ID	Term	Annotated	Significant	PValue	ann.genes
1	GO:0008413	8-oxo-7,8-dihydroguanosine_triphosphate_pyrophosphatase_activity	1	1	0.00037	Chr05.g30213.m1
2	GO:0019177	dihydroneopterin_triphosphate_pyrophosphohydrolase_activity	1	1	0.00037	Chr05.g30213.m1
3	GO:0035539	8-oxo-7,8-dihydrodeoxyguanosine_triphosphate_pyrophosphatase_activity	1	1	0.00037	Chr05.g30213.m1
4	GO:0046715	borate_transmembrane_transporter_activity	1	1	0.00037	Chr04.g27208.m1
5	GO:0015105	arsenite_transmembrane_transporter_activity	2	1	0.00073	Chr04.g27208.m1
6	GO:0008442	3-hydroxyisobutyrate_dehydrogenase_activity	3	1	0.0011	Chr06.g39161.m1
7	GO:0047429	nucleoside-triphosphate_diphosphatase_activity	5	1	0.00183	Chr05.g30213.m1
8	GO:0030267	glyoxylate_reductase_(NADP)_activity	8	1	0.00292	Chr06.g39161.m1
9	GO:0004616	phosphogluconate_dehydrogenase_(decarboxylating)_activity	10	1	0.00365	Chr06.g39161.m1
10	GO:0047911	galacturan_1,4-alpha-galacturonidase_activity	23	1	0.00838	Chr07.g41457.m1
11	GO:0003756	protein_disulfide_isomerase_activity	24	1	0.00874	Chr02.g10995.m1
12	GO:0016864	intramolecular_oxidoreductase_activity,_transposing_S-S_bonds	24	1	0.00874	Chr02.g10995.m1
13	GO:0005372	water_transmembrane_transporter_activity	32	1	0.01164	Chr04.g27208.m1
14	GO:0015166	polyol_transmembrane_transporter_activity	32	1	0.01164	Chr04.g27208.m1
15	GO:0015168	glycerol_transmembrane_transporter_activity	32	1	0.01164	Chr04.g27208.m1
16	GO:0015250	water_channel_activity	32	1	0.01164	Chr04.g27208.m1
17	GO:0015254	glycerol_channel_activity	32	1	0.01164	Chr04.g27208.m1
18	GO:0015665	alcohol_transmembrane_transporter_activity	32	1	0.01164	Chr04.g27208.m1
19	GO:1901618	organic_hydroxy_compound_transmembrane_transporter_activity	32	1	0.01164	Chr04.g27208.m1
20	GO:0016671	oxidoreductase_activity,_acting_on_a_sulfur_group_of_donors,_disulfide_as_accept...	51	1	0.0185	Chr02.g10995.m1
21	GO:0015103	inorganic_anion_transmembrane_transporter_activity	52	1	0.01886	Chr04.g27208.m1
22	GO:0016860	intramolecular_oxidoreductase_activity	60	1	0.02173	Chr02.g10995.m1
23	GO:0004650	polygalacturonase_activity	75	1	0.0271	Chr07.g41457.m1
24	GO:0051287	NAD_binding	85	1	0.03066	Chr06.g39161.m1
25	GO:0015035	protein_disulfide_oxidoreductase_activity	87	1	0.03137	Chr02.g10995.m1
26	GO:0015036	disulfide_oxidoreductase_activity	91	1	0.03279	Chr02.g10995.m1
27	GO:0008509	anion_transmembrane_transporter_activity	102	1	0.03669	Chr04.g27208.m1
28	GO:0016667	oxidoreductase_activity,_acting_on_a_sulfur_group_of_donors	131	1	0.04691	Chr02.g10995.m1
29	GO:0022838	substrate-specific_channel_activity	139	1	0.04971	Chr04.g27208.m1
30	GO:0015267	channel_activity	142	1	0.05076	Chr04.g27208.m1
31	GO:0022803	passive_transmembrane_transporter_activity	142	1	0.05076	Chr04.g27208.m1
32	GO:0015144	carbohydrate_transmembrane_transporter_activity	143	1	0.05111	Chr04.g27208.m1
33	GO:1901476	carbohydrate_transporter_activity	143	1	0.05111	Chr04.g27208.m1
34	GO:0016462	pyrophosphatase_activity	1264	2	0.07401	Chr05.g30213.m1;Chr05.g32853.m1
35	GO:0016818	hydrolase_activity,_acting_on_acid_anhydrides,_in_phosphorus-containing_anhydrid...	1272	2	0.07484	Chr05.g30213.m1;Chr05.g32853.m1
36	GO:0016817	hydrolase_activity,_acting_on_acid_anhydrides	1279	2	0.07557	Chr05.g30213.m1;Chr05.g32853.m1
37	GO:0008568	microtubule-severing_ATPase_activity	214	1	0.07562	Chr05.g32853.m1
38	GO:0016616	oxidoreductase_activity,_acting_on_the_CH-OH_group_of_donors,_NAD_or_NADP_as_acc...	217	1	0.07665	Chr06.g39161.m1
39	GO:0016787	hydrolase_activity	4886	4	0.08013	Chr01.g06924.m1;Chr05.g30213.m1;Chr05.g32853.m1;Chr07.g41457.m1
40	GO:0016614	oxidoreductase_activity,_acting_on_CH-OH_group_of_donors	318	1	0.11053	Chr06.g39161.m1
41	GO:0016853	isomerase_activity	340	1	0.11777	Chr02.g10995.m1
42	GO:0050662	coenzyme_binding	369	1	0.12723	Chr06.g39161.m1
43	GO:0003824	catalytic_activity	13687	7	0.13561	Chr01.g06924.m1;Chr02.g10656.m1;Chr02.g10995.m1;Chr05.g30213.m1;Chr05.g32853.m1;Chr06.g39161.m1;Chr07.g41457.m1
44	GO:0004553	hydrolase_activity,_hydrolyzing_O-glycosyl_compounds	557	1	0.18642	Chr07.g41457.m1
45	GO:0048037	cofactor_binding	558	1	0.18672	Chr06.g39161.m1
46	GO:0042623	ATPase_activity,_coupled	580	1	0.19341	Chr05.g32853.m1
47	GO:0016779	nucleotidyltransferase_activity	603	1	0.20035	Chr02.g10656.m1
48	GO:0016798	hydrolase_activity,_acting_on_glycosyl_bonds	606	1	0.20126	Chr07.g41457.m1
49	GO:0016491	oxidoreductase_activity	2333	2	0.20677	Chr02.g10995.m1;Chr06.g39161.m1
50	GO:0015075	ion_transmembrane_transporter_activity	638	1	0.21082	Chr04.g27208.m1
51	GO:0016887	ATPase_activity	719	1	0.23457	Chr05.g32853.m1
52	GO:0008233	peptidase_activity	877	1	0.27912	Chr01.g06924.m1
53	GO:0022891	substrate-specific_transmembrane_transporter_activity	909	1	0.28786	Chr04.g27208.m1
54	GO:0003723	RNA_binding	1014	1	0.31589	Chr02.g10656.m1
55	GO:0022892	substrate-specific_transporter_activity	1017	1	0.31668	Chr04.g27208.m1
56	GO:0017111	nucleoside-triphosphatase_activity	1220	1	0.3681	Chr05.g32853.m1
57	GO:0022857	transmembrane_transporter_activity	1266	1	0.37927	Chr04.g27208.m1
58	GO:0005215	transporter_activity	1586	1	0.4523	Chr04.g27208.m1
59	GO:0008270	zinc_ion_binding	1692	1	0.47477	Chr05.g32853.m1
60	GO:0046914	transition_metal_ion_binding	2478	1	0.61774	Chr05.g32853.m1
61	GO:0016772	transferase_activity,_transferring_phosphorus-containing_groups	2756	1	0.65942	Chr02.g10656.m1
62	GO:0046872	metal_ion_binding	4144	1	0.81361	Chr05.g32853.m1
63	GO:0043169	cation_binding	4149	1	0.81403	Chr05.g32853.m1
64	GO:0003676	nucleic_acid_binding	4201	1	0.81835	Chr02.g10656.m1
65	GO:0000166	nucleotide_binding	4323	1	0.82814	Chr06.g39161.m1
66	GO:1901265	nucleoside_phosphate_binding	4323	1	0.82814	Chr06.g39161.m1
67	GO:0036094	small_molecule_binding	4402	1	0.83423	Chr06.g39161.m1
68	GO:0043167	ion_binding	4416	1	0.83529	Chr05.g32853.m1
69	GO:1901363	heterocyclic_compound_binding	8589	2	0.88562	Chr02.g10656.m1;Chr06.g39161.m1
70	GO:0097159	organic_cyclic_compound_binding	8592	2	0.88577	Chr02.g10656.m1;Chr06.g39161.m1
71	GO:0016740	transferase_activity	5646	1	0.90818	Chr02.g10656.m1
72	GO:0005488	binding	13347	3	0.95611	Chr02.g10656.m1;Chr05.g32853.m1;Chr06.g39161.m1
73	GO:0003674	molecular_function	21882	8	1	Chr01.g06924.m1;Chr02.g10656.m1;Chr02.g10995.m1;Chr04.g27208.m1;Chr05.g30213.m1;Chr05.g32853.m1;Chr06.g39161.m1;Chr07.g41457.m1
CC
1	GO:0016328	lateral_plasma_membrane	1	1	0.00056	Chr04.g27208.m1
2	GO:0044444	cytoplasmic_part	4446	6	0.01623	Chr01.g05930.m1;Chr02.g10656.m1;Chr02.g10995.m1;Chr05.g30213.m1;Chr06.g39161.m1;Chr07.g41457.m1
3	GO:0031977	thylakoid_lumen	31	1	0.01712	Chr02.g10995.m1
4	GO:0009507	chloroplast	1249	3	0.02709	Chr02.g10656.m1;Chr02.g10995.m1;Chr06.g39161.m1
5	GO:0009536	plastid	1343	3	0.03277	Chr02.g10656.m1;Chr02.g10995.m1;Chr06.g39161.m1
6	GO:0044434	chloroplast_part	672	2	0.05109	Chr02.g10995.m1;Chr06.g39161.m1
7	GO:0005737	cytoplasm	5645	6	0.05275	Chr01.g05930.m1;Chr02.g10656.m1;Chr02.g10995.m1;Chr05.g30213.m1;Chr06.g39161.m1;Chr07.g41457.m1
8	GO:0044435	plastid_part	686	2	0.05302	Chr02.g10995.m1;Chr06.g39161.m1
9	GO:0009535	chloroplast_thylakoid_membrane	246	1	0.12884	Chr02.g10995.m1
10	GO:0055035	plastid_thylakoid_membrane	246	1	0.12884	Chr02.g10995.m1
11	GO:0005774	vacuolar_membrane	267	1	0.13912	Chr07.g41457.m1
12	GO:0044437	vacuolar_part	270	1	0.14058	Chr07.g41457.m1
13	GO:0042651	thylakoid_membrane	272	1	0.14155	Chr02.g10995.m1
14	GO:0005887	integral_component_of_plasma_membrane	283	1	0.14688	Chr04.g27208.m1
15	GO:0009534	chloroplast_thylakoid	284	1	0.14737	Chr02.g10995.m1
16	GO:0031976	plastid_thylakoid	284	1	0.14737	Chr02.g10995.m1
17	GO:0009570	chloroplast_stroma	293	1	0.1517	Chr06.g39161.m1
18	GO:0034357	photosynthetic_membrane	293	1	0.1517	Chr02.g10995.m1
19	GO:0009532	plastid_stroma	306	1	0.15793	Chr06.g39161.m1
20	GO:0044436	thylakoid_part	308	1	0.15889	Chr02.g10995.m1
21	GO:0009579	thylakoid	371	1	0.18847	Chr02.g10995.m1
22	GO:0098805	whole_membrane	408	1	0.20541	Chr07.g41457.m1
23	GO:0031226	intrinsic_component_of_plasma_membrane	414	1	0.20813	Chr04.g27208.m1
24	GO:0031984	organelle_subcompartment	434	1	0.21713	Chr02.g10995.m1
25	GO:0043231	intracellular_membrane-bounded_organelle	6164	5	0.22809	Chr01.g05930.m1;Chr02.g10656.m1;Chr02.g10995.m1;Chr06.g39161.m1;Chr07.g41457.m1
26	GO:0043227	membrane-bounded_organelle	6173	5	0.22917	Chr01.g05930.m1;Chr02.g10656.m1;Chr02.g10995.m1;Chr06.g39161.m1;Chr07.g41457.m1
27	GO:0044422	organelle_part	3059	3	0.23331	Chr02.g10995.m1;Chr06.g39161.m1;Chr07.g41457.m1
28	GO:0044446	intracellular_organelle_part	3059	3	0.23331	Chr02.g10995.m1;Chr06.g39161.m1;Chr07.g41457.m1
29	GO:0044459	plasma_membrane_part	475	1	0.23529	Chr04.g27208.m1
30	GO:0098588	bounding_membrane_of_organelle	482	1	0.23835	Chr07.g41457.m1
31	GO:0005576	extracellular_region	520	1	0.25479	Chr07.g41457.m1
32	GO:0005773	vacuole	527	1	0.25778	Chr07.g41457.m1
33	GO:0044424	intracellular_part	8372	6	0.2894	Chr01.g05930.m1;Chr02.g10656.m1;Chr02.g10995.m1;Chr05.g30213.m1;Chr06.g39161.m1;Chr07.g41457.m1
34	GO:0044464	cell_part	10244	7	0.29921	Chr01.g05930.m1;Chr02.g10656.m1;Chr02.g10995.m1;Chr04.g27208.m1;Chr05.g30213.m1;Chr06.g39161.m1;Chr07.g41457.m1
35	GO:0005623	cell	10316	7	0.30902	Chr01.g05930.m1;Chr02.g10656.m1;Chr02.g10995.m1;Chr04.g27208.m1;Chr05.g30213.m1;Chr06.g39161.m1;Chr07.g41457.m1
36	GO:0043229	intracellular_organelle	6806	5	0.31113	Chr01.g05930.m1;Chr02.g10656.m1;Chr02.g10995.m1;Chr06.g39161.m1;Chr07.g41457.m1
37	GO:0043226	organelle	6824	5	0.31361	Chr01.g05930.m1;Chr02.g10656.m1;Chr02.g10995.m1;Chr06.g39161.m1;Chr07.g41457.m1
38	GO:0031090	organelle_membrane	707	1	0.33118	Chr07.g41457.m1
39	GO:0005622	intracellular	8781	6	0.34471	Chr01.g05930.m1;Chr02.g10656.m1;Chr02.g10995.m1;Chr05.g30213.m1;Chr06.g39161.m1;Chr07.g41457.m1
40	GO:0005829	cytosol	996	1	0.4356	Chr05.g30213.m1
41	GO:0005886	plasma_membrane	1446	1	0.56951	Chr04.g27208.m1
42	GO:0071944	cell_periphery	1890	1	0.67317	Chr04.g27208.m1
43	GO:0016020	membrane	9300	5	0.67878	Chr01.g06924.m1;Chr02.g10995.m1;Chr04.g27208.m1;Chr07.g40295.m1;Chr07.g41457.m1
44	GO:0016021	integral_component_of_membrane	7444	1	0.99611	Chr04.g27208.m1
45	GO:0031224	intrinsic_component_of_membrane	7509	1	0.99636	Chr04.g27208.m1
46	GO:0044425	membrane_part	7803	1	0.99733	Chr04.g27208.m1
47	GO:0005575	cellular_component	16179	9	1	Chr01.g05930.m1;Chr01.g06924.m1;Chr02.g10656.m1;Chr02.g10995.m1;Chr04.g27208.m1;Chr05.g30213.m1;Chr06.g39161.m1;Chr07.g40295.m1;Chr07.g41457.m1
BP
1	GO:0015700	arsenite_transport	1	1	0.00043	Chr04.g27208.m1
2	GO:0035445	borate_transmembrane_transport	1	1	0.00043	Chr04.g27208.m1
3	GO:0046713	borate_transport	1	1	0.00043	Chr04.g27208.m1
4	GO:0010036	response_to_boron-containing_substance	2	1	0.00085	Chr04.g27208.m1
5	GO:0006195	purine_nucleotide_catabolic_process	3	1	0.00128	Chr05.g30213.m1
6	GO:0006203	dGTP_catabolic_process	3	1	0.00128	Chr05.g30213.m1
7	GO:0009146	purine_nucleoside_triphosphate_catabolic_process	3	1	0.00128	Chr05.g30213.m1
8	GO:0009151	purine_deoxyribonucleotide_metabolic_process	3	1	0.00128	Chr05.g30213.m1
9	GO:0009155	purine_deoxyribonucleotide_catabolic_process	3	1	0.00128	Chr05.g30213.m1
10	GO:0009215	purine_deoxyribonucleoside_triphosphate_metabolic_process	3	1	0.00128	Chr05.g30213.m1
11	GO:0009217	purine_deoxyribonucleoside_triphosphate_catabolic_process	3	1	0.00128	Chr05.g30213.m1
12	GO:0046070	dGTP_metabolic_process	3	1	0.00128	Chr05.g30213.m1
13	GO:0046685	response_to_arsenic-containing_substance	3	1	0.00128	Chr04.g27208.m1
14	GO:0046386	deoxyribose_phosphate_catabolic_process	4	1	0.0017	Chr05.g30213.m1
15	GO:0009143	nucleoside_triphosphate_catabolic_process	6	1	0.00255	Chr05.g30213.m1
16	GO:0009204	deoxyribonucleoside_triphosphate_catabolic_process	6	1	0.00255	Chr05.g30213.m1
17	GO:0010190	cytochrome_b6f_complex_assembly	6	1	0.00255	Chr02.g10995.m1
18	GO:0009264	deoxyribonucleotide_catabolic_process	7	1	0.00297	Chr05.g30213.m1
19	GO:0009166	nucleotide_catabolic_process	8	1	0.0034	Chr05.g30213.m1
20	GO:0009200	deoxyribonucleoside_triphosphate_metabolic_process	8	1	0.0034	Chr05.g30213.m1
21	GO:0009394	2'-deoxyribonucleotide_metabolic_process	8	1	0.0034	Chr05.g30213.m1
22	GO:0019692	deoxyribose_phosphate_metabolic_process	8	1	0.0034	Chr05.g30213.m1
23	GO:1901292	nucleoside_phosphate_catabolic_process	10	1	0.00424	Chr05.g30213.m1
24	GO:0009262	deoxyribonucleotide_metabolic_process	13	1	0.00552	Chr05.g30213.m1
25	GO:0016043	cellular_component_organization	2053	4	0.00689	Chr01.g05930.m1;Chr02.g10995.m1;Chr04.g27208.m1;Chr07.g41457.m1
26	GO:0019725	cellular_homeostasis	311	2	0.00714	Chr02.g10995.m1;Chr04.g27208.m1
27	GO:0072523	purine-containing_compound_catabolic_process	18	1	0.00763	Chr05.g30213.m1
28	GO:0046434	organophosphate_catabolic_process	21	1	0.0089	Chr05.g30213.m1
29	GO:0098661	inorganic_anion_transmembrane_transport	21	1	0.0089	Chr04.g27208.m1
30	GO:0017004	cytochrome_complex_assembly	25	1	0.01058	Chr02.g10995.m1
31	GO:0071840	cellular_component_organization_or_biogenesis	2354	4	0.01127	Chr01.g05930.m1;Chr02.g10995.m1;Chr04.g27208.m1;Chr07.g41457.m1
32	GO:0006662	glycerol_ether_metabolic_process	31	1	0.01311	Chr02.g10995.m1
33	GO:0018904	ether_metabolic_process	31	1	0.01311	Chr02.g10995.m1
34	GO:0006833	water_transport	32	1	0.01353	Chr04.g27208.m1
35	GO:0009992	cellular_water_homeostasis	32	1	0.01353	Chr04.g27208.m1
36	GO:0015793	glycerol_transport	32	1	0.01353	Chr04.g27208.m1
37	GO:0042044	fluid_transport	32	1	0.01353	Chr04.g27208.m1
38	GO:0015791	polyol_transport	33	1	0.01395	Chr04.g27208.m1
39	GO:0015850	organic_hydroxy_compound_transport	33	1	0.01395	Chr04.g27208.m1
40	GO:0030104	water_homeostasis	33	1	0.01395	Chr04.g27208.m1
41	GO:0006884	cell_volume_homeostasis	34	1	0.01437	Chr04.g27208.m1
42	GO:0033554	cellular_response_to_stress	450	2	0.01453	Chr02.g10995.m1;Chr05.g30213.m1
43	GO:0000103	sulfate_assimilation	35	1	0.01479	Chr02.g10995.m1
44	GO:0008361	regulation_of_cell_size	38	1	0.01605	Chr04.g27208.m1
45	GO:0042592	homeostatic_process	496	2	0.01748	Chr02.g10995.m1;Chr04.g27208.m1
46	GO:0034599	cellular_response_to_oxidative_stress	54	1	0.02274	Chr02.g10995.m1
47	GO:0032535	regulation_of_cellular_component_size	60	1	0.02523	Chr04.g27208.m1
48	GO:0090066	regulation_of_anatomical_structure_size	60	1	0.02523	Chr04.g27208.m1
49	GO:1901136	carbohydrate_derivative_catabolic_process	67	1	0.02814	Chr05.g30213.m1
50	GO:0015698	inorganic_anion_transport	74	1	0.03104	Chr04.g27208.m1
51	GO:0065008	regulation_of_biological_quality	720	2	0.03513	Chr02.g10995.m1;Chr04.g27208.m1
52	GO:0098656	anion_transmembrane_transport	91	1	0.03805	Chr04.g27208.m1
53	GO:0034655	nucleobase-containing_compound_catabolic_process	108	1	0.04502	Chr05.g30213.m1
54	GO:0045454	cell_redox_homeostasis	122	1	0.05072	Chr02.g10995.m1
55	GO:0042221	response_to_chemical	908	2	0.05367	Chr02.g10995.m1;Chr04.g27208.m1
56	GO:0046700	heterocycle_catabolic_process	143	1	0.05922	Chr05.g30213.m1
57	GO:1901565	organonitrogen_compound_catabolic_process	144	1	0.05962	Chr05.g30213.m1
58	GO:0044270	cellular_nitrogen_compound_catabolic_process	149	1	0.06164	Chr05.g30213.m1
59	GO:0071702	organic_substance_transport	1038	2	0.06821	Chr01.g05930.m1;Chr04.g27208.m1
60	GO:0019439	aromatic_compound_catabolic_process	169	1	0.06965	Chr05.g30213.m1
61	GO:0006820	anion_transport	170	1	0.07005	Chr04.g27208.m1
62	GO:0043623	cellular_protein_complex_assembly	170	1	0.07005	Chr02.g10995.m1
63	GO:1901361	organic_cyclic_compound_catabolic_process	180	1	0.07403	Chr05.g30213.m1
64	GO:0072594	establishment_of_protein_localization_to_organelle	184	1	0.07562	Chr01.g05930.m1
65	GO:0055082	cellular_chemical_homeostasis	187	1	0.07681	Chr04.g27208.m1
66	GO:0008643	carbohydrate_transport	196	1	0.08038	Chr04.g27208.m1
67	GO:0006605	protein_targeting	198	1	0.08117	Chr01.g05930.m1
68	GO:0009144	purine_nucleoside_triphosphate_metabolic_process	200	1	0.08196	Chr05.g30213.m1
69	GO:0009141	nucleoside_triphosphate_metabolic_process	216	1	0.08825	Chr05.g30213.m1
70	GO:0033365	protein_localization_to_organelle	217	1	0.08864	Chr01.g05930.m1
71	GO:0006790	sulfur_compound_metabolic_process	222	1	0.0906	Chr02.g10995.m1
72	GO:0006979	response_to_oxidative_stress	222	1	0.0906	Chr02.g10995.m1
73	GO:0006457	protein_folding	230	1	0.09373	Chr02.g10995.m1
74	GO:0006163	purine_nucleotide_metabolic_process	265	1	0.10729	Chr05.g30213.m1
75	GO:0006461	protein_complex_assembly	271	1	0.1096	Chr02.g10995.m1
76	GO:0070271	protein_complex_biogenesis	273	1	0.11037	Chr02.g10995.m1
77	GO:0050896	response_to_stimulus	2886	3	0.11092	Chr02.g10995.m1;Chr04.g27208.m1;Chr05.g30213.m1
78	GO:0072521	purine-containing_compound_metabolic_process	301	1	0.12106	Chr05.g30213.m1
79	GO:0006974	cellular_response_to_DNA_damage_stimulus	304	1	0.1222	Chr05.g30213.m1
80	GO:0048878	chemical_homeostasis	311	1	0.12485	Chr04.g27208.m1
81	GO:0071822	protein_complex_subunit_organization	315	1	0.12637	Chr02.g10995.m1
82	GO:0006950	response_to_stress	1515	2	0.13114	Chr02.g10995.m1;Chr05.g30213.m1
83	GO:0044281	small_molecule_metabolic_process	1564	2	0.1383	Chr02.g10995.m1;Chr05.g30213.m1
84	GO:0051716	cellular_response_to_stimulus	1586	2	0.14154	Chr02.g10995.m1;Chr05.g30213.m1
85	GO:0009117	nucleotide_metabolic_process	362	1	0.14397	Chr05.g30213.m1
86	GO:0070887	cellular_response_to_chemical_stimulus	367	1	0.14582	Chr02.g10995.m1
87	GO:0071555	cell_wall_organization	370	1	0.14693	Chr07.g41457.m1
88	GO:0006753	nucleoside_phosphate_metabolic_process	374	1	0.14841	Chr05.g30213.m1
89	GO:0045229	external_encapsulating_structure_organization	387	1	0.15321	Chr07.g41457.m1
90	GO:0006886	intracellular_protein_transport	403	1	0.15907	Chr01.g05930.m1
91	GO:0044712	single-organism_catabolic_process	405	1	0.1598	Chr05.g30213.m1
92	GO:0055086	nucleobase-containing_small_molecule_metabolic_process	437	1	0.17142	Chr05.g30213.m1
93	GO:0034622	cellular_macromolecular_complex_assembly	451	1	0.17645	Chr02.g10995.m1
94	GO:0034613	cellular_protein_localization	457	1	0.1786	Chr01.g05930.m1
95	GO:0098660	inorganic_ion_transmembrane_transport	462	1	0.18039	Chr04.g27208.m1
96	GO:0070727	cellular_macromolecule_localization	466	1	0.18182	Chr01.g05930.m1
97	GO:0046907	intracellular_transport	473	1	0.18431	Chr01.g05930.m1
98	GO:0065003	macromolecular_complex_assembly	482	1	0.18751	Chr02.g10995.m1
99	GO:0015031	protein_transport	486	1	0.18893	Chr01.g05930.m1
100	GO:0045184	establishment_of_protein_localization	494	1	0.19176	Chr01.g05930.m1
101	GO:0051649	establishment_of_localization_in_cell	496	1	0.19246	Chr01.g05930.m1
102	GO:0071554	cell_wall_organization_or_biogenesis	515	1	0.19914	Chr07.g41457.m1
103	GO:0008104	protein_localization	535	1	0.20612	Chr01.g05930.m1
104	GO:0019637	organophosphate_metabolic_process	539	1	0.20751	Chr05.g30213.m1
105	GO:0051641	cellular_localization	575	1	0.21991	Chr01.g05930.m1
106	GO:1901135	carbohydrate_derivative_metabolic_process	592	1	0.22571	Chr05.g30213.m1
107	GO:0034220	ion_transmembrane_transport	614	1	0.23316	Chr04.g27208.m1
108	GO:0022607	cellular_component_assembly	623	1	0.23619	Chr02.g10995.m1
109	GO:0033036	macromolecule_localization	648	1	0.24454	Chr01.g05930.m1
110	GO:0006396	RNA_processing	678	1	0.25447	Chr02.g10656.m1
111	GO:0055114	oxidation-reduction_process	2404	2	0.2724	Chr02.g10995.m1;Chr06.g39161.m1
112	GO:0043933	macromolecular_complex_subunit_organization	750	1	0.27782	Chr02.g10995.m1
113	GO:0044710	single-organism_metabolic_process	4490	3	0.29337	Chr02.g10995.m1;Chr05.g30213.m1;Chr06.g39161.m1
114	GO:0006811	ion_transport	850	1	0.3092	Chr04.g27208.m1
115	GO:0006810	transport	2720	2	0.32559	Chr01.g05930.m1;Chr04.g27208.m1
116	GO:0051234	establishment_of_localization	2748	2	0.33031	Chr01.g05930.m1;Chr04.g27208.m1
117	GO:0051179	localization	2809	2	0.34059	Chr01.g05930.m1;Chr04.g27208.m1
118	GO:0044763	single-organism_cellular_process	4879	3	0.34478	Chr02.g10995.m1;Chr04.g27208.m1;Chr05.g30213.m1
119	GO:0044085	cellular_component_biogenesis	971	1	0.34556	Chr02.g10995.m1
120	GO:0044248	cellular_catabolic_process	972	1	0.34586	Chr05.g30213.m1
121	GO:0006996	organelle_organization	1002	1	0.3546	Chr01.g05930.m1
122	GO:0044765	single-organism_transport	1085	1	0.37828	Chr04.g27208.m1
123	GO:0005975	carbohydrate_metabolic_process	1108	1	0.3847	Chr07.g41457.m1
124	GO:1902578	single-organism_localization	1115	1	0.38665	Chr04.g27208.m1
125	GO:0006508	proteolysis	1168	1	0.40119	Chr01.g06924.m1
126	GO:1901575	organic_substance_catabolic_process	1239	1	0.4202	Chr05.g30213.m1
127	GO:0044699	single-organism_process	7756	4	0.43442	Chr02.g10995.m1;Chr04.g27208.m1;Chr05.g30213.m1;Chr06.g39161.m1
128	GO:0009056	catabolic_process	1393	1	0.45962	Chr05.g30213.m1
129	GO:0055085	transmembrane_transport	1429	1	0.46849	Chr04.g27208.m1
130	GO:0065007	biological_regulation	3936	2	0.52339	Chr02.g10995.m1;Chr04.g27208.m1
131	GO:0009987	cellular_process	13368	6	0.5785	Chr01.g05930.m1;Chr02.g10656.m1;Chr02.g10995.m1;Chr04.g27208.m1;Chr05.g30213.m1;Chr07.g41457.m1
132	GO:1901564	organonitrogen_compound_metabolic_process	1980	1	0.58923	Chr05.g30213.m1
133	GO:0071704	organic_substance_metabolic_process	11674	5	0.64113	Chr01.g06924.m1;Chr02.g10656.m1;Chr02.g10995.m1;Chr05.g30213.m1;Chr07.g41457.m1
134	GO:0006139	nucleobase-containing_compound_metabolic_process	4777	2	0.64259	Chr02.g10656.m1;Chr05.g30213.m1
135	GO:0046483	heterocycle_metabolic_process	4977	2	0.6681	Chr02.g10656.m1;Chr05.g30213.m1
136	GO:0006725	cellular_aromatic_compound_metabolic_process	5103	2	0.68357	Chr02.g10656.m1;Chr05.g30213.m1
137	GO:1901360	organic_cyclic_compound_metabolic_process	5143	2	0.68838	Chr02.g10656.m1;Chr05.g30213.m1
138	GO:0016070	RNA_metabolic_process	2751	1	0.71772	Chr02.g10656.m1
139	GO:0008152	metabolic_process	14504	6	0.72971	Chr01.g06924.m1;Chr02.g10656.m1;Chr02.g10995.m1;Chr05.g30213.m1;Chr06.g39161.m1;Chr07.g41457.m1
140	GO:0006796	phosphate-containing_compound_metabolic_process	2884	1	0.73588	Chr05.g30213.m1
141	GO:0006793	phosphorus_metabolic_process	2890	1	0.73668	Chr05.g30213.m1
142	GO:0034641	cellular_nitrogen_compound_metabolic_process	5763	2	0.757	Chr02.g10656.m1;Chr05.g30213.m1
143	GO:0050794	regulation_of_cellular_process	3080	1	0.76079	Chr02.g10995.m1
144	GO:0010467	gene_expression	3282	1	0.78429	Chr02.g10656.m1
145	GO:0050789	regulation_of_biological_process	3291	1	0.78529	Chr02.g10995.m1
146	GO:0044238	primary_metabolic_process	10910	4	0.79364	Chr01.g06924.m1;Chr02.g10656.m1;Chr05.g30213.m1;Chr07.g41457.m1
147	GO:0006807	nitrogen_compound_metabolic_process	6180	2	0.79686	Chr02.g10656.m1;Chr05.g30213.m1
148	GO:0090304	nucleic_acid_metabolic_process	4303	1	0.8748	Chr02.g10656.m1
149	GO:0019538	protein_metabolic_process	4618	1	0.89497	Chr01.g06924.m1
150	GO:0044237	cellular_metabolic_process	11050	3	0.9419	Chr02.g10656.m1;Chr02.g10995.m1;Chr05.g30213.m1
151	GO:0043170	macromolecule_metabolic_process	9067	2	0.95621	Chr01.g06924.m1;Chr02.g10656.m1
152	GO:0044260	cellular_macromolecule_metabolic_process	8057	1	0.98859	Chr02.g10656.m1
153	GO:0008150	biological_process	18815	8	1	Chr01.g05930.m1;Chr01.g06924.m1;Chr02.g10656.m1;Chr02.g10995.m1;Chr04.g27208.m1;Chr05.g30213.m1;Chr06.g39161.m1;Chr07.g41457.m1
