# Supplementary material for: A de novo assembled high-quality chromosome-scale Trifolium pratense genome and fine-scale phylogenetic analysis
Source: BMC Plant Biol. 2022 Jul 11;22:332. doi: 10.1186/s12870-022-03707-5 (PMC9277957; doi:10.1186/s12870-022-03707-5)
Supplement: Supplementary file 4 — Additional file 4: Table S4. URLs and code of the software. [file 12870_2022_3707_MOESM4_ESM.zip › Additional file 4/Table S4.xlsx]

## Sheet: Sheet1
Table S4. URLs and code of the software.
Number	Software	Version	Code	Website
	Blastall	v2.2.25	Default code	https://blast.ncbi.nlm.nih.gov/Blast.cgi
	Discovar	v1	Default code	https://software.broadinstitute.org/software/discovar/blog/?page_id=98
	FastQC	v0.11.5	Default code	https://www.bioinformatics.babraham.ac.uk/projects/fastqc/
	Genomescope	v1	Default code	https://github.com/schatzlab/genomescope
	Jellyfish	v1.1.11	-m 19 -t 60 -C -c 8	http://www.cbcb.umd.edu/software/jellyfish/
	Soapdenovo2	v1	Default code	https://sourceforge.net/projects/soapdenovo2/
	Minia	v3.2.4	Default code	https://github.com/GATB/minia/releases
	SMRTLink	v8.0	Default code	https://www.pacb.com/
	Hifiasm	v0.15.2	-l 0	https://github.com/chhylp123/hifiasm
	Purge_dups	v1.2.3	-2 -T changed.cutoffs -l XXX –mXXX -u XXX	https://github.com/dfguan/purge_dups
	Minimap2	v 2.13	-I6G -ax map-pb -t 60	https://github.com/lh3/minimap2
	BWA	v0.7.15	mem -t 96 -M -S	http://bio-bwa.sourceforge.net/
	Hisat2	v2.0.6	-q --dta-cufflinks	http://ccb.jhu.edu/software/hisat2/manual.shtml
	SAMtools	v1.4	Default code	http://www.htslib.org/
	BUSCO	V4.0.6	-c 60 –m geno --offline	https://busco.ezlab.org/
	Blast	v2.12.0	-evalue 1e-5	https://blast.ncbi.nlm.nih.gov/Blastcgi
	JUICER	v1.6.2	Default code	https://github.com/aidenlab/juicer
	3D-DNA	180922	Default code	https://github.com/theaidenlab/3d-dna
	Juicebox	v1.9.8	Default code	https://github.com/aidenlab/Juicebox/wiki/Download
	HiCExplorer	v3.3	--colorMap YlOrRd --dpi 2000 --clearMaskedBins --log1p	https://hicexplorer.readthedocs.io/en/latest/
	Augustus	v3.2.2	--species --alternatives-from-evidence --alternatives-from-sampling --allow_hinted_splicesites=atac	http://augustus.gobics.de/binaries/
	Blastall	v2.2.25	-a 4 -b 10 -m 7	https://blast.ncbi.nlm.nih.gov/Blast.cgi?CMD=Web&PAGE_TYPE=Blast News#1
	Diamond	v0.9.31	blastp -e 1e-5 --max-target-seqs10 -p 9 -f 5	http://www.diamondsearch.org/index.php
	EVM	r2012-06-25	--gene_predictions --protein_alignments --transcript_alignments --weights	https://sourceforge.net/projects/evidencemodeler/
	Exonerate	v2.2.0	Default code	http://www.animalgenome.org/bioinfo/resources/manuals/exonerate/
	GeneMark-ESSuite	v4.57	--ET --cores 48 --max_gap 3000	http://topaz.gatech.edu/GeneMark/license_download.cgi
	GeMoMa	v1.7.1	Default code	http://www.jstacs.de/index.php/GeMoMa
	Glimmerhmm	v3.0.4	Default code	http://ccb.jhu.edu/software/glimmerhmm/
	Interproscanv	v5.52-86.0	-appl CDD-3.14,Coils-2.2.1,Hamap-20 1701.18,MobiDBLite-1.0,PANTH ER-11.1,Pfam-30.0,PIRSF-3.01,P RINTS-42.0,ProDom-2006.1,Pro SitePatterns-20.132,ProSiteProfil es-20.132,SFLD-2,SMART-7.1,S UPERFAMILY-1.75,TIGRFAM-1 5.0 -dp -iprlookup -goterms	http://www.ebi.ac.uk/interpro/download.html
	KOBAS	v2.0		http://eddylab.org/infernal/
	LTR Finder	v1.07	-D 15000 -d 1000 -L 7000 -l 100 -p 20 -C -M 0.9	https://github.com/xzhub/LTR_Finder
	LTR retriever	v2.8.2	Default code	https://github.com/oushujun/LTR_retriever
	PASA	v r20140417	-c alignAssembly.config -C -R --ALIGNERS blat,gmap --CPU 32 --stringent_alignment_overlap 30.0	https://sourceforge.net/projects/pasa/files/stats/timeline
	Rfam-scan	v11	--cut_ga --rfam –nohmmonly --cpu 20 --fmt 2	http://lab.ylog.org/2014/04/09/rfam_scan/
	MITE Hunter	v1.0	-n 5 -c 20 -S 12345678	http://target.iplantcollaborative.org/mite_hunter.html
	RepeatMasker	v4.1.0	-nolow -norna -gff -engine ncbi -parallel 20 -no_is	http://www.repeatmasker.org/RMDownload.html
	RepeatModeler	v2.0	-engine ncbi -pa 60 -database	http://www.repeatmasker.org/RepeatModeler/
	SNAP	v6.0	Default code	http://snap.stanford.edu/snap/download.html
	TRF	v4.09	Default code	http://tandem.bu.edu/trf/trf407b.linux64.download.html
	tRNAscan-SE	v2.0	Default code	http://lowelab.ucsc.edu/tRNAscan-SE/
	Blasp	v2.6.0	-evalue 1e-10 -max_target_seqs 24 -num_threads 14	https://blast.ncbi.nlm.nih.gov/Blast.cgi
	Café	v3.1	-p 0.05 -t 4	https://github.com/hahnlab/CAFÉ
	Lastz	v1.04	Default code	http://www.bx.psu.edu/miller_lab/dist/README.lastz-1.02.00/ README.lastz-1.02.00a.html
	ProtTest	v3.4.2	-I -G -IG -F -AIC -ncat 8 -all -threads 90	https://www.uio.no/english/services/it/research/hpc/abel/help/software/ProtTest.html
	Mafft	v7.310	--auto --anysymbol --thread	https://mafft.cbrc.jp/alignment/software/
	Mcscan	vX	-s {num}	http://chibba.agtec.uga.edu/duplication/mcscan/
	MEGA6	v6	Default code	https://mega6.software.informer.com/
	Mummer	v4.1	-g 1000 –r –q –l 200 -rcloT	https://github.com/mummer4/mummer
	OrthoMCL	v2.0.9	--abc -I 1.5	https://orthomcl.org/orthomcl/
	PAML	v4.9e	Default code	http://abacus.gene.ucl.ac.uk/software/paml.html
	PhyML	v3.1	-I -G -IG -F -AIC -ncat 8 -all	http://www.atgc-montpellier.fr/phyml/binaries.php
